# Supplementary material for: Whole genome sequencing reveals rare off‐target mutations and considerable inherent genetic or/and somaclonal variations in CRISPR/Cas9‐edited cotton plants
Source: Plant Biotechnol J. 2018 Oct 30;17(5):858–68. doi: 10.1111/pbi.13020 (PMC6587709; doi:10.1111/pbi.13020)
Supplement: Supplementary file 3 — Appendix S1 The number of potential off‐target sites were identified by CRISPR‐P and Cas‐OFFinder software with allowing up five mismatch for six sgRNAs. [file PBI-17-858-s003.xlsx]

## Sheet: BatMis
sgRNA	On-target	Off-target	Mis	Chromosome	Start	End	Strand	Score	PAM
AP2_sgRNA1	ATGGTTGCATCCTGCCTAAAAGG	AAGATGACATGCTGCCTAAAAGG	5	scaffold70847	148	167	+	0.108791	NGG
AP2_sgRNA1	ATGGTTGCATCCTGCCTAAAAGG	AAGGTTCCATCCTTTCTAAGAGG	5	A12	61848013	61848032	+	0.0079085	NGG
AP2_sgRNA1	ATGGTTGCATCCTGCCTAAAAGG	AAGGTTGCATTCTCCATATAAGG	5	D08	1147828	1147847	+	0.0600819	NGG
AP2_sgRNA1	ATGGTTGCATCCTGCCTAAAAGG	AAGGTTGCATTCTCCATATAAGG	5	scaffold2271_A08	8396	8415	+	0.0600819	NGG
AP2_sgRNA1	ATGGTTGCATCCTGCCTAAAAGG	AAGTTTGCATCCTCTTTAAAAGG	5	A10	87031884	87031903	+	0.00270499	NGG
AP2_sgRNA1	ATGGTTGCATCCTGCCTAAAAGG	AATATGGCATGCTGCCTAAAAGG	5	D11	58546297	58546316	+	0.0543956	NGG
AP2_sgRNA1	ATGGTTGCATCCTGCCTAAAAGG	ACGGTTGCATACTGCGTTTAAGG	5	D10	49939851	49939870	+	0.0266272	NGG
AP2_sgRNA1	ATGGTTGCATCCTGCCTAAAAGG	ACGGTTGCCTCCTCCTTAAGAGG	5	A13	62235472	62235491	+	0.0493912	NGG
AP2_sgRNA1	ATGGTTGCATCCTGCCTAAAAGG	ACGTCTGCATCCGACCTAAAAGG	5	A09	72170082	72170101	+	0.0609825	NGG
AP2_sgRNA1	ATGGTTGCATCCTGCCTAAAAGG	ACGTCTGCATCCGACCTAAAAGG	5	scaffold66783	592	611	+	0.0609825	NGG
AP2_sgRNA1	ATGGTTGCATCCTGCCTAAAAGG	AGCGTTGCATCCTGTTTAAGAGG	5	A04	59197651	59197670	+	0.00506787	NGG
AP2_sgRNA1	ATGGTTGCATCCTGCCTAAAAGG	AGCGTTGCATCCTGTTTAAGAGG	5	A04	59210708	59210727	+	0.00506787	NGG
AP2_sgRNA1	ATGGTTGCATCCTGCCTAAAAGG	AGCGTTGCATCCTGTTTAAGAGG	5	D04	46894089	46894108	+	0.00506787	NGG
AP2_sgRNA1	ATGGTTGCATCCTGCCTAAAAGG	AGCGTTGCATCCTGTTTAAGAGG	5	D04	46910606	46910625	+	0.00506787	NGG
AP2_sgRNA1	ATGGTTGCATCCTGCCTAAAAGG	ATAGTAACATCCTGCCAATAAGG	5	A01	21290551	21290570	+	0.186667	NGG
AP2_sgRNA1	ATGGTTGCATCCTGCCTAAAAGG	ATAGTTGAATGCAGCCTAAATGG	4	A06	43332779	43332798	+	0.084375	NGG
AP2_sgRNA1	ATGGTTGCATCCTGCCTAAAAGG	ATATTTGGCTCCTGACTAAAAGG	5	A10	21423356	21423375	+	0.0222635	NGG
AP2_sgRNA1	ATGGTTGCATCCTGCCTAAAAGG	ATCGAAGCATCCTGCATACAAGG	5	A09	72800990	72801009	+	0.0344828	NGG
AP2_sgRNA1	ATGGTTGCATCCTGCCTAAAAGG	ATCGAAGCATCCTGCATACAAGG	5	D09	48890522	48890541	+	0.0344828	NGG
AP2_sgRNA1	ATGGTTGCATCCTGCCTAAAAGG	ATGAGAGCATCATGGCTAAAAGG	5	scaffold234670	126	145	+	0.0178286	NGG
AP2_sgRNA1	ATGGTTGCATCCTGCCTAAAAGG	ATGATTCCATTTTGCCTAAATGG	4	A05	19502751	19502770	+	0.102515	NGG
AP2_sgRNA1	ATGGTTGCATCCTGCCTAAAAGG	ATGATTGCATCTGCCTTAAAAGG	5	A07	42580993	42581012	+	0.016671	NGG
AP2_sgRNA1	ATGGTTGCATCCTGCCTAAAAGG	ATGATTGCATCTGCCTTAAAAGG	5	A08	5636913	5636932	+	0.016671	NGG
AP2_sgRNA1	ATGGTTGCATCCTGCCTAAAAGG	ATGATTGCATCTGCCTTAAAAGG	5	D07	29107236	29107255	+	0.016671	NGG
AP2_sgRNA1	ATGGTTGCATCCTGCCTAAAAGG	ATGATTGCATCTGCCTTAAAAGG	5	D08	5776740	5776759	+	0.016671	NGG
AP2_sgRNA1	ATGGTTGCATCCTGCCTAAAAGG	ATGCAAACATGCTGCCTAAAAGG	5	D02	4195060	4195079	+	0.0573529	NGG
AP2_sgRNA1	ATGGTTGCATCCTGCCTAAAAGG	ATGCTTGAATCCTGCAAAACAGG	5	A01	11873252	11873271	+	0.0417112	NGG
AP2_sgRNA1	ATGGTTGCATCCTGCCTAAAAGG	ATGCTTTAATATTGCCTAAAAGG	5	A10	28796607	28796626	+	0.0794118	NGG
AP2_sgRNA1	ATGGTTGCATCCTGCCTAAAAGG	ATGGATGCATCCTACATCAATGG	4	A10	83378574	83378593	+	0.0714286	NGG
AP2_sgRNA1	ATGGTTGCATCCTGCCTAAAAGG	ATGGCTGGATCTTGCGTACAAGG	5	A07	5542398	5542417	+	0.0110182	NGG
AP2_sgRNA1	ATGGTTGCATCCTGCCTAAAAGG	ATGGTAGAATCCCGACAAAAAGG	5	D02	35804032	35804051	+	0.0527096	NGG
AP2_sgRNA1	ATGGTTGCATCCTGCCTAAAAGG	ATGGTCACAACATGGCTAAAAGG	5	A04	58249542	58249561	+	0.0278293	NGG
AP2_sgRNA1	ATGGTTGCATCCTGCCTAAAAGG	ATGGTTACATCCTTCACAAATGG	4	D09	44586497	44586516	+	0.188235	NGG
AP2_sgRNA1	ATGGTTGCATCCTGCCTAAAAGG	ATGGTTACATCCTTCATAAATGG	3	A09	69549317	69549336	+	0.266667	NGG
AP2_sgRNA1	ATGGTTGCATCCTGCCTAAAAGG	ATGGTTCCCTCCTGCAAAGAAGG	5	A01	97845049	97845068	+	0.0785714	NGG
AP2_sgRNA1	ATGGTTGCATCCTGCCTAAAAGG	ATGGTTGCATCCTGCCTAAAAGG	0	D12	12897468	12897487	+	1	NGG
AP2_sgRNA1	ATGGTTGCATCCTGCCTAAAAGG	ATGGTTGCATCCTGCCTAAAAGG	0	D13	58193326	58193345	+	1	NGG
AP2_sgRNA1	ATGGTTGCATCCTGCCTAAAAGG	ATGGTTGCATCTTGCCCAAAAGG	2	D12	12822662	12822681	+	0.38009	NGG
AP2_sgRNA1	ATGGTTGCATCCTGCCTAAAAGG	ATGGTTGCATCTTGCTCACAAGG	4	A12	17163393	17163412	+	0.0241967	NGG
AP2_sgRNA1	ATGGTTGCATCCTGCCTAAAAGG	ATGGTTGCATGCTAATTAAACGG	4	scaffold2775_A11	209978	209997	+	0.0128205	NGG
AP2_sgRNA1	ATGGTTGCATCCTGCCTAAAAGG	ATGGTTGCATGCTAATTAATAGG	5	scaffold271_A02	37961	37980	+	0.00769231	NGG
AP2_sgRNA1	ATGGTTGCATCCTGCCTAAAAGG	ATGGTTGCGTCCTGCCTATAAGG	2	A12	17278848	17278867	+	0.358974	NGG
AP2_sgRNA1	ATGGTTGCATCCTGCCTAAAAGG	ATGGTTGCTTTATGCCTATATGG	4	A13	66339755	66339774	+	0.0710059	NGG
AP2_sgRNA1	ATGGTTGCATCCTGCCTAAAAGG	ATGGTTGGAAACTGCATACAAGG	5	A11	8384641	8384660	+	0.0855032	NGG
AP2_sgRNA1	ATGGTTGCATCCTGCCTAAAAGG	ATGGTTGGATCCAGCTATAAAGG	5	D12	20337880	20337899	+	0.0365173	NGG
AP2_sgRNA1	ATGGTTGCATCCTGCCTAAAAGG	ATGGTTGGATTATGCCTAAAGGG	3	A06	94737304	94737323	+	0.141287	NGG
AP2_sgRNA1	ATGGTTGCATCCTGCCTAAAAGG	ATGGTTGGATTGTGCCTAAAGGG	3	A11	92404360	92404379	+	0.0879121	NGG
AP2_sgRNA1	ATGGTTGCATCCTGCCTAAAAGG	ATGGTTGGATTGTGCCTAAAGGG	3	D06	55503109	55503128	+	0.0879121	NGG
AP2_sgRNA1	ATGGTTGCATCCTGCCTAAAAGG	ATGGTTGTATGATGCTTAAAGGG	4	scaffold3309_A12	111529	111548	+	0.0480769	NGG
AP2_sgRNA1	ATGGTTGCATCCTGCCTAAAAGG	ATGGTTGTTTATTGCCTAATAGG	5	D05	2197695	2197714	+	0.127212	NGG
AP2_sgRNA1	ATGGTTGCATCCTGCCTAAAAGG	ATGGTTTCATTTTGTCCAAAAGG	5	A08	80000025	80000044	+	0.00445527	NGG
AP2_sgRNA1	ATGGTTGCATCCTGCCTAAAAGG	ATGGTTTGACGCCGCCTAAAAGG	5	A01	11802701	11802720	+	0.0386681	NGG
AP2_sgRNA1	ATGGTTGCATCCTGCCTAAAAGG	ATGGTTTGACGCCGCCTAAAAGG	5	scaffold3727_D01	695	714	+	0.0386681	NGG
AP2_sgRNA1	ATGGTTGCATCCTGCCTAAAAGG	ATGTATGAATCCTTCCTCAAAGG	5	A02	55934893	55934912	+	0.00600289	NGG
AP2_sgRNA1	ATGGTTGCATCCTGCCTAAAAGG	ATGTTTACACCTTGCCTTAAAGG	5	scaffold256033	46	65	+	0.0522145	NGG
AP2_sgRNA1	ATGGTTGCATCCTGCCTAAAAGG	ATGTTTGAATATTACCTAAAAGG	5	D08	8521408	8521427	+	0.0715909	NGG
AP2_sgRNA1	ATGGTTGCATCCTGCCTAAAAGG	ATGTTTGCATACTTTCTAACAGG	5	A12	17039972	17039991	+	0.00110193	NGG
AP2_sgRNA1	ATGGTTGCATCCTGCCTAAAAGG	ATGTTTGCATACTTTCTAACAGG	5	D12	12744653	12744672	+	0.00110193	NGG
AP2_sgRNA1	ATGGTTGCATCCTGCCTAAAAGG	ATGTTTGCATACTTTCTAACAGG	5	scaffold76702	278	297	+	0.00110193	NGG
AP2_sgRNA1	ATGGTTGCATCCTGCCTAAAAGG	ATGTTTGGAGCCTGCTTAAAAGG	4	D13	12455600	12455619	+	0.035964	NGG
AP2_sgRNA1	ATGGTTGCATCCTGCCTAAAAGG	ATGTTTTAAGCCTGCCTGAAAGG	5	D03	34755538	34755557	+	0.027013	NGG
AP2_sgRNA1	ATGGTTGCATCCTGCCTAAAAGG	ATTCGTGCATCCTGTATAAAAGG	5	A08	20951045	20951064	+	0.0112941	NGG
AP2_sgRNA1	ATGGTTGCATCCTGCCTAAAAGG	ATTCTTGCATCCACCATAAAAGG	5	A05	15127556	15127575	+	0.0785391	NGG
AP2_sgRNA1	ATGGTTGCATCCTGCCTAAAAGG	ATTCTTGCATCCACCATAAAAGG	5	D05	14751600	14751619	+	0.0785391	NGG
AP2_sgRNA1	ATGGTTGCATCCTGCCTAAAAGG	ATTGCTTCATCCTGCCTGAAAGG	4	A02	4829910	4829929	+	0.114286	NGG
AP2_sgRNA1	ATGGTTGCATCCTGCCTAAAAGG	ATTGCTTCATCCTGCCTGAAAGG	4	D02	5754265	5754284	+	0.114286	NGG
AP2_sgRNA1	ATGGTTGCATCCTGCCTAAAAGG	ATTGCTTCATCTTGCCTGAAAGG	5	A06	99054108	99054127	+	0.0615385	NGG
AP2_sgRNA1	ATGGTTGCATCCTGCCTAAAAGG	ATTGTTGCACCCTTTCCAAAAGG	5	D10	43518693	43518712	+	0.00334641	NGG
AP2_sgRNA1	ATGGTTGCATCCTGCCTAAAAGG	ATTGTTGCATTCTTCCAAAAGGG	4	A12	10811439	10811458	+	0.0218803	NGG
AP2_sgRNA1	ATGGTTGCATCCTGCCTAAAAGG	ATTGTTGCATTCTTCCAAAAGGG	4	D12	8503925	8503944	+	0.0218803	NGG
AP2_sgRNA1	ATGGTTGCATCCTGCCTAAAAGG	ATTGTTGTATCCTCCATAATAGG	5	D01	53126934	53126953	+	0.1125	NGG
AP2_sgRNA1	ATGGTTGCATCCTGCCTAAAAGG	ATTGTTGTATCCTCCATAATAGG	5	D05	30895031	30895050	+	0.1125	NGG
AP2_sgRNA1	ATGGTTGCATCCTGCCTAAAAGG	ATTGTTGTATCCTCCATAATAGG	5	D11	10805912	10805931	+	0.1125	NGG
AP2_sgRNA1	ATGGTTGCATCCTGCCTAAAAGG	CTGATTGCAATGTGCCTAAAAGG	5	D08	35406527	35406546	+	0.0904239	NGG
AP2_sgRNA1	ATGGTTGCATCCTGCCTAAAAGG	GTAGTTGGATTCTGCTTAAAAGG	5	D09	944778	944797	+	0.0456467	NGG
AP2_sgRNA1	ATGGTTGCATCCTGCCTAAAAGG	GTCGTTGGATCCGGGCTAAAAGG	5	D02	15548749	15548768	+	0.00322504	NGG
AP2_sgRNA1	ATGGTTGCATCCTGCCTAAAAGG	GTCGTTGGATCCGGGCTAAAAGG	5	D02	15551891	15551910	+	0.00322504	NGG
AP2_sgRNA1	ATGGTTGCATCCTGCCTAAAAGG	GTGGATGCAAGCTGCCCAAAAGG	5	A12	27496288	27496307	+	0.0756303	NGG
AP2_sgRNA1	ATGGTTGCATCCTGCCTAAAAGG	GTGGTGGCATGCAGCCTAGAAGG	5	D11	39452788	39452807	+	0.0370879	NGG
AP2_sgRNA1	ATGGTTGCATCCTGCCTAAAAGG	GTGGTTGCAACCTGACAAATAGG	5	D02	30044082	30044101	+	0.0609524	NGG
AP2_sgRNA1	ATGGTTGCATCCTGCCTAAAAGG	GTGGTTGCAACCTGACAAATAGG	5	scaffold206_A02	178579	178598	+	0.0609524	NGG
AP2_sgRNA1	ATGGTTGCATCCTGCCTAAAAGG	GTGGTTGCATCATCACTAACAGG	5	D10	11502913	11502932	+	0.0154607	NGG
AP2_sgRNA1	ATGGTTGCATCCTGCCTAAAAGG	GTGGTTGCATCTTGCCCATAAGG	4	A12	17258789	17258808	+	0.204664	NGG
AP2_sgRNA1	ATGGTTGCATCCTGCCTAAAAGG	TTGGTTGCAGCCTGCCAACATGG	4	A10	81858146	81858165	+	0.0551724	NGG
AP2_sgRNA1	ATGGTTGCATCCTGCCTAAAAGG	TTGGTTGCAGCCTGCCAACATGG	4	D10	48791735	48791754	+	0.0551724	NGG
AP2_sgRNA1	CCTTTTAGGCAGGATGCAACCAT	ATGGTTGAATCTTGGCTAAATGG	3	A03	53008201	53008220	-	0.0175	NGG
AP2_sgRNA1	CCTTTTAGGCAGGATGCAACCAT	ATGGTTGGATTGTGCCTAAAGGG	3	D10	50116038	50116057	-	0.0879121	NGG
AP2_sgRNA1	CCTTTTAGGCAGGATGCAACCAT	AAGGTTGCATCCTGACTCACGGG	4	scaffold4505_D11	41468	41487	-	0.00814001	NGG
AP2_sgRNA1	CCTTTTAGGCAGGATGCAACCAT	ATCGTTGCATTCTTCCGAAAGGG	4	A11	21457962	21457981	-	0.00371273	NGG
AP2_sgRNA1	CCTTTTAGGCAGGATGCAACCAT	ATGGCTGAATCTTGGCTAAATGG	4	A08	34714367	34714386	-	0.0175	NGG
AP2_sgRNA1	CCTTTTAGGCAGGATGCAACCAT	ATGGTTAAATTCTGCCTCAAAGG	4	A13	57643802	57643821	-	0.0380952	NGG
AP2_sgRNA1	CCTTTTAGGCAGGATGCAACCAT	ATGGTTGAATCTAGGCTAAATGG	4	A08	34750521	34750540	-	0.0121154	NGG
AP2_sgRNA1	CCTTTTAGGCAGGATGCAACCAT	ATGGTTGCCTCCTCCTTTAACGG	4	A02	76843146	76843165	-	0.0376766	NGG
AP2_sgRNA1	CCTTTTAGGCAGGATGCAACCAT	ATGGTTGGAGATTGCCTAAAAGG	4	D03	42425290	42425309	-	0.129808	NGG
AP2_sgRNA1	CCTTTTAGGCAGGATGCAACCAT	ATGGTTGGATTCTCCCTCAACGG	4	A10	19062773	19062792	-	0.0161471	NGG
AP2_sgRNA1	CCTTTTAGGCAGGATGCAACCAT	ATGGTTGGATTTTCCCTAAATGG	4	D05	54575764	54575783	-	0.0456467	NGG
AP2_sgRNA1	CCTTTTAGGCAGGATGCAACCAT	ATGGTTGGCTTGTGCCTAAAAGG	4	D05	41429215	41429234	-	0.0502355	NGG
AP2_sgRNA1	CCTTTTAGGCAGGATGCAACCAT	ATGGTTGGCTTGTGCCTAAAGGG	4	scaffold5008	15330	15349	-	0.0502355	NGG
AP2_sgRNA1	CCTTTTAGGCAGGATGCAACCAT	ATGGTTGTATACTTCCAAAAAGG	4	D07	6173958	6173977	-	0.0933333	NGG
AP2_sgRNA1	CCTTTTAGGCAGGATGCAACCAT	ATGGTTGTATACTTCCAAAAAGG	4	scaffold1912_A07	116900	116919	-	0.0933333	NGG
AP2_sgRNA1	CCTTTTAGGCAGGATGCAACCAT	ATGTTTGCATCCTTTTTAAAAGG	4	A07	63227795	63227814	-	0.00198912	NGG
AP2_sgRNA1	CCTTTTAGGCAGGATGCAACCAT	ATGTTTGCATCCTTTTTAAAAGG	4	D07	43309316	43309335	-	0.00198912	NGG
AP2_sgRNA1	CCTTTTAGGCAGGATGCAACCAT	CTCATTGCAACCTGCCTAAAGGG	4	D11	2751318	2751337	-	0.254317	NGG
AP2_sgRNA1	CCTTTTAGGCAGGATGCAACCAT	TTGGTTCCATTCTACCTAAACGG	4	D12	27946443	27946462	-	0.158654	NGG
AP2_sgRNA1	CCTTTTAGGCAGGATGCAACCAT	AAGATGACATGCTGCCTAAAAGG	5	D03	37817492	37817511	-	0.108791	NGG
AP2_sgRNA1	CCTTTTAGGCAGGATGCAACCAT	AAGATGGCATGATGCCTAAAAGG	5	D11	58547611	58547630	-	0.077708	NGG
AP2_sgRNA1	CCTTTTAGGCAGGATGCAACCAT	AAGGTTGCCTCTTGGATAAAAGG	5	D02	8058620	8058639	-	0.0130178	NGG
AP2_sgRNA1	CCTTTTAGGCAGGATGCAACCAT	AATATGGCATGCTGCCTAAAAGG	5	D03	37855558	37855577	-	0.0543956	NGG
AP2_sgRNA1	CCTTTTAGGCAGGATGCAACCAT	AATGTTGCATCCTAACTTAAAGG	5	scaffold4140_D06	57957	57976	-	0.0352564	NGG
AP2_sgRNA1	CCTTTTAGGCAGGATGCAACCAT	ACGGATGAATTCTGCATAAAAGG	5	D07	51151144	51151163	-	0.0857143	NGG
AP2_sgRNA1	CCTTTTAGGCAGGATGCAACCAT	ACGGTTGCATCCTCCCACCAAGG	5	A12	74149947	74149966	-	0.00772092	NGG
AP2_sgRNA1	CCTTTTAGGCAGGATGCAACCAT	AGCGTTGCATCCTGTTTAAGAGG	5	D13	7397396	7397415	-	0.00506787	NGG
AP2_sgRNA1	CCTTTTAGGCAGGATGCAACCAT	AGGGTTGAATGAGGCCTAAAAGG	5	A04	39460753	39460772	-	0.0254348	NGG
AP2_sgRNA1	CCTTTTAGGCAGGATGCAACCAT	ATAATTGGATCTAGCCTAAAAGG	5	A11	48487024	48487043	-	0.16176	NGG
AP2_sgRNA1	CCTTTTAGGCAGGATGCAACCAT	ATAGATGCACCCTACTTAAAAGG	5	D12	43874257	43874276	-	0.0461538	NGG
AP2_sgRNA1	CCTTTTAGGCAGGATGCAACCAT	ATAGTTGCTTCTTGGCTAATAGG	5	A01	13683631	13683650	-	0.00726923	NGG
AP2_sgRNA1	CCTTTTAGGCAGGATGCAACCAT	ATAGTTGCTTCTTGGCTAATAGG	5	D01	10488361	10488380	-	0.00726923	NGG
AP2_sgRNA1	CCTTTTAGGCAGGATGCAACCAT	ATCTTTTCATCTTGCGTAAAAGG	5	D08	55511093	55511112	-	0.0066206	NGG
AP2_sgRNA1	CCTTTTAGGCAGGATGCAACCAT	ATGAGAGCATCATGGCTAAAAGG	5	D05	18636982	18637001	-	0.0178286	NGG
AP2_sgRNA1	CCTTTTAGGCAGGATGCAACCAT	ATGAGAGCATCATGGCTAAAAGG	5	D05	18637213	18637232	-	0.0178286	NGG
AP2_sgRNA1	CCTTTTAGGCAGGATGCAACCAT	ATGATTGCAGCCTGCAAATAAGG	5	A12	62927958	62927977	-	0.129231	NGG
AP2_sgRNA1	CCTTTTAGGCAGGATGCAACCAT	ATGCTTGCTTCTAGCTTAAAAGG	5	A07	24581366	24581385	-	0.0364347	NGG
AP2_sgRNA1	CCTTTTAGGCAGGATGCAACCAT	ATGCTTTCATCCCATCTAAAAGG	5	A05	31184102	31184121	-	0.0119416	NGG
AP2_sgRNA1	CCTTTTAGGCAGGATGCAACCAT	ATGGCAGCTTCCTGCCTTCAAGG	5	D03	32274116	32274135	-	0.0537931	NGG
AP2_sgRNA1	CCTTTTAGGCAGGATGCAACCAT	ATGGGGACATCCTGTATAAAAGG	5	A03	84242523	84242542	-	0.024381	NGG
AP2_sgRNA1	CCTTTTAGGCAGGATGCAACCAT	ATGGGGACATCTTGCATAAAAGG	5	A09	49134267	49134286	-	0.196923	NGG
AP2_sgRNA1	CCTTTTAGGCAGGATGCAACCAT	ATGGTCACATCTTGCCAATAAGG	5	A03	68740125	68740144	-	0.140577	NGG
AP2_sgRNA1	CCTTTTAGGCAGGATGCAACCAT	ATGGTGGCTTACTGTCAAAAAGG	5	A12	41876231	41876250	-	0.00914286	NGG
AP2_sgRNA1	CCTTTTAGGCAGGATGCAACCAT	ATGGTTACATCATTTCTCAAAGG	5	D05	8688572	8688591	-	0.00241875	NGG
AP2_sgRNA1	CCTTTTAGGCAGGATGCAACCAT	ATGGTTCCATCCAACCTCAGAGG	5	A09	71616306	71616325	-	0.0519958	NGG
AP2_sgRNA1	CCTTTTAGGCAGGATGCAACCAT	ATGGTTCCATCCAACCTCAGAGG	5	D09	46948127	46948146	-	0.0519958	NGG
AP2_sgRNA1	CCTTTTAGGCAGGATGCAACCAT	ATGGTTGAATGGTGGCTTAAAGG	5	A10	49943570	49943589	-	0.00180556	NGG
AP2_sgRNA1	CCTTTTAGGCAGGATGCAACCAT	ATGGTTGTATCCGGCTATAAAGG	5	D01	17607825	17607844	-	0.0187291	NGG
AP2_sgRNA1	CCTTTTAGGCAGGATGCAACCAT	ATGGTTGTATCCTAATTAACAGG	5	A12	24488471	24488490	-	0.0101981	NGG
AP2_sgRNA1	CCTTTTAGGCAGGATGCAACCAT	ATGTTTCCATACGGCCTAAGAGG	5	A09	25960843	25960862	-	0.0374041	NGG
AP2_sgRNA1	CCTTTTAGGCAGGATGCAACCAT	ATTCGTGCATCCTGTATAAAAGG	5	scaffold44983	863	882	-	0.0112941	NGG
AP2_sgRNA1	CCTTTTAGGCAGGATGCAACCAT	ATTCTTGTTTCCTGCCTCAAAGG	5	A03	52004351	52004370	-	0.0264706	NGG
AP2_sgRNA1	CCTTTTAGGCAGGATGCAACCAT	ATTGTTGCATCTTCCTTTAAAGG	5	A12	70112460	70112479	-	0.0177515	NGG
AP2_sgRNA1	CCTTTTAGGCAGGATGCAACCAT	ATTGTTGGAGATTGCCTAAAAGG	5	A10	92367199	92367218	-	0.0649038	NGG
AP2_sgRNA1	CCTTTTAGGCAGGATGCAACCAT	ATTGTTTCATCCTGTTAAAAAGG	5	A03	92450507	92450526	-	0.00312576	NGG
AP2_sgRNA1	CCTTTTAGGCAGGATGCAACCAT	GTGGTGGCATGCAGCCTAGAAGG	5	D12	21944962	21944981	-	0.0370879	NGG
AP2_sgRNA1	CCTTTTAGGCAGGATGCAACCAT	GTGGTGGCATGCAGCCTAGAAGG	5	scaffold3896_D03	13033	13052	-	0.0370879	NGG
AP2_sgRNA1	CCTTTTAGGCAGGATGCAACCAT	GTGGTGGCATGCGGCCTAGAAGG	5	D13	27524233	27524252	-	0.0139752	NGG
AP2_sgRNA1	CCTTTTAGGCAGGATGCAACCAT	GTGGTTGCATGCAGCCAAGAAGG	5	D10	20737703	20737722	-	0.0346154	NGG
AP2_sgRNA1	CCTTTTAGGCAGGATGCAACCAT	TCAGATGCATCTTGCCTAAAAGG	5	D02	33199969	33199988	-	0.173077	NGG
AP2_sgRNA1	CCTTTTAGGCAGGATGCAACCAT	TTGGTTCAATCGTGCCAAAAAGG	5	D01	46833891	46833910	-	0.105926	NGG
AP2_sgRNA1	CCTTTTAGGCAGGATGCAACCAT	TTGGTTGGAGGCTGCCGAAAAGG	5	scaffold2633_A10	98255	98274	-	0.00945378	NGG
AP2_sgRNA1	ATGGTTGCATCCTGCCTAAAAAG	ATGCTTCCTTCCTGCCTTAATAG	4	D01	57099853	57099872	+	0.0283088	NAG
AP2_sgRNA1	ATGGTTGCATCCTGCCTAAAAAG	ATGGTTCTATCCTGGCTATAGAG	4	A06	30995754	30995773	+	0.00419894	NAG
AP2_sgRNA1	ATGGTTGCATCCTGCCTAAAAAG	ATGGTTGCAACCTCCAAAAATAG	4	D11	46460980	46460999	+	0.0507937	NAG
AP2_sgRNA1	ATGGTTGCATCCTGCCTAAAAAG	ATGGTTGCATGCTAAATAAACAG	4	A12	47045978	47045997	+	0.0108025	NAG
AP2_sgRNA1	ATGGTTGCATCCTGCCTAAAAAG	ATGGTTGCATGCTAATTAAATAG	4	scaffold2775_A11	202177	202196	+	0.00332384	NAG
AP2_sgRNA1	ATGGTTGCATCCTGCCTAAAAAG	ATGGTTGTATCATGCATATAGAG	4	A10	40476424	40476443	+	0.0872507	NAG
AP2_sgRNA1	ATGGTTGCATCCTGCCTAAAAAG	ATGTATGCATGCTACCTAAAGAG	4	A07	2884021	2884040	+	0.00883838	NAG
AP2_sgRNA1	ATGGTTGCATCCTGCCTAAAAAG	ATTGTTGCATCATCTCTAAACAG	4	A09	62632021	62632040	+	0.0026455	NAG
AP2_sgRNA1	ATGGTTGCATCCTGCCTAAAAAG	ATTTTTGCCTCATGCCTAAACAG	4	D10	16225554	16225573	+	0.01924	NAG
AP2_sgRNA1	ATGGTTGCATCCTGCCTAAAAAG	GTGGTTGCATTTTGCCTGAAGAG	4	scaffold247594	126	145	+	0.0171817	NAG
AP2_sgRNA1	CTTTTTAGGCAGGATGCAACCAT	AAGGTTTCATCCTCCCTAGATAG	4	A12	62565388	62565407	-	0.0201465	NAG
AP2_sgRNA1	CTTTTTAGGCAGGATGCAACCAT	ATAGTTGCATCATGCATACAGAG	4	D11	38945825	38945844	-	0.0287356	NAG
AP2_sgRNA1	CTTTTTAGGCAGGATGCAACCAT	ATGGATTCATCATGGCTAAACAG	4	D02	61416398	61416417	-	0.0026455	NAG
AP2_sgRNA1	CTTTTTAGGCAGGATGCAACCAT	ATGGTTGCATACTGTTTAGAGAG	4	D01	46717467	46717486	-	0.00149573	NAG
AP2_sgRNA1	CTTTTTAGGCAGGATGCAACCAT	ATGGTTGCATCAAGCTTCAATAG	4	A05	47600776	47600795	-	0.00751385	NAG
AP2_sgRNA1	CTTTTTAGGCAGGATGCAACCAT	ATGGTTGTATCATGCATATAGAG	4	D10	34528362	34528381	-	0.0872507	NAG
AP2_sgRNA1	CTTTTTAGGCAGGATGCAACCAT	ATGGTTGTATCATGCATATAGAG	4	D11	39267287	39267306	-	0.0872507	NAG
AP2_sgRNA1	CTTTTTAGGCAGGATGCAACCAT	ATGGTTGTATGATGCTTAAATAG	4	A04	16448147	16448166	-	0.0124644	NAG
AP2_sgRNA1	CTTTTTAGGCAGGATGCAACCAT	ATTGTTGCATCTTTCCTAAGCAG	4	D01	33912890	33912909	-	0.0142338	NAG
AP2_sgRNA1	CTTTTTAGGCAGGATGCAACCAT	ATTGTTGTATACTGCCTATAGAG	4	A11	80260585	80260604	-	0.0458066	NAG
AP2_sgRNA1	CTTTTTAGGCAGGATGCAACCAT	GTGGTTGCATTTTGCCTGAAGAG	4	A07	5069268	5069287	-	0.0171817	NAG
AP2_sgRNA1	CTTTTTAGGCAGGATGCAACCAT	GTGGTTGCATTTTGCCTGAAGAG	4	D07	4967942	4967961	-	0.0171817	NAG
AP2_sgRNA1	CTTTTTAGGCAGGATGCAACCAT	TTGGTTGCCTCCTGACTGAAGAG	4	A13	73277288	73277307	-	0.0131687	NAG
AP2_sgRNA1	ATGGTTGCATCCTGCCTAAAAGA	ATGATTATATACTGCCTAAATGA	4	A08	81118741	81118760	+	0.0410156	NGA
AP2_sgRNA1	ATGGTTGCATCCTGCCTAAAAGA	ATGATTATATACTGCCTAAATGA	4	A09	28840284	28840303	+	0.0410156	NGA
AP2_sgRNA1	ATGGTTGCATCCTGCCTAAAAGA	ATGATTATATACTGCCTAAATGA	4	A12	23717381	23717400	+	0.0410156	NGA
AP2_sgRNA1	ATGGTTGCATCCTGCCTAAAAGA	ATGATTATATACTGCCTAAATGA	4	A13	27577646	27577665	+	0.0410156	NGA
AP2_sgRNA1	ATGGTTGCATCCTGCCTAAAAGA	ATGATTATATACTGCCTAAATGA	4	scaffold999_A04	14321	14340	+	0.0410156	NGA
AP2_sgRNA1	ATGGTTGCATCCTGCCTAAAAGA	ATGATTATATACTGCCTAAATGA	4	scaffold999_A04	7310	7329	+	0.0410156	NGA
AP2_sgRNA1	ATGGTTGCATCCTGCCTAAAAGA	ATGCATGCATGCTGCCTAGATGA	4	scaffold273136	192	211	+	0.00172335	NGA
AP2_sgRNA1	ATGGTTGCATCCTGCCTAAAAGA	ATGCTTCAATCCTGCCTAATGGA	4	A10	9533324	9533343	+	0.00985754	NGA
AP2_sgRNA1	ATGGTTGCATCCTGCCTAAAAGA	ATGCTTCCATCCTGCCAAAGGGA	4	A11	45937726	45937745	+	0.0103085	NGA
AP2_sgRNA1	ATGGTTGCATCCTGCCTAAAAGA	ATGCTTCGATCCTGCCAAAAGGA	4	A06	66377472	66377491	+	0.00866597	NGA
AP2_sgRNA1	ATGGTTGCATCCTGCCTAAAAGA	ATGCTTCGATCCTGCCAAAAGGA	4	scaffold2851_A11	612453	612472	+	0.00866597	NGA
AP2_sgRNA1	ATGGTTGCATCCTGCCTAAAAGA	ATGCTTGGATCCTACCAAAAGGA	4	A13	41589408	41589427	+	0.00945378	NGA
AP2_sgRNA1	ATGGTTGCATCCTGCCTAAAAGA	ATGCTTGGATCCTGCCCAATGGA	4	A01	70513394	70513413	+	0.0100099	NGA
AP2_sgRNA1	ATGGTTGCATCCTGCCTAAAAGA	ATGCTTTGATCCTGCCAAAAGGA	4	A13	21700172	21700191	+	0.00720288	NGA
AP2_sgRNA1	ATGGTTGCATCCTGCCTAAAAGA	ATGGGTTCATTCTGCCTAATTGA	4	A13	72971298	72971317	+	0.00468864	NGA
AP2_sgRNA1	ATGGTTGCATCCTGCCTAAAAGA	ATGGTTACTTCTTACCTAAAGGA	4	A05	8860513	8860532	+	0.0168269	NGA
AP2_sgRNA1	ATGGTTGCATCCTGCCTAAAAGA	ATGGTTGCCTCCTCCTTTAACGA	4	A12	73319510	73319529	+	0.00261643	NGA
AP2_sgRNA1	ATGGTTGCATCCTGCCTAAAAGA	ATGGTTGCTTTATGCCTAAGTGA	4	D11	23108895	23108914	+	0.0070028	NGA
AP2_sgRNA1	ATGGTTGCATCCTGCCTAAAAGA	ATGGTTGCTTTATGCCTATATGA	4	D01	22608089	22608108	+	0.00493097	NGA
AP2_sgRNA1	ATGGTTGCATCCTGCCTAAAAGA	ATGGTTGCTTTATGCCTATATGA	4	D03	1163326	1163345	+	0.00493097	NGA
AP2_sgRNA1	ATGGTTGCATCCTGCCTAAAAGA	ATGGTTGCTTTATGCCTATATGA	4	D03	3207248	3207267	+	0.00493097	NGA
AP2_sgRNA1	ATGGTTGCATCCTGCCTAAAAGA	ATGGTTGCTTTATGCCTATATGA	4	D07	33252714	33252733	+	0.00493097	NGA
AP2_sgRNA1	ATGGTTGCATCCTGCCTAAAAGA	ATGGTTGCTTTATGCCTATATGA	4	D07	42174297	42174316	+	0.00493097	NGA
AP2_sgRNA1	ATGGTTGCATCCTGCCTAAAAGA	ATGGTTGCTTTATGCCTATATGA	4	D11	45055354	45055373	+	0.00493097	NGA
AP2_sgRNA1	ATGGTTGCATCCTGCCTAAAAGA	ATGGTTGCTTTATGCCTATATGA	4	D13	47658425	47658444	+	0.00493097	NGA
AP2_sgRNA1	ATGGTTGCATCCTGCCTAAAAGA	ATGGTTGCTTTATGCCTATATGA	4	D13	47915744	47915763	+	0.00493097	NGA
AP2_sgRNA1	ATGGTTGCATCCTGCCTAAAAGA	ATGGTTGCTTTATGCCTATATGA	4	scaffold104536	414	433	+	0.00493097	NGA
AP2_sgRNA1	ATGGTTGCATCCTGCCTAAAAGA	ATGGTTGCTTTATGCCTATATGA	4	scaffold108130	423	442	+	0.00493097	NGA
AP2_sgRNA1	ATGGTTGCATCCTGCCTAAAAGA	ATGGTTGCTTTATGCCTATATGA	4	scaffold58335	513	532	+	0.00493097	NGA
AP2_sgRNA1	ATGGTTGCATCCTGCCTAAAAGA	ATGGTTGCTTTATGCCTATATGA	4	scaffold58335	712	731	+	0.00493097	NGA
AP2_sgRNA1	ATGGTTGCATCCTGCCTAAAAGA	ATGGTTTGATTCTGCCAAAAGGA	4	A06	32225104	32225123	+	0.00418629	NGA
AP2_sgRNA1	ATGGTTGCATCCTGCCTAAAAGA	ATGTTTCGATCCTGCCAAAAGGA	4	A01	61233038	61233057	+	0.00595238	NGA
AP2_sgRNA1	ATGGTTGCATCCTGCCTAAAAGA	ATGTTTGCTCCCTTCCTAAATGA	4	A11	18586139	18586158	+	0.00215488	NGA
AP2_sgRNA1	ATGGTTGCATCCTGCCTAAAAGA	ATGTTTGCTCCCTTCCTAAATGA	4	D11	15729535	15729554	+	0.00215488	NGA
AP2_sgRNA1	ATGGTTGCATCCTGCCTAAAAGA	CTTGTTGCATCCTGTATAAATGA	4	scaffold10540	275	294	+	0.00198413	NGA
AP2_sgRNA1	ATGGTTGCATCCTGCCTAAAAGA	CTTGTTGCATCCTGTATAAATGA	4	scaffold22092	277	296	+	0.00198413	NGA
AP2_sgRNA1	ATGGTTGCATCCTGCCTAAAAGA	TTGGTTGCATCCTTCCACAATGA	4	A12	75683860	75683879	+	0.00188125	NGA
AP2_sgRNA1	ATGGTTGCATCCTGCCTAAAAGA	TTGGTTTCCTCCTGCCTACATGA	4	A03	67925797	67925816	+	0.00469153	NGA
AP2_sgRNA1	TCTTTTAGGCAGGATGCAACCAT	ATGATTATATACTGCCTAAATGA	4	A01	51582640	51582659	-	0.0410156	NGA
AP2_sgRNA1	TCTTTTAGGCAGGATGCAACCAT	ATGATTATATACTGCCTAAATGA	4	A03	47426531	47426550	-	0.0410156	NGA
AP2_sgRNA1	TCTTTTAGGCAGGATGCAACCAT	ATGATTATATACTGCCTAAATGA	4	A04	32838851	32838870	-	0.0410156	NGA
AP2_sgRNA1	TCTTTTAGGCAGGATGCAACCAT	ATGATTATATACTGCCTAAATGA	4	A08	92376445	92376464	-	0.0410156	NGA
AP2_sgRNA1	TCTTTTAGGCAGGATGCAACCAT	ATGATTATATACTGCCTAAATGA	4	scaffold124_A01	202005	202024	-	0.0410156	NGA
AP2_sgRNA1	TCTTTTAGGCAGGATGCAACCAT	ATGCTTCAATCCTGCCAAAAGGA	4	scaffold1892_A07	5817	5836	-	0.00876225	NGA
AP2_sgRNA1	TCTTTTAGGCAGGATGCAACCAT	ATGCTTCGATCCTGCCAAAAGGA	4	A05	51850292	51850311	-	0.00866597	NGA
AP2_sgRNA1	TCTTTTAGGCAGGATGCAACCAT	ATGCTTTGATCCTGCCAAAAGGA	4	A02	63876739	63876758	-	0.00720288	NGA
AP2_sgRNA1	TCTTTTAGGCAGGATGCAACCAT	ATGGTGTCATCATCCCTAAATGA	4	A02	26345779	26345798	-	0.00694155	NGA
AP2_sgRNA1	TCTTTTAGGCAGGATGCAACCAT	ATGGTTCAATCCTGCCAAAGGGA	4	A01	32449781	32449800	-	0.0126566	NGA
AP2_sgRNA1	TCTTTTAGGCAGGATGCAACCAT	ATGGTTCAATCCTGCCAAAGGGA	4	A11	72690661	72690680	-	0.0126566	NGA
AP2_sgRNA1	TCTTTTAGGCAGGATGCAACCAT	ATGGTTCAATCCTGCCAAAGGGA	4	A11	72697208	72697227	-	0.0126566	NGA
AP2_sgRNA1	TCTTTTAGGCAGGATGCAACCAT	ATGGTTCGATCCTGCCAAATGGA	4	A05	72789456	72789475	-	0.00982143	NGA
AP2_sgRNA1	TCTTTTAGGCAGGATGCAACCAT	ATGGTTGCAACCTAAATAAATGA	4	D13	25379093	25379112	-	0.00992063	NGA
AP2_sgRNA1	TCTTTTAGGCAGGATGCAACCAT	ATGGTTGCATCCAGGAGAAATGA	4	D06	33084415	33084434	-	0.000282805	NGA
AP2_sgRNA1	TCTTTTAGGCAGGATGCAACCAT	ATGGTTGCTTGAGGCCTAAATGA	4	scaffold831_A04	1152981	1153000	-	0.00194099	NGA
AP2_sgRNA1	TCTTTTAGGCAGGATGCAACCAT	ATGGTTGCTTTATGCCTATATGA	4	D03	9317509	9317528	-	0.00493097	NGA
AP2_sgRNA1	TCTTTTAGGCAGGATGCAACCAT	ATGGTTGCTTTATGCCTATATGA	4	D06	44506901	44506920	-	0.00493097	NGA
AP2_sgRNA1	TCTTTTAGGCAGGATGCAACCAT	ATGGTTGCTTTATGCCTATATGA	4	D06	51423868	51423887	-	0.00493097	NGA
AP2_sgRNA1	TCTTTTAGGCAGGATGCAACCAT	ATGGTTGCTTTATGCCTATATGA	4	D07	23346490	23346509	-	0.00493097	NGA
AP2_sgRNA1	TCTTTTAGGCAGGATGCAACCAT	ATGGTTGCTTTATGCCTATATGA	4	D08	20608588	20608607	-	0.00493097	NGA
AP2_sgRNA1	TCTTTTAGGCAGGATGCAACCAT	ATGGTTGCTTTATGCCTATATGA	4	D09	13175456	13175475	-	0.00493097	NGA
AP2_sgRNA1	TCTTTTAGGCAGGATGCAACCAT	ATGGTTGCTTTATGCCTATATGA	4	D10	38984077	38984096	-	0.00493097	NGA
AP2_sgRNA1	TCTTTTAGGCAGGATGCAACCAT	ATGGTTTGATCCTGCCAAAGGGA	4	A10	44766633	44766652	-	0.0104042	NGA
AP2_sgRNA1	TCTTTTAGGCAGGATGCAACCAT	ATGGTTTGATCCTGCCAAATTGA	4	A12	48536331	48536350	-	0.00816327	NGA
AP2_sgRNA1	TCTTTTAGGCAGGATGCAACCAT	ATGTTTGAATTCAGCCTAAATGA	4	A13	78819824	78819843	-	0.0034965	NGA
AP2_sgRNA1	TCTTTTAGGCAGGATGCAACCAT	ATTGTTGCATCCCGAATAAAGGA	4	D09	7722725	7722744	-	0.00609162	NGA
AP2_sgRNA1	TCTTTTAGGCAGGATGCAACCAT	ATTTTTGGATCCTTCCTAAAGGA	4	scaffold2758_A11	3778	3797	-	0.0021645	NGA
AP2_sgRNA1	TCTTTTAGGCAGGATGCAACCAT	CTTGTTGCATCCTGTATAAATGA	4	scaffold197508	163	182	-	0.00198413	NGA
AP2_sgRNA1	TCTTTTAGGCAGGATGCAACCAT	TGGGTTACATCCTACCTAAATGA	4	D01	13169617	13169636	-	0.04375	NGA
AP2_sgRNA2	TTATACCATCGGACTTTGCTAGG	ATATATCATCACACTTTTCTAGG	5	D10	30899996	30900015	+	0.327731	NGG
AP2_sgRNA2	TTATACCATCGGACTTTGCTAGG	CTATACCATCGGAACTTGCTCGG	3	A07	218410	218429	+	0.0818182	NGG
AP2_sgRNA2	TTATACCATCGGACTTTGCTAGG	CTATACCATCGGAACTTGCTCGG	3	D07	293907	293926	+	0.0818182	NGG
AP2_sgRNA2	TTATACCATCGGACTTTGCTAGG	CTATACCATCGGAACTTGCTCGG	3	scaffold101928	463	482	+	0.0818182	NGG
AP2_sgRNA2	TTATACCATCGGACTTTGCTAGG	CTATACCATTGGATTTTGGGAGG	5	D12	46048384	46048403	+	0.0130499	NGG
AP2_sgRNA2	TTATACCATCGGACTTTGCTAGG	CTATACCCTAAGACTTTGCTTGG	4	A13	79889925	79889944	+	0.318367	NGG
AP2_sgRNA2	TTATACCATCGGACTTTGCTAGG	CTATACCCTAAGACTTTGCTTGG	4	scaffold15761	1489	1508	+	0.318367	NGG
AP2_sgRNA2	TTATACCATCGGACTTTGCTAGG	CTATACTATCGGAATTAGCTCGG	4	D08	42098388	42098407	+	0.13	NGG
AP2_sgRNA2	TTATACCATCGGACTTTGCTAGG	CTATCCCATGGGAGTTTACTAGG	5	D08	45914643	45914662	+	0	NGG
AP2_sgRNA2	TTATACCATCGGACTTTGCTAGG	GTATACCAGTGAATTTTGCTAGG	5	scaffold3873_D03	183557	183576	+	0.381442	NGG
AP2_sgRNA2	TTATACCATCGGACTTTGCTAGG	GTATACTATCGGAATTAGCTCGG	4	D01	36503957	36503976	+	0.145072	NGG
AP2_sgRNA2	TTATACCATCGGACTTTGCTAGG	GTTTACCTTTGAACTTTGCTAGG	5	A09	36667946	36667965	+	0.25419	NGG
AP2_sgRNA2	TTATACCATCGGACTTTGCTAGG	TAATACGATCGGGCTAGGCTAGG	5	A03	90779635	90779654	+	0.0277742	NGG
AP2_sgRNA2	TTATACCATCGGACTTTGCTAGG	TCATACCATCGAAAGTTGATAGG	5	A11	71111331	71111350	+	0.006	NGG
AP2_sgRNA2	TTATACCATCGGACTTTGCTAGG	TCATACTATCCGAATTTACTAGG	5	D12	30490411	30490430	+	0.0723214	NGG
AP2_sgRNA2	TTATACCATCGGACTTTGCTAGG	TCCTACCATCGAAAGTTGCTAGG	5	scaffold2435_A09	10120	10139	+	0.006	NGG
AP2_sgRNA2	TTATACCATCGGACTTTGCTAGG	TCCTACCATCGAAATTTGATAGG	5	scaffold163015	50	69	+	0.0514286	NGG
AP2_sgRNA2	TTATACCATCGGACTTTGCTAGG	TGAAACCATGGGAGTATGCTAGG	5	D08	33566116	33566135	+	0	NGG
AP2_sgRNA2	TTATACCATCGGACTTTGCTAGG	TGATATAATAGGTCTTTGCTAGG	5	D05	16329127	16329146	+	0.1521	NGG
AP2_sgRNA2	TTATACCATCGGACTTTGCTAGG	TGATATGATCTGACTCTGCTAGG	5	D05	45941819	45941838	+	0.0941176	NGG
AP2_sgRNA2	TTATACCATCGGACTTTGCTAGG	TGATATGATCTGACTCTGCTAGG	5	scaffold967_A04	474423	474442	+	0.0941176	NGG
AP2_sgRNA2	TTATACCATCGGACTTTGCTAGG	TGATATGATCTGACTCTGCTAGG	5	scaffold967_A04	481550	481569	+	0.0941176	NGG
AP2_sgRNA2	TTATACCATCGGACTTTGCTAGG	TTAAACTTTCGGACTCTTCTAGG	5	scaffold4353_D09	145460	145479	+	0.0736961	NGG
AP2_sgRNA2	TTATACCATCGGACTTTGCTAGG	TTAAAGCATCAGGCTTTGCAAGG	5	scaffold32938	343	362	+	0.0873447	NGG
AP2_sgRNA2	TTATACCATCGGACTTTGCTAGG	TTAAAGCATCAGGCTTTGCAAGG	5	scaffold4314_D08	2441	2460	+	0.0873447	NGG
AP2_sgRNA2	TTATACCATCGGACTTTGCTAGG	TTAGATCAACGGGGTTTGCTAGG	5	D08	19572422	19572441	+	0	NGG
AP2_sgRNA2	TTATACCATCGGACTTTGCTAGG	TTAGGCCACCTGACATTGCTAGG	5	D02	4796214	4796233	+	0.0924946	NGG
AP2_sgRNA2	TTATACCATCGGACTTTGCTAGG	TTATAAAATCATACTTTGTTAGG	5	A02	29198601	29198620	+	0.123626	NGG
AP2_sgRNA2	TTATACCATCGGACTTTGCTAGG	TTATAAAATCCAACTTTGTTAGG	5	A07	64038947	64038966	+	0.128571	NGG
AP2_sgRNA2	TTATACCATCGGACTTTGCTAGG	TTATAAAATCCTACTATGCTAGG	5	A01	63709271	63709290	+	0.10436	NGG
AP2_sgRNA2	TTATACCATCGGACTTTGCTAGG	TTATAAAATCCTACTATGCTAGG	5	A03	92557907	92557926	+	0.10436	NGG
AP2_sgRNA2	TTATACCATCGGACTTTGCTAGG	TTATAAAATCCTACTATGCTAGG	5	A06	18646929	18646948	+	0.10436	NGG
AP2_sgRNA2	TTATACCATCGGACTTTGCTAGG	TTATAAAATCCTACTATGCTAGG	5	A06	34328177	34328196	+	0.10436	NGG
AP2_sgRNA2	TTATACCATCGGACTTTGCTAGG	TTATAAAATCCTACTATGCTAGG	5	A06	40627306	40627325	+	0.10436	NGG
AP2_sgRNA2	TTATACCATCGGACTTTGCTAGG	TTATAAAATCCTACTATGCTAGG	5	A07	61179885	61179904	+	0.10436	NGG
AP2_sgRNA2	TTATACCATCGGACTTTGCTAGG	TTATAAAATCCTACTATGCTAGG	5	A10	43260602	43260621	+	0.10436	NGG
AP2_sgRNA2	TTATACCATCGGACTTTGCTAGG	TTATAAAATCCTACTATGCTAGG	5	A10	74198257	74198276	+	0.10436	NGG
AP2_sgRNA2	TTATACCATCGGACTTTGCTAGG	TTATAAAATCCTACTATGCTAGG	5	A12	49942898	49942917	+	0.10436	NGG
AP2_sgRNA2	TTATACCATCGGACTTTGCTAGG	TTATAAAATCCTACTATGCTAGG	5	A13	24333089	24333108	+	0.10436	NGG
AP2_sgRNA2	TTATACCATCGGACTTTGCTAGG	TTATAAAATCCTACTATGCTAGG	5	D01	20078214	20078233	+	0.10436	NGG
AP2_sgRNA2	TTATACCATCGGACTTTGCTAGG	TTATAAAATCCTACTATGCTAGG	5	D01	48487699	48487718	+	0.10436	NGG
AP2_sgRNA2	TTATACCATCGGACTTTGCTAGG	TTATAAAATCCTACTATGCTAGG	5	D02	21985530	21985549	+	0.10436	NGG
AP2_sgRNA2	TTATACCATCGGACTTTGCTAGG	TTATAAAATCCTACTATGCTAGG	5	D02	21991765	21991784	+	0.10436	NGG
AP2_sgRNA2	TTATACCATCGGACTTTGCTAGG	TTATAAAATCCTACTATGCTAGG	5	D02	29497959	29497978	+	0.10436	NGG
AP2_sgRNA2	TTATACCATCGGACTTTGCTAGG	TTATAAAATCCTACTATGCTAGG	5	D02	57499022	57499041	+	0.10436	NGG
AP2_sgRNA2	TTATACCATCGGACTTTGCTAGG	TTATAAAATCCTACTATGCTAGG	5	D03	23024244	23024263	+	0.10436	NGG
AP2_sgRNA2	TTATACCATCGGACTTTGCTAGG	TTATAAAATCCTACTATGCTAGG	5	D04	24879568	24879587	+	0.10436	NGG
AP2_sgRNA2	TTATACCATCGGACTTTGCTAGG	TTATAAAATCCTACTATGCTAGG	5	D04	31241642	31241661	+	0.10436	NGG
AP2_sgRNA2	TTATACCATCGGACTTTGCTAGG	TTATAAAATCCTACTATGCTAGG	5	D06	13686923	13686942	+	0.10436	NGG
AP2_sgRNA2	TTATACCATCGGACTTTGCTAGG	TTATAAAATCCTACTATGCTAGG	5	D06	20705587	20705606	+	0.10436	NGG
AP2_sgRNA2	TTATACCATCGGACTTTGCTAGG	TTATAAAATCCTACTATGCTAGG	5	D08	22472905	22472924	+	0.10436	NGG
AP2_sgRNA2	TTATACCATCGGACTTTGCTAGG	TTATAAAATCCTACTATGCTAGG	5	D09	24161339	24161358	+	0.10436	NGG
AP2_sgRNA2	TTATACCATCGGACTTTGCTAGG	TTATAAAATCCTACTATGCTAGG	5	D10	16714100	16714119	+	0.10436	NGG
AP2_sgRNA2	TTATACCATCGGACTTTGCTAGG	TTATAAAATCCTACTATGCTAGG	5	D10	42241996	42242015	+	0.10436	NGG
AP2_sgRNA2	TTATACCATCGGACTTTGCTAGG	TTATAAAATCCTACTATGCTAGG	5	D11	32724008	32724027	+	0.10436	NGG
AP2_sgRNA2	TTATACCATCGGACTTTGCTAGG	TTATAAAATCCTACTATGCTAGG	5	D11	49866441	49866460	+	0.10436	NGG
AP2_sgRNA2	TTATACCATCGGACTTTGCTAGG	TTATAAAATCCTACTATGCTAGG	5	D12	15786783	15786802	+	0.10436	NGG
AP2_sgRNA2	TTATACCATCGGACTTTGCTAGG	TTATAAAATCCTACTATGCTAGG	5	D13	12767770	12767789	+	0.10436	NGG
AP2_sgRNA2	TTATACCATCGGACTTTGCTAGG	TTATAAAATCCTACTATGCTAGG	5	D13	20254702	20254721	+	0.10436	NGG
AP2_sgRNA2	TTATACCATCGGACTTTGCTAGG	TTATAAAATCCTACTATGCTAGG	5	D13	22420776	22420795	+	0.10436	NGG
AP2_sgRNA2	TTATACCATCGGACTTTGCTAGG	TTATAAAATCCTACTATGCTAGG	5	D13	25158572	25158591	+	0.10436	NGG
AP2_sgRNA2	TTATACCATCGGACTTTGCTAGG	TTATAAAATCCTACTATGCTAGG	5	D13	38230083	38230102	+	0.10436	NGG
AP2_sgRNA2	TTATACCATCGGACTTTGCTAGG	TTATAAAATCCTACTATGCTAGG	5	scaffold105239	43	62	+	0.10436	NGG
AP2_sgRNA2	TTATACCATCGGACTTTGCTAGG	TTATAAAATCCTACTATGCTAGG	5	scaffold113_A01	426099	426118	+	0.10436	NGG
AP2_sgRNA2	TTATACCATCGGACTTTGCTAGG	TTATAAAATCCTACTATGCTAGG	5	scaffold1170_A05	157065	157084	+	0.10436	NGG
AP2_sgRNA2	TTATACCATCGGACTTTGCTAGG	TTATAAAATCCTACTATGCTAGG	5	scaffold207_A02	46589	46608	+	0.10436	NGG
AP2_sgRNA2	TTATACCATCGGACTTTGCTAGG	TTATAAAATCCTACTATGCTAGG	5	scaffold209728	172	191	+	0.10436	NGG
AP2_sgRNA2	TTATACCATCGGACTTTGCTAGG	TTATAAAATCCTACTATGCTAGG	5	scaffold3544_A13	6301	6320	+	0.10436	NGG
AP2_sgRNA2	TTATACCATCGGACTTTGCTAGG	TTATAAAATCCTACTATGCTAGG	5	scaffold3920_D03	4253760	4253779	+	0.10436	NGG
AP2_sgRNA2	TTATACCATCGGACTTTGCTAGG	TTATAAAATCCTACTATGCTAGG	5	scaffold4543_D11	12195	12214	+	0.10436	NGG
AP2_sgRNA2	TTATACCATCGGACTTTGCTAGG	TTATAAAATCCTACTATGCTAGG	5	scaffold4665_D13	82575	82594	+	0.10436	NGG
AP2_sgRNA2	TTATACCATCGGACTTTGCTAGG	TTATAAAATCCTACTATGCTAGG	5	scaffold912_A04	134642	134661	+	0.10436	NGG
AP2_sgRNA2	TTATACCATCGGACTTTGCTAGG	TTATAAAATCCTACTTTGTTAGG	5	A02	24152509	24152528	+	0.0529827	NGG
AP2_sgRNA2	TTATACCATCGGACTTTGCTAGG	TTATAAAATCCTACTTTGTTAGG	5	A02	59110281	59110300	+	0.0529827	NGG
AP2_sgRNA2	TTATACCATCGGACTTTGCTAGG	TTATAAAATCCTACTTTGTTAGG	5	A02	78939438	78939457	+	0.0529827	NGG
AP2_sgRNA2	TTATACCATCGGACTTTGCTAGG	TTATAAAATCCTACTTTGTTAGG	5	A04	24373640	24373659	+	0.0529827	NGG
AP2_sgRNA2	TTATACCATCGGACTTTGCTAGG	TTATAAAATCCTACTTTGTTAGG	5	A04	26229184	26229203	+	0.0529827	NGG
AP2_sgRNA2	TTATACCATCGGACTTTGCTAGG	TTATAAAATCCTACTTTGTTAGG	5	A04	26235637	26235656	+	0.0529827	NGG
AP2_sgRNA2	TTATACCATCGGACTTTGCTAGG	TTATAAAATCCTACTTTGTTAGG	5	A05	30030128	30030147	+	0.0529827	NGG
AP2_sgRNA2	TTATACCATCGGACTTTGCTAGG	TTATAAAATCCTACTTTGTTAGG	5	A05	70911583	70911602	+	0.0529827	NGG
AP2_sgRNA2	TTATACCATCGGACTTTGCTAGG	TTATAAAATCCTACTTTGTTAGG	5	A06	71395303	71395322	+	0.0529827	NGG
AP2_sgRNA2	TTATACCATCGGACTTTGCTAGG	TTATAAAATCCTACTTTGTTAGG	5	A07	33838535	33838554	+	0.0529827	NGG
AP2_sgRNA2	TTATACCATCGGACTTTGCTAGG	TTATAAAATCCTACTTTGTTAGG	5	A07	64075333	64075352	+	0.0529827	NGG
AP2_sgRNA2	TTATACCATCGGACTTTGCTAGG	TTATAAAATCCTACTTTGTTAGG	5	A07	66184301	66184320	+	0.0529827	NGG
AP2_sgRNA2	TTATACCATCGGACTTTGCTAGG	TTATAAAATCCTACTTTGTTAGG	5	A09	3424800	3424819	+	0.0529827	NGG
AP2_sgRNA2	TTATACCATCGGACTTTGCTAGG	TTATAAAATCCTACTTTGTTAGG	5	A13	22238847	22238866	+	0.0529827	NGG
AP2_sgRNA2	TTATACCATCGGACTTTGCTAGG	TTATAAAATCCTACTTTGTTAGG	5	D04	29070210	29070229	+	0.0529827	NGG
AP2_sgRNA2	TTATACCATCGGACTTTGCTAGG	TTATAAAATCCTACTTTGTTAGG	5	D06	41496055	41496074	+	0.0529827	NGG
AP2_sgRNA2	TTATACCATCGGACTTTGCTAGG	TTATAAAATCCTACTTTGTTAGG	5	D07	38987220	38987239	+	0.0529827	NGG
AP2_sgRNA2	TTATACCATCGGACTTTGCTAGG	TTATAAAATCCTACTTTGTTAGG	5	D08	6356686	6356705	+	0.0529827	NGG
AP2_sgRNA2	TTATACCATCGGACTTTGCTAGG	TTATAAAATCCTACTTTGTTAGG	5	D11	43663863	43663882	+	0.0529827	NGG
AP2_sgRNA2	TTATACCATCGGACTTTGCTAGG	TTATAAAATCCTACTTTGTTAGG	5	scaffold3529_A13	44842	44861	+	0.0529827	NGG
AP2_sgRNA2	TTATACCATCGGACTTTGCTAGG	TTATAAAATCCTACTTTGTTAGG	5	scaffold3920_D03	3600083	3600102	+	0.0529827	NGG
AP2_sgRNA2	TTATACCATCGGACTTTGCTAGG	TTATAAAATCCTACTTTGTTAGG	5	scaffold41582	431	450	+	0.0529827	NGG
AP2_sgRNA2	TTATACCATCGGACTTTGCTAGG	TTATAAAATCTTACTATGCTAGG	5	D06	27534453	27534472	+	0.0936563	NGG
AP2_sgRNA2	TTATACCATCGGACTTTGCTAGG	TTATAAAATCTTACTATGCTAGG	5	scaffold1331_A06	8753	8772	+	0.0936563	NGG
AP2_sgRNA2	TTATACCATCGGACTTTGCTAGG	TTATAAAATCTTACTATGCTAGG	5	scaffold3540_A13	739331	739350	+	0.0936563	NGG
AP2_sgRNA2	TTATACCATCGGACTTTGCTAGG	TTATAAAATCTTACTTTGTTAGG	5	scaffold458_A02	8399	8418	+	0.0475486	NGG
AP2_sgRNA2	TTATACCATCGGACTTTGCTAGG	TTATAAGATCCTACTATGCTAGG	5	A01	63528714	63528733	+	0.0654807	NGG
AP2_sgRNA2	TTATACCATCGGACTTTGCTAGG	TTATAATATCCTACTATGCTAGG	5	D13	31297069	31297088	+	0.113057	NGG
AP2_sgRNA2	TTATACCATCGGACTTTGCTAGG	TTATACAATCTTACTTTGTTAGG	4	A12	52696740	52696759	+	0.0512062	NGG
AP2_sgRNA2	TTATACCATCGGACTTTGCTAGG	TTATACAATGAGAATTTTCTAGG	5	A11	62310971	62310990	+	0.0680556	NGG
AP2_sgRNA2	TTATACCATCGGACTTTGCTAGG	TTATACCAAGTGACTTAACTAGG	5	D01	40201310	40201329	+	0.0512821	NGG
AP2_sgRNA2	TTATACCATCGGACTTTGCTAGG	TTATACCAATTAACTGTGCTAGG	5	scaffold3229_A12	1023366	1023385	+	0.108597	NGG
AP2_sgRNA2	TTATACCATCGGACTTTGCTAGG	TTATACCATATGAACTTACTAGG	5	A06	27184493	27184512	+	0.022028	NGG
AP2_sgRNA2	TTATACCATCGGACTTTGCTAGG	TTATACCATATGAATTTACTTGG	4	D07	24440334	24440353	+	0.0807692	NGG
AP2_sgRNA2	TTATACCATCGGACTTTGCTAGG	TTATACCATATGATTTTACTTGG	4	D07	54277946	54277965	+	0.169231	NGG
AP2_sgRNA2	TTATACCATCGGACTTTGCTAGG	TTATACCATCCGAAATTTCTGGG	4	A06	29857729	29857748	+	0.0578947	NGG
AP2_sgRNA2	TTATACCATCGGACTTTGCTAGG	TTATACCATCGAACTTCACAAGG	4	scaffold186380	187	206	+	0.256561	NGG
AP2_sgRNA2	TTATACCATCGGACTTTGCTAGG	TTATACCATCGGATATTCATGGG	4	A12	64064396	64064415	+	0.0866452	NGG
AP2_sgRNA2	TTATACCATCGGACTTTGCTAGG	TTATACCATCGTACGTATGTAGG	5	A10	21240347	21240366	+	0.000854701	NGG
AP2_sgRNA2	TTATACCATCGGACTTTGCTAGG	TTATACCATCTAACTGTTCTAGG	4	A13	49082041	49082060	+	0.0828402	NGG
AP2_sgRNA2	TTATACCATCGGACTTTGCTAGG	TTATACCATCTAATCTTTCTAGG	5	A08	25609718	25609737	+	0.0478632	NGG
AP2_sgRNA2	TTATACCATCGGACTTTGCTAGG	TTATACCATCTAATTATTCTAGG	5	D07	38748915	38748934	+	0.159544	NGG
AP2_sgRNA2	TTATACCATCGGACTTTGCTAGG	TTATACCATCTAATTCTCCTAGG	5	A04	28721082	28721101	+	0.0835708	NGG
AP2_sgRNA2	TTATACCATCGGACTTTGCTAGG	TTATACCATCTAATTCTCCTAGG	5	A06	19671417	19671436	+	0.0835708	NGG
AP2_sgRNA2	TTATACCATCGGACTTTGCTAGG	TTATACCATCTAATTCTCCTAGG	5	A06	80684680	80684699	+	0.0835708	NGG
AP2_sgRNA2	TTATACCATCGGACTTTGCTAGG	TTATACCATCTAATTCTCCTAGG	5	A06	81413280	81413299	+	0.0835708	NGG
AP2_sgRNA2	TTATACCATCGGACTTTGCTAGG	TTATACCATCTAATTCTCCTAGG	5	A07	15349759	15349778	+	0.0835708	NGG
AP2_sgRNA2	TTATACCATCGGACTTTGCTAGG	TTATACCATCTAATTCTTCTAGG	5	A01	21940162	21940181	+	0.116999	NGG
AP2_sgRNA2	TTATACCATCGGACTTTGCTAGG	TTATACCATCTAATTCTTCTAGG	5	A01	21953172	21953191	+	0.116999	NGG
AP2_sgRNA2	TTATACCATCGGACTTTGCTAGG	TTATACCATCTAATTCTTCTAGG	5	A01	21998930	21998949	+	0.116999	NGG
AP2_sgRNA2	TTATACCATCGGACTTTGCTAGG	TTATACCATCTAATTCTTCTAGG	5	A01	56665582	56665601	+	0.116999	NGG
AP2_sgRNA2	TTATACCATCGGACTTTGCTAGG	TTATACCATCTAATTCTTCTAGG	5	A02	29663545	29663564	+	0.116999	NGG
AP2_sgRNA2	TTATACCATCGGACTTTGCTAGG	TTATACCATCTAATTCTTCTAGG	5	A03	90572870	90572889	+	0.116999	NGG
AP2_sgRNA2	TTATACCATCGGACTTTGCTAGG	TTATACCATCTAATTCTTCTAGG	5	A05	41779555	41779574	+	0.116999	NGG
AP2_sgRNA2	TTATACCATCGGACTTTGCTAGG	TTATACCATCTAATTCTTCTAGG	5	A05	45680796	45680815	+	0.116999	NGG
AP2_sgRNA2	TTATACCATCGGACTTTGCTAGG	TTATACCATCTAATTCTTCTAGG	5	A06	10686898	10686917	+	0.116999	NGG
AP2_sgRNA2	TTATACCATCGGACTTTGCTAGG	TTATACCATCTAATTCTTCTAGG	5	A07	31171505	31171524	+	0.116999	NGG
AP2_sgRNA2	TTATACCATCGGACTTTGCTAGG	TTATACCATCTAATTCTTCTAGG	5	D06	43807988	43808007	+	0.116999	NGG
AP2_sgRNA2	TTATACCATCGGACTTTGCTAGG	TTATACCATCTAATTCTTCTAGG	5	D07	3059785	3059804	+	0.116999	NGG
AP2_sgRNA2	TTATACCATCGGACTTTGCTAGG	TTATACCATCTAATTCTTCTAGG	5	D07	50666515	50666534	+	0.116999	NGG
AP2_sgRNA2	TTATACCATCGGACTTTGCTAGG	TTATACCATCTAATTCTTCTAGG	5	D10	18154814	18154833	+	0.116999	NGG
AP2_sgRNA2	TTATACCATCGGACTTTGCTAGG	TTATACCATCTAATTCTTCTAGG	5	D13	34900715	34900734	+	0.116999	NGG
AP2_sgRNA2	TTATACCATCGGACTTTGCTAGG	TTATACCATCTAATTCTTCTAGG	5	scaffold10981	2212	2231	+	0.116999	NGG
AP2_sgRNA2	TTATACCATCGGACTTTGCTAGG	TTATACCATCTAATTCTTCTAGG	5	scaffold35696	220	239	+	0.116999	NGG
AP2_sgRNA2	TTATACCATCGGACTTTGCTAGG	TTATACCATCTAATTCTTCTAGG	5	scaffold36957	368	387	+	0.116999	NGG
AP2_sgRNA2	TTATACCATCGGACTTTGCTAGG	TTATACCATCTAATTCTTCTAGG	5	scaffold3933_D03	4352	4371	+	0.116999	NGG
AP2_sgRNA2	TTATACCATCGGACTTTGCTAGG	TTATACCATCTAATTCTTCTAGG	5	scaffold417_A02	1007130	1007149	+	0.116999	NGG
AP2_sgRNA2	TTATACCATCGGACTTTGCTAGG	TTATACCATCTAATTCTTCTAGG	5	scaffold417_A02	998613	998632	+	0.116999	NGG
AP2_sgRNA2	TTATACCATCGGACTTTGCTAGG	TTATACCATCTAATTCTTCTAGG	5	scaffold4697_D13	296539	296558	+	0.116999	NGG
AP2_sgRNA2	TTATACCATCGGACTTTGCTAGG	TTATACCATCTGATTCTCCTAGG	4	scaffold4518_D11	101688	101707	+	0.0895401	NGG
AP2_sgRNA2	TTATACCATCGGACTTTGCTAGG	TTATACCATTAGACCTTTCTCGG	4	D11	24671779	24671798	+	0.171123	NGG
AP2_sgRNA2	TTATACCATCGGACTTTGCTAGG	TTATACCATTCGAACTTGCAAGG	5	scaffold19637	518	537	+	0.0216578	NGG
AP2_sgRNA2	TTATACCATCGGACTTTGCTAGG	TTATACCATTCGAACTTGCAAGG	5	scaffold325_A02	487924	487943	+	0.0216578	NGG
AP2_sgRNA2	TTATACCATCGGACTTTGCTAGG	TTATACCATTGAAATTGGCAAGG	5	A05	44671929	44671948	+	0.020346	NGG
AP2_sgRNA2	TTATACCATCGGACTTTGCTAGG	TTATACCATTGAATTTGGCAAGG	5	A13	3106514	3106533	+	0.0426298	NGG
AP2_sgRNA2	TTATACCATCGGACTTTGCTAGG	TTATACCATTGAATTTGGCAAGG	5	D13	2646440	2646459	+	0.0426298	NGG
AP2_sgRNA2	TTATACCATCGGACTTTGCTAGG	TTATACCATTGAATTTGGCAAGG	5	scaffold218148	151	170	+	0.0426298	NGG
AP2_sgRNA2	TTATACCATCGGACTTTGCTAGG	TTATACTATCTGGCTTTGTGAGG	5	scaffold288263	58	77	+	0.0165994	NGG
AP2_sgRNA2	TTATACCATCGGACTTTGCTAGG	TTATACTATTGGACTTGTCTTGG	4	D10	27947529	27947548	+	0.0599769	NGG
AP2_sgRNA2	TTATACCATCGGACTTTGCTAGG	TTATAGCTTTGGACTTAGCTGGG	4	A06	34052553	34052572	+	0.107563	NGG
AP2_sgRNA2	TTATACCATCGGACTTTGCTAGG	TTATATCATTGAACTGTGATAGG	5	D06	61572479	61572498	+	0.121008	NGG
AP2_sgRNA2	TTATACCATCGGACTTTGCTAGG	TTATCCAAACTGACTGTGCTAGG	5	D05	30900981	30901000	+	0.0463599	NGG
AP2_sgRNA2	TTATACCATCGGACTTTGCTAGG	TTATCCCAATAGACTTTGCTGGG	4	A04	43872229	43872248	+	0.436975	NGG
AP2_sgRNA2	TTATACCATCGGACTTTGCTAGG	TTATCCCACTGGATTTTCCTAGG	5	scaffold193806	207	226	+	0.151691	NGG
AP2_sgRNA2	TTATACCATCGGACTTTGCTAGG	TTATGCCATGAGAGTTGGCTAGG	5	A08	6791963	6791982	+	0	NGG
AP2_sgRNA2	TTATACCATCGGACTTTGCTAGG	TTATGCCATGAGAGTTGGCTAGG	5	A12	27792091	27792110	+	0	NGG
AP2_sgRNA2	TTATACCATCGGACTTTGCTAGG	TTATGCCATGAGAGTTGGCTAGG	5	scaffold1040_A05	188722	188741	+	0	NGG
AP2_sgRNA2	TTATACCATCGGACTTTGCTAGG	TTATGCCATGAGAGTTGGCTAGG	5	scaffold122822	42	61	+	0	NGG
AP2_sgRNA2	TTATACCATCGGACTTTGCTAGG	TTATGCCATGAGAGTTGGCTAGG	5	scaffold3039_A11	239370	239389	+	0	NGG
AP2_sgRNA2	TTATACCATCGGACTTTGCTAGG	TTATGCGATCCTACTATGCTAGG	5	A06	40604010	40604029	+	0.0507728	NGG
AP2_sgRNA2	TTATACCATCGGACTTTGCTAGG	TTATTCAATCGGGCTTTCCTTGG	4	A13	1696860	1696879	+	0.0846979	NGG
AP2_sgRNA2	TTATACCATCGGACTTTGCTAGG	TTATTCCATCAGGATGTGCTAGG	5	scaffold4615_D12	285046	285065	+	0.0287321	NGG
AP2_sgRNA2	TTATACCATCGGACTTTGCTAGG	TTCTACCATCTGAGATTGCTGGG	4	D12	8798059	8798078	+	0	NGG
AP2_sgRNA2	TTATACCATCGGACTTTGCTAGG	TTCTGCCATCCGACATTGCTGGG	4	D13	22803561	22803580	+	0.0765628	NGG
AP2_sgRNA2	TTATACCATCGGACTTTGCTAGG	TTGAACCATAGGAATTTTCTAGG	5	A12	41857801	41857820	+	0.0588477	NGG
AP2_sgRNA2	TTATACCATCGGACTTTGCTAGG	TTGTACACTTGGACTTCGCTAGG	5	D11	31017869	31017888	+	0.130499	NGG
AP2_sgRNA2	TTATACCATCGGACTTTGCTAGG	TTGTACCATCAGAATTAGCTCGG	4	A03	25434158	25434177	+	0.114074	NGG
AP2_sgRNA2	TTATACCATCGGACTTTGCTAGG	TTGTACCATCTAATTTTTCTAGG	5	scaffold4725	144617	144636	+	0.107249	NGG
AP2_sgRNA2	TTATACCATCGGACTTTGCTAGG	TTGTACTATCAGACTTAGCTCGG	4	D08	48109735	48109754	+	0.264815	NGG
AP2_sgRNA2	TTATACCATCGGACTTTGCTAGG	TTGTACTATCGGAATTAGCTCGG	4	A11	54954149	54954168	+	0.0926852	NGG
AP2_sgRNA2	TTATACCATCGGACTTTGCTAGG	TTTTACCATAAGCCTTTTCTAGG	5	A06	27699450	27699469	+	0.0858617	NGG
AP2_sgRNA2	TTATACCATCGGACTTTGCTAGG	TTTTACCATAAGCCTTTTCTAGG	5	D06	17861478	17861497	+	0.0858617	NGG
AP2_sgRNA2	TTATACCATCGGACTTTGCTAGG	TTTTACCATCCGAGATTGTTAGG	5	A10	41882181	41882200	+	0	NGG
AP2_sgRNA2	TTATACCATCGGACTTTGCTAGG	TTTTACCATGGGAGCATGCTAGG	5	A09	31697944	31697963	+	0	NGG
AP2_sgRNA2	TTATACCATCGGACTTTGCTAGG	TTTTACCGTATGGCTTTGCTAGG	5	D03	34029403	34029422	+	0.112532	NGG
AP2_sgRNA2	TTATACCATCGGACTTTGCTAGG	TTTTATCACCGGACTTTGGTTGG	4	D02	6564662	6564681	+	0.0756303	NGG
AP2_sgRNA2	TTATACCATCGGACTTTGCTAGG	TTTTGCTATCTGATTTTGCTAGG	5	A04	1193460	1193479	+	0.116471	NGG
AP2_sgRNA2	CCTAGCAAAGTCCGATGGTATAA	TTATACCATCGGACTTTGCTAGG	0	A12	17278128	17278147	-	1	NGG
AP2_sgRNA2	CCTAGCAAAGTCCGATGGTATAA	TTATACCATCGGACTTTGCTAGG	0	D13	58192614	58192633	-	1	NGG
AP2_sgRNA2	CCTAGCAAAGTCCGATGGTATAA	TTATACCATCGGACTTTGCTAGG	0	scaffold287342	4	23	-	1	NGG
AP2_sgRNA2	CCTAGCAAAGTCCGATGGTATAA	TTATACCATCGACCTTTACTAGG	3	A12	17196276	17196295	-	0.136032	NGG
AP2_sgRNA2	CCTAGCAAAGTCCGATGGTATAA	TTATACCATCGACCTTTACTAGG	3	D12	12867650	12867669	-	0.136032	NGG
AP2_sgRNA2	CCTAGCAAAGTCCGATGGTATAA	TTATACCATCGGACTTCTGTTGG	3	D12	12821956	12821975	-	0.0588235	NGG
AP2_sgRNA2	CCTAGCAAAGTCCGATGGTATAA	TTATACTATCGGAATTAGCTCGG	3	scaffold1170_A05	850211	850230	-	0.151667	NGG
AP2_sgRNA2	CCTAGCAAAGTCCGATGGTATAA	ACATACCTTCGGCCTTTGCTGGG	4	A03	69634299	69634318	-	0.0773362	NGG
AP2_sgRNA2	CCTAGCAAAGTCCGATGGTATAA	ATATACCATGTGACTTTGATTGG	4	D04	29944589	29944608	-	0.0641026	NGG
AP2_sgRNA2	CCTAGCAAAGTCCGATGGTATAA	CTATACCATTGGACTTTTCCAGG	4	A12	17132654	17132673	-	0.0488923	NGG
AP2_sgRNA2	CCTAGCAAAGTCCGATGGTATAA	CTATACCATTGGACTTTTCCAGG	4	D12	12811704	12811723	-	0.0488923	NGG
AP2_sgRNA2	CCTAGCAAAGTCCGATGGTATAA	CTATACCATTGGACTTTTCCAGG	4	scaffold203150	234	253	-	0.0488923	NGG
AP2_sgRNA2	CCTAGCAAAGTCCGATGGTATAA	CTATACTATCGGAATTAGCTCGG	4	A11	32963225	32963244	-	0.13	NGG
AP2_sgRNA2	CCTAGCAAAGTCCGATGGTATAA	TCATACCATCAGGCATTGCTTGG	4	D03	12150785	12150804	-	0.323635	NGG
AP2_sgRNA2	CCTAGCAAAGTCCGATGGTATAA	TTAAACCATCTGCTTTTGCTTGG	4	D04	49903259	49903278	-	0.0282758	NGG
AP2_sgRNA2	CCTAGCAAAGTCCGATGGTATAA	TTACACGATCGGAATTTACTTGG	4	A09	66797809	66797828	-	0.0737823	NGG
AP2_sgRNA2	CCTAGCAAAGTCCGATGGTATAA	TTACACTATCGGAATTTACTTGG	4	D09	41119845	41119864	-	0.12739	NGG
AP2_sgRNA2	CCTAGCAAAGTCCGATGGTATAA	TTAGAAAATCGGACTTTTCTGGG	4	D07	23406425	23406444	-	0.290179	NGG
AP2_sgRNA2	CCTAGCAAAGTCCGATGGTATAA	TTATACCACCAGTCTTTCCTTGG	4	D02	15477246	15477265	-	0.131868	NGG
AP2_sgRNA2	CCTAGCAAAGTCCGATGGTATAA	TTATACCATTAGACCTTTCTCGG	4	A11	32398094	32398113	-	0.171123	NGG
AP2_sgRNA2	CCTAGCAAAGTCCGATGGTATAA	TTATACCTGCGAACTTTGTTAGG	4	A02	1741133	1741152	-	0.114286	NGG
AP2_sgRNA2	CCTAGCAAAGTCCGATGGTATAA	TTATACCTTCTGGCTTTGTTAGG	4	A12	80464704	80464723	-	0.0496159	NGG
AP2_sgRNA2	CCTAGCAAAGTCCGATGGTATAA	TTATACTATTGGACTTGTCTTGG	4	A10	56373431	56373450	-	0.0599769	NGG
AP2_sgRNA2	CCTAGCAAAGTCCGATGGTATAA	TTATGCCATTGGAGTTGGCTCGG	4	A13	38832285	38832304	-	0	NGG
AP2_sgRNA2	CCTAGCAAAGTCCGATGGTATAA	TTATGGAATCGAACTTTGCTTGG	4	D01	56732921	56732940	-	0.252	NGG
AP2_sgRNA2	CCTAGCAAAGTCCGATGGTATAA	TTCTACCATCGGAGCTTTCTTGG	4	D06	44171640	44171659	-	0	NGG
AP2_sgRNA2	CCTAGCAAAGTCCGATGGTATAA	TTGTACTATCGGAATTAGCTCGG	4	A08	6786497	6786516	-	0.0926852	NGG
AP2_sgRNA2	CCTAGCAAAGTCCGATGGTATAA	TTGTACTATCGGAATTAGCTCGG	4	scaffold967_A04	346846	346865	-	0.0926852	NGG
AP2_sgRNA2	CCTAGCAAAGTCCGATGGTATAA	AAAAGCCATCGGAGTTTGCTAGG	5	A02	49157043	49157062	-	0	NGG
AP2_sgRNA2	CCTAGCAAAGTCCGATGGTATAA	CTACACCATTGTACTTTGCAAGG	5	A08	102734369	102734388	-	0.112932	NGG
AP2_sgRNA2	CCTAGCAAAGTCCGATGGTATAA	CTACATCATCGGAGTCTGCTAGG	5	scaffold16094	1330	1349	-	0	NGG
AP2_sgRNA2	CCTAGCAAAGTCCGATGGTATAA	GTATACCAGTGAATTTTGCTAGG	5	D03	1629468	1629487	-	0.381442	NGG
AP2_sgRNA2	CCTAGCAAAGTCCGATGGTATAA	GTATACCAGTGAATTTTGCTAGG	5	scaffold494_A02	27338	27357	-	0.381442	NGG
AP2_sgRNA2	CCTAGCAAAGTCCGATGGTATAA	GTATACCAGTGAATTTTGCTAGG	5	scaffold494_A02	36675	36694	-	0.381442	NGG
AP2_sgRNA2	CCTAGCAAAGTCCGATGGTATAA	GTATAGCATAGGTCCTTGCTAGG	5	A06	36798107	36798126	-	0.033913	NGG
AP2_sgRNA2	CCTAGCAAAGTCCGATGGTATAA	TAATATGATCTGACTCTGCTAGG	5	D02	56658299	56658318	-	0.0948072	NGG
AP2_sgRNA2	CCTAGCAAAGTCCGATGGTATAA	TACTACCTTCGGAGTTTCCTAGG	5	A05	34301225	34301244	-	0	NGG
AP2_sgRNA2	CCTAGCAAAGTCCGATGGTATAA	TCCTACCATCGAACGTTGATAGG	5	scaffold110915	408	427	-	0.00734694	NGG
AP2_sgRNA2	CCTAGCAAAGTCCGATGGTATAA	TCTTATCATCCGAATTTGCTAGG	5	A12	74111513	74111532	-	0.0842737	NGG
AP2_sgRNA2	CCTAGCAAAGTCCGATGGTATAA	TGATACAATCTGACTCTGTTAGG	5	A10	82678253	82678272	-	0.0745562	NGG
AP2_sgRNA2	CCTAGCAAAGTCCGATGGTATAA	TGCTACCATCCGAATTTGGTAGG	5	D03	44164038	44164057	-	0.00675	NGG
AP2_sgRNA2	CCTAGCAAAGTCCGATGGTATAA	TTAAACCATACGAACTTGCTAGG	5	D12	26815639	26815658	-	0.0168831	NGG
AP2_sgRNA2	CCTAGCAAAGTCCGATGGTATAA	TTAAACCATACGAACTTGCTAGG	5	D12	26896182	26896201	-	0.0168831	NGG
AP2_sgRNA2	CCTAGCAAAGTCCGATGGTATAA	TTAAAGCATCAGGCTTTGCAAGG	5	scaffold150449	335	354	-	0.0873447	NGG
AP2_sgRNA2	CCTAGCAAAGTCCGATGGTATAA	TTAAAGCATCAGGCTTTGCAAGG	5	scaffold211308	69	88	-	0.0873447	NGG
AP2_sgRNA2	CCTAGCAAAGTCCGATGGTATAA	TTAAAGCATTGTACCTTGCTAGG	5	D12	58509548	58509567	-	0.0235059	NGG
AP2_sgRNA2	CCTAGCAAAGTCCGATGGTATAA	TTAAAGGATCGAATTTTGCTAGG	5	scaffold137_A01	160252	160271	-	0.0766885	NGG
AP2_sgRNA2	CCTAGCAAAGTCCGATGGTATAA	TTACACCAATGGATTTTGGTAGG	5	A02	3792071	3792090	-	0.0518372	NGG
AP2_sgRNA2	CCTAGCAAAGTCCGATGGTATAA	TTAGAACATCAGACTGTACTAGG	5	D06	2739645	2739664	-	0.13908	NGG
AP2_sgRNA2	CCTAGCAAAGTCCGATGGTATAA	TTAGACCATGGCAATGTGCTAGG	5	A03	37266363	37266382	-	0.0155896	NGG
AP2_sgRNA2	CCTAGCAAAGTCCGATGGTATAA	TTATAAAATCATACTATGCTAGG	5	D13	20616068	20616087	-	0.243506	NGG
AP2_sgRNA2	CCTAGCAAAGTCCGATGGTATAA	TTATAAAATCCTACTATGCTAGG	5	A03	38222112	38222131	-	0.10436	NGG
AP2_sgRNA2	CCTAGCAAAGTCCGATGGTATAA	TTATAAAATCCTACTATGCTAGG	5	A04	13011200	13011219	-	0.10436	NGG
AP2_sgRNA2	CCTAGCAAAGTCCGATGGTATAA	TTATAAAATCCTACTATGCTAGG	5	A05	57825324	57825343	-	0.10436	NGG
AP2_sgRNA2	CCTAGCAAAGTCCGATGGTATAA	TTATAAAATCCTACTATGCTAGG	5	A06	86680448	86680467	-	0.10436	NGG
AP2_sgRNA2	CCTAGCAAAGTCCGATGGTATAA	TTATAAAATCCTACTATGCTAGG	5	A06	88806046	88806065	-	0.10436	NGG
AP2_sgRNA2	CCTAGCAAAGTCCGATGGTATAA	TTATAAAATCCTACTATGCTAGG	5	A07	56334410	56334429	-	0.10436	NGG
AP2_sgRNA2	CCTAGCAAAGTCCGATGGTATAA	TTATAAAATCCTACTATGCTAGG	5	A08	69438513	69438532	-	0.10436	NGG
AP2_sgRNA2	CCTAGCAAAGTCCGATGGTATAA	TTATAAAATCCTACTATGCTAGG	5	A08	71613941	71613960	-	0.10436	NGG
AP2_sgRNA2	CCTAGCAAAGTCCGATGGTATAA	TTATAAAATCCTACTATGCTAGG	5	A08	79979822	79979841	-	0.10436	NGG
AP2_sgRNA2	CCTAGCAAAGTCCGATGGTATAA	TTATAAAATCCTACTATGCTAGG	5	A11	50920077	50920096	-	0.10436	NGG
AP2_sgRNA2	CCTAGCAAAGTCCGATGGTATAA	TTATAAAATCCTACTATGCTAGG	5	A13	17319417	17319436	-	0.10436	NGG
AP2_sgRNA2	CCTAGCAAAGTCCGATGGTATAA	TTATAAAATCCTACTATGCTAGG	5	A13	56108837	56108856	-	0.10436	NGG
AP2_sgRNA2	CCTAGCAAAGTCCGATGGTATAA	TTATAAAATCCTACTATGCTAGG	5	D01	32259211	32259230	-	0.10436	NGG
AP2_sgRNA2	CCTAGCAAAGTCCGATGGTATAA	TTATAAAATCCTACTATGCTAGG	5	D02	18357861	18357880	-	0.10436	NGG
AP2_sgRNA2	CCTAGCAAAGTCCGATGGTATAA	TTATAAAATCCTACTATGCTAGG	5	D02	29346732	29346751	-	0.10436	NGG
AP2_sgRNA2	CCTAGCAAAGTCCGATGGTATAA	TTATAAAATCCTACTATGCTAGG	5	D02	47524219	47524238	-	0.10436	NGG
AP2_sgRNA2	CCTAGCAAAGTCCGATGGTATAA	TTATAAAATCCTACTATGCTAGG	5	D02	55111835	55111854	-	0.10436	NGG
AP2_sgRNA2	CCTAGCAAAGTCCGATGGTATAA	TTATAAAATCCTACTATGCTAGG	5	D03	15159094	15159113	-	0.10436	NGG
AP2_sgRNA2	CCTAGCAAAGTCCGATGGTATAA	TTATAAAATCCTACTATGCTAGG	5	D03	16076201	16076220	-	0.10436	NGG
AP2_sgRNA2	CCTAGCAAAGTCCGATGGTATAA	TTATAAAATCCTACTATGCTAGG	5	D03	17345379	17345398	-	0.10436	NGG
AP2_sgRNA2	CCTAGCAAAGTCCGATGGTATAA	TTATAAAATCCTACTATGCTAGG	5	D03	21514002	21514021	-	0.10436	NGG
AP2_sgRNA2	CCTAGCAAAGTCCGATGGTATAA	TTATAAAATCCTACTATGCTAGG	5	D04	19069843	19069862	-	0.10436	NGG
AP2_sgRNA2	CCTAGCAAAGTCCGATGGTATAA	TTATAAAATCCTACTATGCTAGG	5	D04	19378509	19378528	-	0.10436	NGG
AP2_sgRNA2	CCTAGCAAAGTCCGATGGTATAA	TTATAAAATCCTACTATGCTAGG	5	D05	58178539	58178558	-	0.10436	NGG
AP2_sgRNA2	CCTAGCAAAGTCCGATGGTATAA	TTATAAAATCCTACTATGCTAGG	5	D06	18161361	18161380	-	0.10436	NGG
AP2_sgRNA2	CCTAGCAAAGTCCGATGGTATAA	TTATAAAATCCTACTATGCTAGG	5	D06	37979681	37979700	-	0.10436	NGG
AP2_sgRNA2	CCTAGCAAAGTCCGATGGTATAA	TTATAAAATCCTACTATGCTAGG	5	D07	33293583	33293602	-	0.10436	NGG
AP2_sgRNA2	CCTAGCAAAGTCCGATGGTATAA	TTATAAAATCCTACTATGCTAGG	5	D07	33768219	33768238	-	0.10436	NGG
AP2_sgRNA2	CCTAGCAAAGTCCGATGGTATAA	TTATAAAATCCTACTATGCTAGG	5	D08	21204165	21204184	-	0.10436	NGG
AP2_sgRNA2	CCTAGCAAAGTCCGATGGTATAA	TTATAAAATCCTACTATGCTAGG	5	D08	28470093	28470112	-	0.10436	NGG
AP2_sgRNA2	CCTAGCAAAGTCCGATGGTATAA	TTATAAAATCCTACTATGCTAGG	5	D08	46691047	46691066	-	0.10436	NGG
AP2_sgRNA2	CCTAGCAAAGTCCGATGGTATAA	TTATAAAATCCTACTATGCTAGG	5	D09	18406075	18406094	-	0.10436	NGG
AP2_sgRNA2	CCTAGCAAAGTCCGATGGTATAA	TTATAAAATCCTACTATGCTAGG	5	D09	18412311	18412330	-	0.10436	NGG
AP2_sgRNA2	CCTAGCAAAGTCCGATGGTATAA	TTATAAAATCCTACTATGCTAGG	5	D10	30105544	30105563	-	0.10436	NGG
AP2_sgRNA2	CCTAGCAAAGTCCGATGGTATAA	TTATAAAATCCTACTATGCTAGG	5	D11	31660347	31660366	-	0.10436	NGG
AP2_sgRNA2	CCTAGCAAAGTCCGATGGTATAA	TTATAAAATCCTACTATGCTAGG	5	D11	33580335	33580354	-	0.10436	NGG
AP2_sgRNA2	CCTAGCAAAGTCCGATGGTATAA	TTATAAAATCCTACTATGCTAGG	5	D12	28701070	28701089	-	0.10436	NGG
AP2_sgRNA2	CCTAGCAAAGTCCGATGGTATAA	TTATAAAATCCTACTATGCTAGG	5	D13	20607221	20607240	-	0.10436	NGG
AP2_sgRNA2	CCTAGCAAAGTCCGATGGTATAA	TTATAAAATCCTACTATGCTAGG	5	D13	23926032	23926051	-	0.10436	NGG
AP2_sgRNA2	CCTAGCAAAGTCCGATGGTATAA	TTATAAAATCCTACTATGCTAGG	5	scaffold168_A01	137979	137998	-	0.10436	NGG
AP2_sgRNA2	CCTAGCAAAGTCCGATGGTATAA	TTATAAAATCCTACTATGCTAGG	5	scaffold2586_A10	89907	89926	-	0.10436	NGG
AP2_sgRNA2	CCTAGCAAAGTCCGATGGTATAA	TTATAAAATCCTACTATGCTAGG	5	scaffold3901_D03	5894	5913	-	0.10436	NGG
AP2_sgRNA2	CCTAGCAAAGTCCGATGGTATAA	TTATAAAATCCTACTATGCTAGG	5	scaffold419_A02	9760	9779	-	0.10436	NGG
AP2_sgRNA2	CCTAGCAAAGTCCGATGGTATAA	TTATAAAATCCTACTATGCTAGG	5	scaffold4697_D13	1207869	1207888	-	0.10436	NGG
AP2_sgRNA2	CCTAGCAAAGTCCGATGGTATAA	TTATAAAATCCTACTATGCTAGG	5	scaffold6584	7077	7096	-	0.10436	NGG
AP2_sgRNA2	CCTAGCAAAGTCCGATGGTATAA	TTATAAAATCCTACTGTGCTAGG	5	A06	92111455	92111474	-	0.039737	NGG
AP2_sgRNA2	CCTAGCAAAGTCCGATGGTATAA	TTATAAAATCCTACTTTGTTAGG	5	A01	17167632	17167651	-	0.0529827	NGG
AP2_sgRNA2	CCTAGCAAAGTCCGATGGTATAA	TTATAAAATCCTACTTTGTTAGG	5	A03	31270908	31270927	-	0.0529827	NGG
AP2_sgRNA2	CCTAGCAAAGTCCGATGGTATAA	TTATAAAATCCTACTTTGTTAGG	5	A05	71388784	71388803	-	0.0529827	NGG
AP2_sgRNA2	CCTAGCAAAGTCCGATGGTATAA	TTATAAAATCCTACTTTGTTAGG	5	A08	85076509	85076528	-	0.0529827	NGG
AP2_sgRNA2	CCTAGCAAAGTCCGATGGTATAA	TTATAAAATCCTACTTTGTTAGG	5	A09	8945308	8945327	-	0.0529827	NGG
AP2_sgRNA2	CCTAGCAAAGTCCGATGGTATAA	TTATAAAATCCTACTTTGTTAGG	5	A10	25153435	25153454	-	0.0529827	NGG
AP2_sgRNA2	CCTAGCAAAGTCCGATGGTATAA	TTATAAAATCCTACTTTGTTAGG	5	A13	48921177	48921196	-	0.0529827	NGG
AP2_sgRNA2	CCTAGCAAAGTCCGATGGTATAA	TTATAAAATCCTACTTTGTTAGG	5	D06	35824383	35824402	-	0.0529827	NGG
AP2_sgRNA2	CCTAGCAAAGTCCGATGGTATAA	TTATAAAATCCTACTTTGTTAGG	5	D06	41088631	41088650	-	0.0529827	NGG
AP2_sgRNA2	CCTAGCAAAGTCCGATGGTATAA	TTATAAAATCCTACTTTGTTAGG	5	D08	48307676	48307695	-	0.0529827	NGG
AP2_sgRNA2	CCTAGCAAAGTCCGATGGTATAA	TTATAAAATCCTACTTTGTTAGG	5	D11	45598038	45598057	-	0.0529827	NGG
AP2_sgRNA2	CCTAGCAAAGTCCGATGGTATAA	TTATAAAATCCTACTTTGTTAGG	5	scaffold110_A01	618590	618609	-	0.0529827	NGG
AP2_sgRNA2	CCTAGCAAAGTCCGATGGTATAA	TTATAAAATCCTACTTTGTTAGG	5	scaffold168079	135	154	-	0.0529827	NGG
AP2_sgRNA2	CCTAGCAAAGTCCGATGGTATAA	TTATAAAATCCTACTTTGTTAGG	5	scaffold2106_A08	1548106	1548125	-	0.0529827	NGG
AP2_sgRNA2	CCTAGCAAAGTCCGATGGTATAA	TTATAAAATCCTACTTTGTTAGG	5	scaffold476_A02	475876	475895	-	0.0529827	NGG
AP2_sgRNA2	CCTAGCAAAGTCCGATGGTATAA	TTATAAAATCTTACTATGCTAGG	5	A13	52370527	52370546	-	0.0936563	NGG
AP2_sgRNA2	CCTAGCAAAGTCCGATGGTATAA	TTATAAAATCTTACTATGCTAGG	5	D01	42245637	42245656	-	0.0936563	NGG
AP2_sgRNA2	CCTAGCAAAGTCCGATGGTATAA	TTATAAAATCTTACTATGCTAGG	5	D13	25097502	25097521	-	0.0936563	NGG
AP2_sgRNA2	CCTAGCAAAGTCCGATGGTATAA	TTATAAAATCTTACTATGCTAGG	5	scaffold194385	145	164	-	0.0936563	NGG
AP2_sgRNA2	CCTAGCAAAGTCCGATGGTATAA	TTATAAAATCTTACTCTGCTAGG	5	A11	39012403	39012422	-	0.0686813	NGG
AP2_sgRNA2	CCTAGCAAAGTCCGATGGTATAA	TTATAAAATCTTACTTTGTTAGG	5	A06	83306382	83306401	-	0.0475486	NGG
AP2_sgRNA2	CCTAGCAAAGTCCGATGGTATAA	TTATAAAATTGTACTTTGTTAGG	5	A09	5590091	5590110	-	0.116354	NGG
AP2_sgRNA2	CCTAGCAAAGTCCGATGGTATAA	TTATAAAGTCGGACTTTTTTAGG	5	D10	12649821	12649840	-	0.157143	NGG
AP2_sgRNA2	CCTAGCAAAGTCCGATGGTATAA	TTATACAATCCTACTATGTTAGG	5	D07	36584794	36584813	-	0.0518712	NGG
AP2_sgRNA2	CCTAGCAAAGTCCGATGGTATAA	TTATACCAACTAACTTTTTTAGG	5	D07	21104497	21104516	-	0.102564	NGG
AP2_sgRNA2	CCTAGCAAAGTCCGATGGTATAA	TTATACCACCGAATTCTTCTAGG	5	D05	31973910	31973929	-	0.280798	NGG
AP2_sgRNA2	CCTAGCAAAGTCCGATGGTATAA	TTATACCACCTAATTCTGCTAGG	5	scaffold177389	173	192	-	0.161999	NGG
AP2_sgRNA2	CCTAGCAAAGTCCGATGGTATAA	TTATACCATATGAACTTACTAGG	5	D10	22442053	22442072	-	0.022028	NGG
AP2_sgRNA2	CCTAGCAAAGTCCGATGGTATAA	TTATACCATCTAATTCTCCTAGG	5	A02	45729412	45729431	-	0.0835708	NGG
AP2_sgRNA2	CCTAGCAAAGTCCGATGGTATAA	TTATACCATCTAATTCTCCTAGG	5	A04	28723124	28723143	-	0.0835708	NGG
AP2_sgRNA2	CCTAGCAAAGTCCGATGGTATAA	TTATACCATCTAATTCTCCTAGG	5	A10	64083557	64083576	-	0.0835708	NGG
AP2_sgRNA2	CCTAGCAAAGTCCGATGGTATAA	TTATACCATCTAATTCTCCTAGG	5	D04	41357939	41357958	-	0.0835708	NGG
AP2_sgRNA2	CCTAGCAAAGTCCGATGGTATAA	TTATACCATCTAATTCTTCTAGG	5	A01	89764131	89764150	-	0.116999	NGG
AP2_sgRNA2	CCTAGCAAAGTCCGATGGTATAA	TTATACCATCTAATTCTTCTAGG	5	A02	77996803	77996822	-	0.116999	NGG
AP2_sgRNA2	CCTAGCAAAGTCCGATGGTATAA	TTATACCATCTAATTCTTCTAGG	5	A03	10863310	10863329	-	0.116999	NGG
AP2_sgRNA2	CCTAGCAAAGTCCGATGGTATAA	TTATACCATCTAATTCTTCTAGG	5	A03	91984501	91984520	-	0.116999	NGG
AP2_sgRNA2	CCTAGCAAAGTCCGATGGTATAA	TTATACCATCTAATTCTTCTAGG	5	A05	81399272	81399291	-	0.116999	NGG
AP2_sgRNA2	CCTAGCAAAGTCCGATGGTATAA	TTATACCATCTAATTCTTCTAGG	5	A05	81409488	81409507	-	0.116999	NGG
AP2_sgRNA2	CCTAGCAAAGTCCGATGGTATAA	TTATACCATCTAATTCTTCTAGG	5	A09	28215960	28215979	-	0.116999	NGG
AP2_sgRNA2	CCTAGCAAAGTCCGATGGTATAA	TTATACCATCTAATTCTTCTAGG	5	A09	45074187	45074206	-	0.116999	NGG
AP2_sgRNA2	CCTAGCAAAGTCCGATGGTATAA	TTATACCATCTAATTCTTCTAGG	5	A09	45762949	45762968	-	0.116999	NGG
AP2_sgRNA2	CCTAGCAAAGTCCGATGGTATAA	TTATACCATCTAATTCTTCTAGG	5	A09	65891317	65891336	-	0.116999	NGG
AP2_sgRNA2	CCTAGCAAAGTCCGATGGTATAA	TTATACCATCTAATTCTTCTAGG	5	A10	93302876	93302895	-	0.116999	NGG
AP2_sgRNA2	CCTAGCAAAGTCCGATGGTATAA	TTATACCATCTAATTCTTCTAGG	5	A10	93353703	93353722	-	0.116999	NGG
AP2_sgRNA2	CCTAGCAAAGTCCGATGGTATAA	TTATACCATCTAATTCTTCTAGG	5	A12	51593816	51593835	-	0.116999	NGG
AP2_sgRNA2	CCTAGCAAAGTCCGATGGTATAA	TTATACCATCTAATTCTTCTAGG	5	D09	6527558	6527577	-	0.116999	NGG
AP2_sgRNA2	CCTAGCAAAGTCCGATGGTATAA	TTATACCATCTAATTCTTCTAGG	5	D11	41094473	41094492	-	0.116999	NGG
AP2_sgRNA2	CCTAGCAAAGTCCGATGGTATAA	TTATACCATCTAATTCTTCTAGG	5	scaffold19441	172	191	-	0.116999	NGG
AP2_sgRNA2	CCTAGCAAAGTCCGATGGTATAA	TTATACCATCTAATTCTTCTAGG	5	scaffold2473_A10	195647	195666	-	0.116999	NGG
AP2_sgRNA2	CCTAGCAAAGTCCGATGGTATAA	TTATACCATTTAATTTTTCTAGG	5	A08	5326190	5326209	-	0.165175	NGG
AP2_sgRNA2	CCTAGCAAAGTCCGATGGTATAA	TTATACCTTATGGCTTTGTTAGG	5	D12	52596353	52596372	-	0.0430005	NGG
AP2_sgRNA2	CCTAGCAAAGTCCGATGGTATAA	TTATACTATCTGGCTTTGTGAGG	5	scaffold3407_A12	43333	43352	-	0.0165994	NGG
AP2_sgRNA2	CCTAGCAAAGTCCGATGGTATAA	TTATACTATCTGGCTTTGTGAGG	5	scaffold4576_D12	15695	15714	-	0.0165994	NGG
AP2_sgRNA2	CCTAGCAAAGTCCGATGGTATAA	TTATAGCACTTGACTTAGCTAGG	5	scaffold4622_D12	1234	1253	-	0.0891055	NGG
AP2_sgRNA2	CCTAGCAAAGTCCGATGGTATAA	TTATAGCTTTGGACTTAGCCAGG	5	D11	21152978	21152997	-	0.00977846	NGG
AP2_sgRNA2	CCTAGCAAAGTCCGATGGTATAA	TTATATCATTGAATTTGGCTAGG	5	D12	46329316	46329335	-	0.0703729	NGG
AP2_sgRNA2	CCTAGCAAAGTCCGATGGTATAA	TTATCCCAAGTGACTATGCTAGG	5	scaffold3920_D03	5318132	5318151	-	0.0631313	NGG
AP2_sgRNA2	CCTAGCAAAGTCCGATGGTATAA	TTATCCCAATTGACTGTGCTAGG	5	scaffold448_A02	11298	11317	-	0.0581771	NGG
AP2_sgRNA2	CCTAGCAAAGTCCGATGGTATAA	TTATCCCTTCTTACTTTGCGAGG	5	A08	94727990	94728009	-	0.00559395	NGG
AP2_sgRNA2	CCTAGCAAAGTCCGATGGTATAA	TTATGCCATGAGAGTTGGCTAGG	5	A09	34508538	34508557	-	0	NGG
AP2_sgRNA2	CCTAGCAAAGTCCGATGGTATAA	TTATGCCATGAGAGTTGGCTAGG	5	scaffold2691_A10	8149	8168	-	0	NGG
AP2_sgRNA2	CCTAGCAAAGTCCGATGGTATAA	TTATTCAATCCGATGTTGCTAGG	5	D08	10189963	10189982	-	0.00428571	NGG
AP2_sgRNA2	CCTAGCAAAGTCCGATGGTATAA	TTATTCGATCATACTTGGCTAGG	5	A07	25830690	25830709	-	0.00774312	NGG
AP2_sgRNA2	CCTAGCAAAGTCCGATGGTATAA	TTATTCGATCATACTTGGCTAGG	5	D07	19982581	19982600	-	0.00774312	NGG
AP2_sgRNA2	CCTAGCAAAGTCCGATGGTATAA	TTCGAGCATCCGACTTTGCCAGG	5	A08	6731830	6731849	-	0.005218	NGG
AP2_sgRNA2	CCTAGCAAAGTCCGATGGTATAA	TTCGAGCATCCGACTTTGCCAGG	5	D08	6744684	6744703	-	0.005218	NGG
AP2_sgRNA2	CCTAGCAAAGTCCGATGGTATAA	TTCTTCAATCGGAGTTTGCAAGG	5	A11	78510667	78510686	-	0	NGG
AP2_sgRNA2	CCTAGCAAAGTCCGATGGTATAA	TTGTAACATCTGATTTCGCTAGG	5	scaffold3563_A13	523045	523064	-	0.112979	NGG
AP2_sgRNA2	CCTAGCAAAGTCCGATGGTATAA	TTGTACAATTGGATTTCGCTAGG	5	A11	46834294	46834313	-	0.223299	NGG
AP2_sgRNA2	CCTAGCAAAGTCCGATGGTATAA	TTGTACTATCGGCATTAGCTAGG	5	A12	25099381	25099400	-	0.0195127	NGG
AP2_sgRNA2	CCTAGCAAAGTCCGATGGTATAA	TTTTACCAACCTACCTTGCTAGG	5	A09	32973470	32973489	-	0.0294663	NGG
AP2_sgRNA2	CCTAGCAAAGTCCGATGGTATAA	TTTTACCATAAGCCTTTTCTAGG	5	scaffold11168	553	572	-	0.0858617	NGG
AP2_sgRNA2	CCTAGCAAAGTCCGATGGTATAA	TTTTACCATCGTTTTTTGTTAGG	5	D03	24131472	24131491	-	0.027567	NGG
AP2_sgRNA2	CCTAGCAAAGTCCGATGGTATAA	TTTTACTATGGGATTTTGATAGG	5	D07	11687749	11687768	-	0.070098	NGG
AP2_sgRNA2	TTATACCATCGGACTTTGCTAAG	CTATACTATCGGAATTAGCTCAG	4	A04	43468045	43468064	+	1.02618e-07	NAG
AP2_sgRNA2	TTATACCATCGGACTTTGCTAAG	CTATACTATCGGAATTAGCTCAG	4	A08	87067131	87067150	+	1.02618e-07	NAG
AP2_sgRNA2	TTATACCATCGGACTTTGCTAAG	CTATACTATCGGAATTAGCTCAG	4	scaffold3655_A13	38543	38562	+	1.02618e-07	NAG
AP2_sgRNA2	TTATACCATCGGACTTTGCTAAG	TGATACAATCGGATTTTGTTCAG	4	A04	30154355	30154374	+	3.05351e-07	NAG
AP2_sgRNA2	TTATACCATCGGACTTTGCTAAG	TTACACCATCCCATTTTGCTCAG	4	D10	56504343	56504362	+	1.25823e-06	NAG
AP2_sgRNA2	TTATACCATCGGACTTTGCTAAG	TTATAGCATTGGACTTAGATTAG	4	A01	26962266	26962285	+	4.68864e-07	NAG
AP2_sgRNA2	TTATACCATCGGACTTTGCTAAG	TTATCCCATCAAACCTTGCTCAG	4	A02	11577014	11577033	+	2.23225e-05	NAG
AP2_sgRNA2	TTATACCATCGGACTTTGCTAAG	TTATCCCATCAAACCTTGCTCAG	4	D02	10890791	10890810	+	2.23225e-05	NAG
AP2_sgRNA2	TTATACCATCGGACTTTGCTAAG	TTATGCCATAGGACTTTGACCAG	4	A13	57734333	57734352	+	5.81237e-07	NAG
AP2_sgRNA2	TTATACCATCGGACTTTGCTAAG	TTCTACCATCGAAGTTTGATGAG	4	D02	49036741	49036760	+	1.43446e-06	NAG
AP2_sgRNA2	TTATACCATCGGACTTTGCTAAG	TTCTACCATCGGCAGTTGCTCAG	4	D09	30986890	30986909	+	1.18454e-07	NAG
AP2_sgRNA2	TTATACCATCGGACTTTGCTAAG	TTCTACCATCTGATGTTGCTGAG	4	scaffold3920_D03	5515528	5515547	+	4.54564e-08	NAG
AP2_sgRNA2	TTATACCATCGGACTTTGCTAAG	TTCTACCATTTGACTTTGATTAG	4	D06	26976361	26976380	+	8.82746e-07	NAG
AP2_sgRNA2	TTATACCATCGGACTTTGCTAAG	TTGTACTATCGGAATTAGCTCAG	4	scaffold2955_A11	598523	598542	+	1.59629e-07	NAG
AP2_sgRNA2	TTATACCATCGGACTTTGCTAAG	TTTTATCATCGGAGTTTGCCTAG	4	A02	74603143	74603162	+	1.00028e-07	NAG
AP2_sgRNA2	CTTAGCAAAGTCCGATGGTATAA	CTATACTATCAGAATTTGCTCAG	4	A06	62735335	62735354	-	5.77228e-07	NAG
AP2_sgRNA2	CTTAGCAAAGTCCGATGGTATAA	TGATACAATCGGATTTTGTTCAG	4	A03	27070329	27070348	-	3.05351e-07	NAG
AP2_sgRNA2	CTTAGCAAAGTCCGATGGTATAA	TTATACTATTTGACTTTGATTAG	4	D07	20580084	20580103	-	1.43074e-06	NAG
AP2_sgRNA2	CTTAGCAAAGTCCGATGGTATAA	TTATACTATTTGACTTTGATTAG	4	D13	60013510	60013529	-	1.43074e-06	NAG
AP2_sgRNA2	CTTAGCAAAGTCCGATGGTATAA	TTGTATCATGGGACTTTGCATAG	4	A02	17904747	17904766	-	3.53669e-07	NAG
AP2_sgRNA2	CTTAGCAAAGTCCGATGGTATAA	TTGTCCCATCGGACCTTGCAGAG	4	D02	58188354	58188373	-	1.02886e-05	NAG
AP2_sgRNA2	CTTAGCAAAGTCCGATGGTATAA	TTTTACCATCGGAGATTACTGAG	4	D02	56486112	56486131	-	2.00055e-06	NAG
AP2_sgRNA2	TTATACCATCGGACTTTGCTAGA	TTACACAAACGGACTGTGCTGGA	4	D07	45918470	45918489	+	7.29494e-08	NGA
AP2_sgRNA2	TTATACCATCGGACTTTGCTAGA	TTACACCATCTTACTTTGATTGA	4	A07	12452370	12452389	+	4.33747e-07	NGA
AP2_sgRNA2	TTATACCATCGGACTTTGCTAGA	TTACATCATCGGAGTCTGCTCGA	4	A06	44260808	44260827	+	5.02028e-07	NGA
AP2_sgRNA2	TTATACCATCGGACTTTGCTAGA	TTATAACATTCGACTTAGCTTGA	4	scaffold244718	52	71	+	1.57635e-07	NGA
AP2_sgRNA2	TTATACCATCGGACTTTGCTAGA	TTATACCACACGACTATGCTTGA	4	scaffold1338_A06	58825	58844	+	8.22541e-07	NGA
AP2_sgRNA2	TTATACCATCGGACTTTGCTAGA	TTATTCTATCCCACTTTGCTTGA	4	A01	9898310	9898329	+	6.18459e-07	NGA
AP2_sgRNA2	TTATACCATCGGACTTTGCTAGA	TTATTCTATCCCACTTTGCTTGA	4	D01	7779563	7779582	+	6.18459e-07	NGA
AP2_sgRNA2	TTATACCATCGGACTTTGCTAGA	TTCTACCATGGGAATTTACTCGA	4	A12	68055992	68056011	+	8.69489e-08	NGA
AP2_sgRNA2	TTATACCATCGGACTTTGCTAGA	TTCTACCATGGGAATTTACTCGA	4	D12	43255544	43255563	+	8.69489e-08	NGA
AP2_sgRNA2	TTATACCATCGGACTTTGCTAGA	TTGTACCCTCGGTCTTGGCTCGA	4	scaffold160505	208	227	+	1.44098e-08	NGA
AP2_sgRNA2	TTATACCATCGGACTTTGCTAGA	TTTTACCTTCGGACTTTTATTGA	4	scaffold990_A04	29562	29581	+	2.24135e-07	NGA
AP2_sgRNA2	TTATACCATCGGACTTTGCTAGA	TTTTCCAATGGGACTTTGCTCGA	4	A10	24825259	24825278	+	7.51599e-08	NGA
AP2_sgRNA2	TCTAGCAAAGTCCGATGGTATAA	CTACATCATCGGAGTTTGCTCGA	4	A10	26595509	26595528	-	1.32403e-07	NGA
AP2_sgRNA2	TCTAGCAAAGTCCGATGGTATAA	TAACATCATCGGAGTTTGCTTGA	4	scaffold964_A04	3358	3377	-	1.30706e-07	NGA
AP2_sgRNA2	TCTAGCAAAGTCCGATGGTATAA	TTACATCATCGGAGTCTGCTCGA	4	A03	59618397	59618416	-	5.02028e-07	NGA
AP2_sgRNA2	TCTAGCAAAGTCCGATGGTATAA	TTACATCATCGGAGTCTGCTCGA	4	D01	28306744	28306763	-	5.02028e-07	NGA
AP2_sgRNA2	TCTAGCAAAGTCCGATGGTATAA	TTATACCATATGAATTTGCCTGA	4	A01	92022694	92022713	-	5.42019e-08	NGA
AP2_sgRNA2	TCTAGCAAAGTCCGATGGTATAA	TTATACCATTCGGCTTAGCTTGA	4	A02	47685807	47685826	-	6.23065e-08	NGA
AP2_sgRNA2	TCTAGCAAAGTCCGATGGTATAA	TTATACCATTCGGCTTAGCTTGA	4	A06	65943277	65943296	-	6.23065e-08	NGA
AP2_sgRNA2	TCTAGCAAAGTCCGATGGTATAA	TTATACCATTCGGCTTAGCTTGA	4	A08	30275014	30275033	-	6.23065e-08	NGA
AP2_sgRNA2	TCTAGCAAAGTCCGATGGTATAA	TTATACCATTCTACTTAGCTTGA	4	A02	28330112	28330131	-	2.0033e-07	NGA
AP2_sgRNA2	TCTAGCAAAGTCCGATGGTATAA	TTATACCATTTGGCTTAGCTTGA	4	A02	47677545	47677564	-	1.91712e-08	NGA
AP2_sgRNA2	TCTAGCAAAGTCCGATGGTATAA	TTATACCATTTGGCTTAGCTTGA	4	A06	65899652	65899671	-	1.91712e-08	NGA
AP2_sgRNA2	TCTAGCAAAGTCCGATGGTATAA	TTATAGCATCTGAGTTTACTGGA	4	A12	75210680	75210699	-	1.86551e-07	NGA
AP2_sgRNA2	TCTAGCAAAGTCCGATGGTATAA	TTATAGGATTGGAGTTTGCTTGA	4	D08	15989745	15989764	-	1.65352e-07	NGA
AP2_sgRNA2	TCTAGCAAAGTCCGATGGTATAA	TTATCAGATCGGACTTTGCATGA	4	D12	35089048	35089067	-	1.91073e-07	NGA
AP2_sgRNA2	TCTAGCAAAGTCCGATGGTATAA	TTATGCCTTCGGTCTTCGCTTGA	4	D01	18539774	18539793	-	7.26251e-08	NGA
AP2_sgRNA2	TCTAGCAAAGTCCGATGGTATAA	TTATTCCATCGTACTTTATTCGA	4	A12	84448345	84448364	-	6.51715e-07	NGA
AP2_sgRNA2	TCTAGCAAAGTCCGATGGTATAA	TTCGGCCATCGGTCTTTGCTTGA	4	scaffold66438	445	464	-	1.07785e-07	NGA
AP2_sgRNA2	TCTAGCAAAGTCCGATGGTATAA	TTGTACCCTCGGTCTTGGCTCGA	4	D05	46545495	46545514	-	1.44098e-08	NGA
AP2_sgRNA2	TCTAGCAAAGTCCGATGGTATAA	TTGTACCCTCGGTCTTGGCTCGA	4	D05	46552688	46552707	-	1.44098e-08	NGA
AP2_sgRNA2	TCTAGCAAAGTCCGATGGTATAA	TTTTACTATTGGACTTTGGTTGA	4	A11	92452566	92452585	-	7.78442e-08	NGA
AP2_sgRNA2	TCTAGCAAAGTCCGATGGTATAA	TTTTCCAATGGGACTTTGCTCGA	4	D03	24281529	24281548	-	7.51599e-08	NGA
MYB44_sgRNA1	TTGGCTGCTCACTGTGTTTATGG	AAGGCTGCTAACTATTTTTATGG	5	A05	37525842	37525861	+	0	NGG
MYB44_sgRNA1	TTGGCTGCTCACTGTGTTTATGG	ATGGATGCTCCCTATGTCTATGG	5	D06	36952566	36952585	+	0.0734694	NGG
MYB44_sgRNA1	TTGGCTGCTCACTGTGTTTATGG	ATGGATGCTCCCTGTCTCTATGG	5	D02	18469221	18469240	+	0	NGG
MYB44_sgRNA1	TTGGCTGCTCACTGTGTTTATGG	ATGGCAGCCCACTGGGGTTATGG	5	D04	23984546	23984565	+	0.00470588	NGG
MYB44_sgRNA1	TTGGCTGCTCACTGTGTTTATGG	ATGGCAGCCCACTGGGGTTATGG	5	scaffold45498	487	506	+	0.00470588	NGG
MYB44_sgRNA1	TTGGCTGCTCACTGTGTTTATGG	ATGGCTCTCAACTGTGTTTATGG	5	D04	47973220	47973239	+	0.48125	NGG
MYB44_sgRNA1	CCATAAACACAGTGAGCAGCCAA	CCATAAAAATAATTAGCGGCCAA	5	scaffold91856	514	533	+	0	NGG
MYB44_sgRNA1	CCATAAACACAGTGAGCAGCCAA	CCATAAACACATATAGTAACCAA	5	scaffold173035	300	319	+	0	NGG
MYB44_sgRNA1	CCATAAACACAGTGAGCAGCCAA	CTAAAAACAAAATGAACAGCCAA	5	scaffold208974	259	278	+	0	NGG
MYB44_sgRNA1	TTGGCTGCTCACTGTGTTTATGG	CTGTGTGTTCTCTGTGTTTATGG	5	scaffold4099_D06	111227	111246	+	0.0503497	NGG
MYB44_sgRNA1	TTGGCTGCTCACTGTGTTTATGG	CTTGCTGCTCACCGTATTCATGG	5	A02	54133019	54133038	+	0.0933368	NGG
MYB44_sgRNA1	TTGGCTGCTCACTGTGTTTATGG	CTTGCTGCTCACCGTATTCATGG	5	scaffold3920_D03	1523014	1523033	+	0.0933368	NGG
MYB44_sgRNA1	TTGGCTGCTCACTGTGTTTATGG	GTGGGAGTTCACTGTTTTTATGG	5	D10	32912203	32912222	+	0	NGG
MYB44_sgRNA1	TTGGCTGCTCACTGTGTTTATGG	GTGGTTGCTCAATTTGTTAATGG	5	D07	11105607	11105626	+	0.0331263	NGG
MYB44_sgRNA1	TTGGCTGCTCACTGTGTTTATGG	TAGGCTGCTTAATCTGATTATGG	5	A06	60718668	60718687	+	0.130021	NGG
MYB44_sgRNA1	TTGGCTGCTCACTGTGTTTATGG	TCGACTGCTCACTTTGGTCATGG	5	D03	902611	902630	+	0.00667633	NGG
MYB44_sgRNA1	TTGGCTGCTCACTGTGTTTATGG	TCGGTTGATCAATGTGTTTTTGG	5	A06	38525436	38525455	+	0.151948	NGG
MYB44_sgRNA1	TTGGCTGCTCACTGTGTTTATGG	TCGGTTGCTAGCTGTGTTTTTGG	5	scaffold10911	3674	3693	+	0.184364	NGG
MYB44_sgRNA1	TTGGCTGCTCACTGTGTTTATGG	TGAGTTTCTCAATGTGTTTATGG	5	A01	53466684	53466703	+	0.163636	NGG
MYB44_sgRNA1	TTGGCTGCTCACTGTGTTTATGG	TGGACTGAGCACTGTGTTTTTGG	5	scaffold7136	3178	3197	+	0.18252	NGG
MYB44_sgRNA1	TTGGCTGCTCACTGTGTTTATGG	TGGGTTACACACTGAGTTTATGG	5	A12	3100460	3100479	+	0.287368	NGG
MYB44_sgRNA1	TTGGCTGCTCACTGTGTTTATGG	TGGGTTGCTCTCTGTTTTTGTGG	5	A06	87646482	87646501	+	0	NGG
MYB44_sgRNA1	TTGGCTGCTCACTGTGTTTATGG	TTAACTGTGCACTGTGTTTACGG	4	A07	39572231	39572250	+	0.365625	NGG
MYB44_sgRNA1	TTGGCTGCTCACTGTGTTTATGG	TTAGCTGATCAATGAGGTTATGG	5	A07	28913715	28913734	+	0.0237174	NGG
MYB44_sgRNA1	TTGGCTGCTCACTGTGTTTATGG	TTAGCTGATCCCTTTGTTTGTGG	5	A09	60665959	60665978	+	0.0397647	NGG
MYB44_sgRNA1	TTGGCTGCTCACTGTGTTTATGG	TTAGCTGGGCACTGTGATTGTGG	5	scaffold149009	122	141	+	0.121729	NGG
MYB44_sgRNA1	TTGGCTGCTCACTGTGTTTATGG	TTAGCTGGGCACTGTGATTGTGG	5	scaffold2867_A11	145226	145245	+	0.121729	NGG
MYB44_sgRNA1	TTGGCTGCTCACTGTGTTTATGG	TTAGCTGGTCATAGTGTTTGTGG	5	scaffold34324	583	602	+	0.137443	NGG
MYB44_sgRNA1	TTGGCTGCTCACTGTGTTTATGG	TTCACTGGACACTGTGGTTATGG	5	A01	10438133	10438152	+	0.0243097	NGG
MYB44_sgRNA1	TTGGCTGCTCACTGTGTTTATGG	TTCGCCGCACACTGTGGTTGTGG	5	A06	4497074	4497093	+	0.0292095	NGG
MYB44_sgRNA1	TTGGCTGCTCACTGTGTTTATGG	TTCGCTAGACACTGTGGTTATGG	5	A01	93584045	93584064	+	0.0270108	NGG
MYB44_sgRNA1	TTGGCTGCTCACTGTGTTTATGG	TTCGCTAGACACTGTGGTTATGG	5	A02	36299406	36299425	+	0.0270108	NGG
MYB44_sgRNA1	TTGGCTGCTCACTGTGTTTATGG	TTCGCTGAACACTGTAGTTATGG	5	A02	14210822	14210841	+	0.0273109	NGG
MYB44_sgRNA1	TTGGCTGCTCACTGTGTTTATGG	TTCGCTGAACACTGTGGTTGTGG	5	A01	91790656	91790675	+	0.0208848	NGG
MYB44_sgRNA1	TTGGCTGCTCACTGTGTTTATGG	TTCGCTGAACACTGTGGTTGTGG	5	A04	14334318	14334337	+	0.0208848	NGG
MYB44_sgRNA1	TTGGCTGCTCACTGTGTTTATGG	TTCGCTGAACACTGTGGTTGTGG	5	A07	40481712	40481731	+	0.0208848	NGG
MYB44_sgRNA1	TTGGCTGCTCACTGTGTTTATGG	TTCGCTGAGCACTGTAATTATGG	5	A02	74338516	74338535	+	0.0825397	NGG
MYB44_sgRNA1	TTGGCTGCTCACTGTGTTTATGG	TTCGCTGCTCAAAATGTTTACGG	4	A09	44653886	44653905	+	0.142646	NGG
MYB44_sgRNA1	TTGGCTGCTCACTGTGTTTATGG	TTCGCTGGACACTGTGATTGTGG	5	A01	76738613	76738632	+	0.0936375	NGG
MYB44_sgRNA1	TTGGCTGCTCACTGTGTTTATGG	TTCGCTGGACACTGTGATTGTGG	5	A11	34612317	34612336	+	0.0936375	NGG
MYB44_sgRNA1	TTGGCTGCTCACTGTGTTTATGG	TTCGCTGGACACTGTGATTGTGG	5	A11	71593279	71593298	+	0.0936375	NGG
MYB44_sgRNA1	TTGGCTGCTCACTGTGTTTATGG	TTCGCTGGACACTGTGATTGTGG	5	scaffold304_A02	527723	527742	+	0.0936375	NGG
MYB44_sgRNA1	TTGGCTGCTCACTGTGTTTATGG	TTCGCTGGACACTGTGGTTATGG	4	A05	23878222	23878241	+	0.0270108	NGG
MYB44_sgRNA1	TTGGCTGCTCACTGTGTTTATGG	TTCGCTGGACACTGTGGTTATGG	4	A11	29619416	29619435	+	0.0270108	NGG
MYB44_sgRNA1	TTGGCTGCTCACTGTGTTTATGG	TTCGCTGGACACTGTGGTTGTGG	5	A01	45866167	45866186	+	0.0206553	NGG
MYB44_sgRNA1	TTGGCTGCTCACTGTGTTTATGG	TTCGCTGGACACTGTGGTTGTGG	5	A03	12482543	12482562	+	0.0206553	NGG
MYB44_sgRNA1	TTGGCTGCTCACTGTGTTTATGG	TTCGCTGGACACTGTGGTTGTGG	5	A03	48446514	48446533	+	0.0206553	NGG
MYB44_sgRNA1	TTGGCTGCTCACTGTGTTTATGG	TTCGCTGGACACTGTGGTTGTGG	5	A04	43546051	43546070	+	0.0206553	NGG
MYB44_sgRNA1	TTGGCTGCTCACTGTGTTTATGG	TTCGCTGGACACTGTGGTTGTGG	5	A04	43547054	43547073	+	0.0206553	NGG
MYB44_sgRNA1	TTGGCTGCTCACTGTGTTTATGG	TTCGCTGGACACTGTGGTTGTGG	5	A05	54406844	54406863	+	0.0206553	NGG
MYB44_sgRNA1	TTGGCTGCTCACTGTGTTTATGG	TTCGCTGGACACTGTGGTTGTGG	5	A08	51541371	51541390	+	0.0206553	NGG
MYB44_sgRNA1	TTGGCTGCTCACTGTGTTTATGG	TTCGCTGGACACTGTGGTTGTGG	5	A10	31792837	31792856	+	0.0206553	NGG
MYB44_sgRNA1	TTGGCTGCTCACTGTGTTTATGG	TTCGCTGGACACTGTGGTTGTGG	5	A10	60143064	60143083	+	0.0206553	NGG
MYB44_sgRNA1	TTGGCTGCTCACTGTGTTTATGG	TTCGCTGGACACTGTGGTTGTGG	5	A10	84221121	84221140	+	0.0206553	NGG
MYB44_sgRNA1	TTGGCTGCTCACTGTGTTTATGG	TTCGCTGGACACTGTGGTTGTGG	5	A11	32742089	32742108	+	0.0206553	NGG
MYB44_sgRNA1	TTGGCTGCTCACTGTGTTTATGG	TTCGCTGGACACTGTGGTTGTGG	5	A11	60451152	60451171	+	0.0206553	NGG
MYB44_sgRNA1	TTGGCTGCTCACTGTGTTTATGG	TTCGCTGGACACTGTGGTTGTGG	5	A12	16722236	16722255	+	0.0206553	NGG
MYB44_sgRNA1	TTGGCTGCTCACTGTGTTTATGG	TTCGCTGGACACTGTGGTTGTGG	5	A12	44146180	44146199	+	0.0206553	NGG
MYB44_sgRNA1	TTGGCTGCTCACTGTGTTTATGG	TTCGCTGGACACTGTGGTTGTGG	5	A12	63623709	63623728	+	0.0206553	NGG
MYB44_sgRNA1	TTGGCTGCTCACTGTGTTTATGG	TTCGCTGGACACTGTGGTTGTGG	5	A13	44047824	44047843	+	0.0206553	NGG
MYB44_sgRNA1	TTGGCTGCTCACTGTGTTTATGG	TTCGCTGGACACTGTGGTTGTGG	5	A13	44109799	44109818	+	0.0206553	NGG
MYB44_sgRNA1	TTGGCTGCTCACTGTGTTTATGG	TTCGCTGGACACTGTGGTTGTGG	5	A13	51327169	51327188	+	0.0206553	NGG
MYB44_sgRNA1	TTGGCTGCTCACTGTGTTTATGG	TTCGCTGGACACTGTGGTTGTGG	5	A13	58459381	58459400	+	0.0206553	NGG
MYB44_sgRNA1	TTGGCTGCTCACTGTGTTTATGG	TTCGCTGGACACTGTGGTTGTGG	5	A13	68252257	68252276	+	0.0206553	NGG
MYB44_sgRNA1	TTGGCTGCTCACTGTGTTTATGG	TTCGCTGGACACTGTGGTTGTGG	5	scaffold1092_A05	381766	381785	+	0.0206553	NGG
MYB44_sgRNA1	TTGGCTGCTCACTGTGTTTATGG	TTCGCTGGACACTGTGGTTGTGG	5	scaffold1168_A05	481901	481920	+	0.0206553	NGG
MYB44_sgRNA1	TTGGCTGCTCACTGTGTTTATGG	TTCGCTGGACACTGTGGTTGTGG	5	scaffold1695_A07	7741	7760	+	0.0206553	NGG
MYB44_sgRNA1	TTGGCTGCTCACTGTGTTTATGG	TTCGCTGGACACTGTGGTTGTGG	5	scaffold2106_A08	807011	807030	+	0.0206553	NGG
MYB44_sgRNA1	TTGGCTGCTCACTGTGTTTATGG	TTCGCTGGACACTGTGGTTGTGG	5	scaffold2255_A08	54756	54775	+	0.0206553	NGG
MYB44_sgRNA1	TTGGCTGCTCACTGTGTTTATGG	TTCGCTGGACACTGTGGTTGTGG	5	scaffold2903_A11	4482	4501	+	0.0206553	NGG
MYB44_sgRNA1	TTGGCTGCTCACTGTGTTTATGG	TTCGCTGGACACTGTGGTTGTGG	5	scaffold3166_A12	55424	55443	+	0.0206553	NGG
MYB44_sgRNA1	TTGGCTGCTCACTGTGTTTATGG	TTCGCTGGACACTGTGGTTGTGG	5	scaffold3264_A12	281528	281547	+	0.0206553	NGG
MYB44_sgRNA1	TTGGCTGCTCACTGTGTTTATGG	TTCGCTGGACACTGTGGTTGTGG	5	scaffold3570_A13	2593972	2593991	+	0.0206553	NGG
MYB44_sgRNA1	TTGGCTGCTCACTGTGTTTATGG	TTCGCTGGACACTGTGGTTGTGG	5	scaffold3597_A13	10708	10727	+	0.0206553	NGG
MYB44_sgRNA1	TTGGCTGCTCACTGTGTTTATGG	TTCGCTGGACACTGTGGTTGTGG	5	scaffold645_A03	16293	16312	+	0.0206553	NGG
MYB44_sgRNA1	TTGGCTGCTCACTGTGTTTATGG	TTCGCTGGACACTGTGGTTGTGG	5	scaffold920_A04	4370	4389	+	0.0206553	NGG
MYB44_sgRNA1	TTGGCTGCTCACTGTGTTTATGG	TTCGCTGGGAACTGTGATTATGG	5	A07	28613864	28613883	+	0.0707483	NGG
MYB44_sgRNA1	TTGGCTGCTCACTGTGTTTATGG	TTCGCTGGGCACTGTGATTATGG	4	A07	18310922	18310941	+	0.0816327	NGG
MYB44_sgRNA1	TTGGCTGCTCACTGTGTTTATGG	TTCGCTGGGCACTGTGATTATGG	4	scaffold2461_A10	48536	48555	+	0.0816327	NGG
MYB44_sgRNA1	TTGGCTGCTCACTGTGTTTATGG	TTCGCTGGGCACTGTGATTGTGG	5	A03	40716322	40716341	+	0.062425	NGG
MYB44_sgRNA1	TTGGCTGCTCACTGTGTTTATGG	TTCGCTGGGCACTGTGATTGTGG	5	A03	56442352	56442371	+	0.062425	NGG
MYB44_sgRNA1	TTGGCTGCTCACTGTGTTTATGG	TTCGCTGGGCACTGTGATTGTGG	5	A04	48782174	48782193	+	0.062425	NGG
MYB44_sgRNA1	TTGGCTGCTCACTGTGTTTATGG	TTCGCTGGGCACTGTGATTGTGG	5	A04	8903043	8903062	+	0.062425	NGG
MYB44_sgRNA1	TTGGCTGCTCACTGTGTTTATGG	TTCGCTGGGCACTGTGATTGTGG	5	A04	9657023	9657042	+	0.062425	NGG
MYB44_sgRNA1	TTGGCTGCTCACTGTGTTTATGG	TTCGCTGGGCACTGTGATTGTGG	5	A07	46661898	46661917	+	0.062425	NGG
MYB44_sgRNA1	TTGGCTGCTCACTGTGTTTATGG	TTCGCTGGGCACTGTGATTGTGG	5	A08	25333980	25333999	+	0.062425	NGG
MYB44_sgRNA1	TTGGCTGCTCACTGTGTTTATGG	TTCGCTGGGCACTGTGATTGTGG	5	A08	5973434	5973453	+	0.062425	NGG
MYB44_sgRNA1	TTGGCTGCTCACTGTGTTTATGG	TTCGCTGGGCACTGTGATTGTGG	5	A08	7809479	7809498	+	0.062425	NGG
MYB44_sgRNA1	TTGGCTGCTCACTGTGTTTATGG	TTCGCTGGGCACTGTGATTGTGG	5	A08	92685841	92685860	+	0.062425	NGG
MYB44_sgRNA1	TTGGCTGCTCACTGTGTTTATGG	TTCGCTGGGCACTGTGATTGTGG	5	A09	18910328	18910347	+	0.062425	NGG
MYB44_sgRNA1	TTGGCTGCTCACTGTGTTTATGG	TTCGCTGGGCACTGTGATTGTGG	5	A10	48043692	48043711	+	0.062425	NGG
MYB44_sgRNA1	TTGGCTGCTCACTGTGTTTATGG	TTCGCTGGGCACTGTGATTGTGG	5	A10	63220727	63220746	+	0.062425	NGG
MYB44_sgRNA1	TTGGCTGCTCACTGTGTTTATGG	TTCGCTGGGCACTGTGATTGTGG	5	A11	12381891	12381910	+	0.062425	NGG
MYB44_sgRNA1	TTGGCTGCTCACTGTGTTTATGG	TTCGCTGGGCACTGTGATTGTGG	5	A11	82353520	82353539	+	0.062425	NGG
MYB44_sgRNA1	TTGGCTGCTCACTGTGTTTATGG	TTCGCTGGGCACTGTGATTGTGG	5	A12	9309564	9309583	+	0.062425	NGG
MYB44_sgRNA1	TTGGCTGCTCACTGTGTTTATGG	TTCGCTGGGCACTGTGATTGTGG	5	scaffold1006_A04	40358	40377	+	0.062425	NGG
MYB44_sgRNA1	TTGGCTGCTCACTGTGTTTATGG	TTCGCTGGGCACTGTGATTGTGG	5	scaffold2375_A09	38889	38908	+	0.062425	NGG
MYB44_sgRNA1	TTGGCTGCTCACTGTGTTTATGG	TTCGCTGGGCACTGTGATTGTGG	5	scaffold779_A04	12967	12986	+	0.062425	NGG
MYB44_sgRNA1	TTGGCTGCTCACTGTGTTTATGG	TTCGCTGGGCACTGTGATTGTGG	5	scaffold79119	342	361	+	0.062425	NGG
MYB44_sgRNA1	TTGGCTGCTCACTGTGTTTATGG	TTCGCTGGGCACTGTGATTGTGG	5	scaffold85689	179	198	+	0.062425	NGG
MYB44_sgRNA1	TTGGCTGCTCACTGTGTTTATGG	TTCGCTGGGCACTGTGGTTGTGG	5	A06	18064876	18064895	+	0.0137702	NGG
MYB44_sgRNA1	TTGGCTGCTCACTGTGTTTATGG	TTCGCTGGGCACTGTGGTTGTGG	5	A11	61139614	61139633	+	0.0137702	NGG
MYB44_sgRNA1	TTGGCTGCTCACTGTGTTTATGG	TTCGCTTGGCACTGTGATTATGG	5	A03	83363241	83363260	+	0.0466472	NGG
MYB44_sgRNA1	TTGGCTGCTCACTGTGTTTATGG	TTCGCTTGGCACTGTGATTATGG	5	scaffold1716_A07	145167	145186	+	0.0466472	NGG
MYB44_sgRNA1	TTGGCTGCTCACTGTGTTTATGG	TTCGTTGCTTACTGTGTTAGTGG	5	D11	66054825	66054844	+	0.0503303	NGG
MYB44_sgRNA1	TTGGCTGCTCACTGTGTTTATGG	TTCGTTGGACACTGTGGTTATGG	5	scaffold2851_A11	533427	533446	+	0.0171887	NGG
MYB44_sgRNA1	TTGGCTGCTCACTGTGTTTATGG	TTCGTTGGGCACTGTGATTATGG	5	A02	41737523	41737542	+	0.0519481	NGG
MYB44_sgRNA1	TTGGCTGCTCACTGTGTTTATGG	TTCTCTGCTTGCTCTGTTTATGG	5	A05	1179621	1179640	+	0.0366692	NGG
MYB44_sgRNA1	TTGGCTGCTCACTGTGTTTATGG	TTCTCTGCTTGCTCTGTTTATGG	5	D05	1569132	1569151	+	0.0366692	NGG
MYB44_sgRNA1	TTGGCTGCTCACTGTGTTTATGG	TTGAATGCTCACTATCTCTATGG	5	D13	32413113	32413132	+	0	NGG
MYB44_sgRNA1	TTGGCTGCTCACTGTGTTTATGG	TTGACTCCTCACTGTGTGTTGGG	4	D01	3271971	3271990	+	0.12375	NGG
MYB44_sgRNA1	TTGGCTGCTCACTGTGTTTATGG	TTGACTGCCCATTGTGTTTAAGG	3	scaffold3920_D03	2632420	2632439	+	0.447337	NGG
MYB44_sgRNA1	TTGGCTGCTCACTGTGTTTATGG	TTGACTGCTCCTTATCTTTATGG	5	D04	37197733	37197752	+	0	NGG
MYB44_sgRNA1	TTGGCTGCTCACTGTGTTTATGG	TTGACTGGGCACTGTGATTGTGG	5	A04	56794328	56794347	+	0.146074	NGG
MYB44_sgRNA1	TTGGCTGCTCACTGTGTTTATGG	TTGACTGTGCTCTTTGTTTATGG	5	A01	48855806	48855825	+	0.04	NGG
MYB44_sgRNA1	TTGGCTGCTCACTGTGTTTATGG	TTGACTTCTCACTCTAATTATGG	5	A06	27852129	27852148	+	0.117551	NGG
MYB44_sgRNA1	TTGGCTGCTCACTGTGTTTATGG	TTGCATGCTCATAGTGTTTAGGG	4	A10	76975793	76975812	+	0.112774	NGG
MYB44_sgRNA1	TTGGCTGCTCACTGTGTTTATGG	TTGCCTACTCACGGTATTCATGG	5	D06	49647765	49647784	+	0.0380986	NGG
MYB44_sgRNA1	TTGGCTGCTCACTGTGTTTATGG	TTGCCTGCTCAGGGTATTTACGG	4	D07	14991096	14991115	+	0.0613811	NGG
MYB44_sgRNA1	TTGGCTGCTCACTGTGTTTATGG	TTGCCTGCTTAGGGTATTTATGG	5	A06	64551460	64551479	+	0.0577704	NGG
MYB44_sgRNA1	TTGGCTGCTCACTGTGTTTATGG	TTGCTTGCTCAGTTTCTTTATGG	5	A08	51499473	51499492	+	0	NGG
MYB44_sgRNA1	TTGGCTGCTCACTGTGTTTATGG	TTGCTTGGTTACTGTGTTGATGG	5	A07	26678767	26678786	+	0.0509594	NGG
MYB44_sgRNA1	TTGGCTGCTCACTGTGTTTATGG	TTGCTTGGTTACTGTGTTGATGG	5	A12	63922735	63922754	+	0.0509594	NGG
MYB44_sgRNA1	TTGGCTGCTCACTGTGTTTATGG	TTGCTTGGTTACTGTGTTGATGG	5	D07	20629516	20629535	+	0.0509594	NGG
MYB44_sgRNA1	TTGGCTGCTCACTGTGTTTATGG	TTGCTTGGTTACTGTGTTGATGG	5	D12	39981803	39981822	+	0.0509594	NGG
MYB44_sgRNA1	TTGGCTGCTCACTGTGTTTATGG	TTGCTTGGTTACTGTGTTGATGG	5	scaffold147287	265	284	+	0.0509594	NGG
MYB44_sgRNA1	TTGGCTGCTCACTGTGTTTATGG	TTGGAAGCTCAATCAGTTTATGG	5	A11	17173349	17173368	+	0.0877704	NGG
MYB44_sgRNA1	TTGGCTGCTCACTGTGTTTATGG	TTGGAAGCTCAATCAGTTTATGG	5	D11	14807082	14807101	+	0.0877704	NGG
MYB44_sgRNA1	TTGGCTGCTCACTGTGTTTATGG	TTGGAGGCTCCCTATGTCTATGG	5	D03	17582622	17582641	+	0.0419825	NGG
MYB44_sgRNA1	TTGGCTGCTCACTGTGTTTATGG	TTGGATACTAAATGTGATTATGG	5	D13	57074404	57074423	+	0.188662	NGG
MYB44_sgRNA1	TTGGCTGCTCACTGTGTTTATGG	TTGGATGAGTGCTGTGTTTATGG	5	scaffold48730	847	866	+	0.140664	NGG
MYB44_sgRNA1	TTGGCTGCTCACTGTGTTTATGG	TTGGATGCTCACTTTTCTTTTGG	5	scaffold5574	3497	3516	+	0	NGG
MYB44_sgRNA1	TTGGCTGCTCACTGTGTTTATGG	TTGGATGCTCATTTTCTTTTTGG	5	A12	46209460	46209479	+	0	NGG
MYB44_sgRNA1	TTGGCTGCTCACTGTGTTTATGG	TTGGATGCTTACTCTGTGTGTGG	5	A11	2726728	2726747	+	0.0587529	NGG
MYB44_sgRNA1	TTGGCTGCTCACTGTGTTTATGG	TTGGATGCTTACTCTGTGTGTGG	5	D11	2987060	2987079	+	0.0587529	NGG
MYB44_sgRNA1	TTGGCTGCTCACTGTGTTTATGG	TTGGATGTTAATTGTGTTTGTGG	5	D09	12235700	12235719	+	0.178431	NGG
MYB44_sgRNA1	TTGGCTGCTCACTGTGTTTATGG	TTGGATTTTCACTGTTTTCATGG	5	A02	14578172	14578191	+	0	NGG
MYB44_sgRNA1	TTGGCTGCTCACTGTGTTTATGG	TTGGATTTTCACTGTTTTCATGG	5	A11	29598585	29598604	+	0	NGG
MYB44_sgRNA1	TTGGCTGCTCACTGTGTTTATGG	TTGGATTTTCACTGTTTTCATGG	5	A12	28689536	28689555	+	0	NGG
MYB44_sgRNA1	TTGGCTGCTCACTGTGTTTATGG	TTGGATTTTCACTGTTTTCATGG	5	A12	28745286	28745305	+	0	NGG
MYB44_sgRNA1	TTGGCTGCTCACTGTGTTTATGG	TTGGCACGCCAATGTGTTTATGG	5	D08	54627143	54627162	+	0.252551	NGG
MYB44_sgRNA1	TTGGCTGCTCACTGTGTTTATGG	TTGGCAGCTCTTTCTGGTTATGG	5	A05	18573955	18573974	+	0.00723982	NGG
MYB44_sgRNA1	TTGGCTGCTCACTGTGTTTATGG	TTGGCAGCTCTTTCTGGTTATGG	5	D05	17963734	17963753	+	0.00723982	NGG
MYB44_sgRNA1	TTGGCTGCTCACTGTGTTTATGG	TTGGCATCTTACTATGTGTATGG	5	A12	30111551	30111570	+	0.116527	NGG
MYB44_sgRNA1	TTGGCTGCTCACTGTGTTTATGG	TTGGCGGTTCACTTGGTTTAAGG	4	A07	8900824	8900843	+	0.00666667	NGG
MYB44_sgRNA1	TTGGCTGCTCACTGTGTTTATGG	TTGGCTAATCACGGTGTTTGGGG	4	A07	10257230	10257249	+	0.129668	NGG
MYB44_sgRNA1	TTGGCTGCTCACTGTGTTTATGG	TTGGCTACTCCCTATATCTATGG	5	A04	45284249	45284268	+	0.128571	NGG
MYB44_sgRNA1	TTGGCTGCTCACTGTGTTTATGG	TTGGCTACTCTATGTGCTTGTGG	5	scaffold1680_A07	4461	4480	+	0.118636	NGG
MYB44_sgRNA1	TTGGCTGCTCACTGTGTTTATGG	TTGGCTACTCTCTGTCTTTGTGG	4	D07	28146410	28146429	+	0	NGG
MYB44_sgRNA1	TTGGCTGCTCACTGTGTTTATGG	TTGGCTCATCAATTTCTTTATGG	5	A09	14433279	14433298	+	0	NGG
MYB44_sgRNA1	TTGGCTGCTCACTGTGTTTATGG	TTGGCTCCTCAATTTCTTTGTGG	5	A02	28704111	28704130	+	0	NGG
MYB44_sgRNA1	TTGGCTGCTCACTGTGTTTATGG	TTGGCTCCTCAATTTCTTTGTGG	5	A11	33995711	33995730	+	0	NGG
MYB44_sgRNA1	TTGGCTGCTCACTGTGTTTATGG	TTGGCTCCTCAATTTCTTTGTGG	5	A12	47886376	47886395	+	0	NGG
MYB44_sgRNA1	TTGGCTGCTCACTGTGTTTATGG	TTGGCTCCTCAGTATTTTCATGG	5	D04	39008054	39008073	+	0	NGG
MYB44_sgRNA1	TTGGCTGCTCACTGTGTTTATGG	TTGGCTGAAAAATGTGTTTGTGG	5	A01	45276484	45276503	+	0.285724	NGG
MYB44_sgRNA1	TTGGCTGCTCACTGTGTTTATGG	TTGGCTGATAGCTTTGTTTGTGG	5	D07	27672289	27672308	+	0.0746693	NGG
MYB44_sgRNA1	TTGGCTGCTCACTGTGTTTATGG	TTGGCTGCACAATTTATTTAGGG	4	A05	58468963	58468982	+	0.176871	NGG
MYB44_sgRNA1	TTGGCTGCTCACTGTGTTTATGG	TTGGCTGCTAAATTTGTCTTTGG	5	D12	8086520	8086539	+	0.042449	NGG
MYB44_sgRNA1	TTGGCTGCTCACTGTGTTTATGG	TTGGCTGCTAAATTTTGTTATGG	5	D11	13954150	13954169	+	0	NGG
MYB44_sgRNA1	TTGGCTGCTCACTGTGTTTATGG	TTGGCTGCTAGGTGTGCTTGTGG	5	scaffold1518_A06	703305	703324	+	0.135148	NGG
MYB44_sgRNA1	TTGGCTGCTCACTGTGTTTATGG	TTGGCTTCTCAATTTCTTTGTGG	5	A13	40360828	40360847	+	0	NGG
MYB44_sgRNA1	TTGGCTGCTCACTGTGTTTATGG	TTGGCTTCTCAATTTCTTTGTGG	5	scaffold3034_A11	5570	5589	+	0	NGG
MYB44_sgRNA1	TTGGCTGCTCACTGTGTTTATGG	TTGGGCACTCACTGAGATTATGG	5	A01	75799484	75799503	+	0.168421	NGG
MYB44_sgRNA1	TTGGCTGCTCACTGTGTTTATGG	TTGGGCACTCACTGAGATTATGG	5	D01	45471180	45471199	+	0.168421	NGG
MYB44_sgRNA1	TTGGCTGCTCACTGTGTTTATGG	TTGGTTACTCACTGTTTATTTGG	5	scaffold4244_D07	3476	3495	+	0	NGG
MYB44_sgRNA1	TTGGCTGCTCACTGTGTTTATGG	TTGGTTCCTCTCTGTGTTTTTGG	4	A02	47371446	47371465	+	0.0807692	NGG
MYB44_sgRNA1	TTGGCTGCTCACTGTGTTTATGG	TTGGTTCTTCATTGTGTTTTTGG	5	scaffold840_A04	256849	256868	+	0.123678	NGG
MYB44_sgRNA1	TTGGCTGCTCACTGTGTTTATGG	TTGGTTGATCTCTATGTTTCTGG	5	A04	32322709	32322728	+	0.0216942	NGG
MYB44_sgRNA1	TTGGCTGCTCACTGTGTTTATGG	TTGGTTGCAAATTGTGTTTTTGG	5	A09	25228520	25228539	+	0.165455	NGG
MYB44_sgRNA1	TTGGCTGCTCACTGTGTTTATGG	TTGGTTGCAAATTGTGTTTTTGG	5	D09	16695819	16695838	+	0.165455	NGG
MYB44_sgRNA1	TTGGCTGCTCACTGTGTTTATGG	TTGGTTGCACACTGTGTCGAGGG	4	D02	38363577	38363596	+	0.0633117	NGG
MYB44_sgRNA1	TTGGCTGCTCACTGTGTTTATGG	TTGGTTGCTAAATGTTGTTATGG	5	D13	43877207	43877226	+	0	NGG
MYB44_sgRNA1	TTGGCTGCTCACTGTGTTTATGG	TTGGTTGCTAACTTTGTTGTTGG	5	scaffold4697_D13	777172	777191	+	0.0220606	NGG
MYB44_sgRNA1	TTGGCTGCTCACTGTGTTTATGG	TTGGTTGCTAAGTGTGCTTGTGG	5	A10	11057003	11057022	+	0.132313	NGG
MYB44_sgRNA1	TTGGCTGCTCACTGTGTTTATGG	TTGGTTGCTAAGTGTGCTTGTGG	5	scaffold214767	93	112	+	0.132313	NGG
MYB44_sgRNA1	TTGGCTGCTCACTGTGTTTATGG	TTGGTTGCTAGGTGTGCTTATGG	5	A09	35965541	35965560	+	0.112466	NGG
MYB44_sgRNA1	TTGGCTGCTCACTGTGTTTATGG	TTGGTTGCTAGGTGTGCTTATGG	5	A09	36297440	36297459	+	0.112466	NGG
MYB44_sgRNA1	TTGGCTGCTCACTGTGTTTATGG	TTGGTTGCTATTTGTGCTTATGG	5	A09	51330735	51330754	+	0.0645002	NGG
MYB44_sgRNA1	TTGGCTGCTCACTGTGTTTATGG	TTGGTTGCTCACTTTGATCATGG	4	A07	23867436	23867455	+	0.0249669	NGG
MYB44_sgRNA1	TTGGCTGCTCACTGTGTTTATGG	TTGGTTGCTCACTTTGGTTCAGG	4	D11	55447594	55447613	+	0.00453735	NGG
MYB44_sgRNA1	TTGGCTGCTCACTGTGTTTATGG	TTGGTTGCTCATTTTGTTGCTGG	5	scaffold190374	180	199	+	0.00519178	NGG
MYB44_sgRNA1	TTGGCTGCTCACTGTGTTTATGG	TTGGTTGCTTTCTATGTTTTTGG	5	A10	77759053	77759072	+	0.0829288	NGG
MYB44_sgRNA1	TTGGCTGCTCACTGTGTTTATGG	TTGGTTGTTCACTTTGATCATGG	5	A01	21661880	21661899	+	0.021846	NGG
MYB44_sgRNA1	TTGGCTGCTCACTGTGTTTATGG	TTGGTTGTTCCCATTGTTTATGG	5	A01	24062750	24062769	+	0.0411189	NGG
MYB44_sgRNA1	TTGGCTGCTCACTGTGTTTATGG	TTGTCTGATCATAGTCTTTATGG	5	A07	19557388	19557407	+	0	NGG
MYB44_sgRNA1	TTGGCTGCTCACTGTGTTTATGG	TTGTCTGCTCACTTTAATCATGG	5	A12	59069459	59069478	+	0.0142668	NGG
MYB44_sgRNA1	TTGGCTGCTCACTGTGTTTATGG	TTGTCTGCTCACTTTGATCATGG	4	A12	57408022	57408041	+	0.0142668	NGG
MYB44_sgRNA1	TTGGCTGCTCACTGTGTTTATGG	TTGTCTGCTCGCTTTGATCATGG	5	scaffold711_A03	135568	135587	+	0.00927342	NGG
MYB44_sgRNA1	TTGGCTGCTCACTGTGTTTATGG	TTGTCTGCTTACTTTGATAATGG	5	A08	93716229	93716248	+	0.0139071	NGG
MYB44_sgRNA1	TTGGCTGCTCACTGTGTTTATGG	TTGTCTGCTTACTTTGATCATGG	5	A01	16097986	16098005	+	0.0134276	NGG
MYB44_sgRNA1	TTGGCTGCTCACTGTGTTTATGG	TTGTCTGCTTACTTTGATCATGG	5	A03	19694759	19694778	+	0.0134276	NGG
MYB44_sgRNA1	TTGGCTGCTCACTGTGTTTATGG	TTGTCTGCTTACTTTGATCATGG	5	A04	57141355	57141374	+	0.0134276	NGG
MYB44_sgRNA1	TTGGCTGCTCACTGTGTTTATGG	TTGTCTGCTTACTTTGATCATGG	5	A08	57674156	57674175	+	0.0134276	NGG
MYB44_sgRNA1	TTGGCTGCTCACTGTGTTTATGG	TTGTCTGCTTACTTTGATTAGGG	4	scaffold870_A04	329805	329824	+	0.048675	NGG
MYB44_sgRNA1	TTGGCTGCTCACTGTGTTTATGG	TTGTCTGCTTACTTTGATTATGG	4	A07	68024675	68024694	+	0.048675	NGG
MYB44_sgRNA1	TTGGCTGCTCACTGTGTTTATGG	TTGTCTGTTCACTTTGATCATGG	5	D01	58365860	58365879	+	0.0124835	NGG
MYB44_sgRNA1	TTGGCTGCTCACTGTGTTTATGG	TTGTCTGTTCACTTTGATCATGG	5	D04	41447227	41447246	+	0.0124835	NGG
MYB44_sgRNA1	TTGGCTGCTCACTGTGTTTATGG	TTGTCTGTTCACTTTGATCATGG	5	D09	16503188	16503207	+	0.0124835	NGG
MYB44_sgRNA1	TTGGCTGCTCACTGTGTTTATGG	TTGTCTGTTCACTTTGATCATGG	5	D12	18512004	18512023	+	0.0124835	NGG
MYB44_sgRNA1	TTGGCTGCTCACTGTGTTTATGG	TTGTGTGAGCACTGTGTTTTTGG	5	A05	73627195	73627214	+	0.0526753	NGG
MYB44_sgRNA1	TTGGCTGCTCACTGTGTTTATGG	TTGTTTCCTCACTTTGTTTTTGG	5	scaffold2012_A08	968174	968193	+	0.0254545	NGG
MYB44_sgRNA1	TTGGCTGCTCACTGTGTTTATGG	TTGTTTGCTCACTGTGTAATTGG	5	A08	22847047	22847066	+	0.0264463	NGG
MYB44_sgRNA1	TTGGCTGCTCACTGTGTTTATGG	TTGTTTGCTCACTGTGTTATTGG	4	D08	16646194	16646213	+	0.0396694	NGG
MYB44_sgRNA1	TTGGCTGCTCACTGTGTTTATGG	TTGTTTGCTCACTTTGATCATGG	5	A07	24745680	24745699	+	0.00907888	NGG
MYB44_sgRNA1	TTGGCTGCTCACTGTGTTTATGG	TTGTTTGCTCACTTTGATCATGG	5	A10	87333595	87333614	+	0.00907888	NGG
MYB44_sgRNA1	TTGGCTGCTCACTGTGTTTATGG	TTGTTTGCTCACTTTGATCATGG	5	A12	18156244	18156263	+	0.00907888	NGG
MYB44_sgRNA1	TTGGCTGCTCACTGTGTTTATGG	TTGTTTGCTCACTTTGATCATGG	5	D02	58020989	58021008	+	0.00907888	NGG
MYB44_sgRNA1	TTGGCTGCTCACTGTGTTTATGG	TTGTTTGCTCATTTTGATTATGG	5	scaffold2697_A10	127728	127747	+	0.0177213	NGG
MYB44_sgRNA1	TTGGCTGCTCACTGTGTTTATGG	TTGTTTGTTCACTTTGATTATGG	5	A03	74365604	74365623	+	0.0287971	NGG
MYB44_sgRNA1	TTGGCTGCTCACTGTGTTTATGG	TTTGATTCTCACTGTGAGTATGG	5	A01	95150331	95150350	+	0.0290249	NGG
MYB44_sgRNA1	TTGGCTGCTCACTGTGTTTATGG	TTTGCTAGACACTGTGGTTATGG	5	A01	33560410	33560429	+	0.035114	NGG
MYB44_sgRNA1	TTGGCTGCTCACTGTGTTTATGG	TTTGCTGCTGACTGTATGTACGG	4	D10	58417497	58417516	+	0.0648148	NGG
MYB44_sgRNA1	TTGGCTGCTCACTGTGTTTATGG	TTTGCTGCTGACTGTATGTACGG	4	D10	58435211	58435230	+	0.0648148	NGG
MYB44_sgRNA1	TTGGCTGCTCACTGTGTTTATGG	TTTGCTGGACACTGTGGTTGTGG	5	A01	88358406	88358425	+	0.0268519	NGG
MYB44_sgRNA1	TTGGCTGCTCACTGTGTTTATGG	TTTGCTGGACACTGTGGTTGTGG	5	A06	25063994	25064013	+	0.0268519	NGG
MYB44_sgRNA1	TTGGCTGCTCACTGTGTTTATGG	TTTGCTGGACACTGTGGTTGTGG	5	A06	32517045	32517064	+	0.0268519	NGG
MYB44_sgRNA1	TTGGCTGCTCACTGTGTTTATGG	TTTGCTGGACACTGTGGTTGTGG	5	scaffold153629	27	46	+	0.0268519	NGG
MYB44_sgRNA1	TTGGCTGCTCACTGTGTTTATGG	TTTGCTGGACACTGTGGTTGTGG	5	scaffold2916_A11	9887	9906	+	0.0268519	NGG
MYB44_sgRNA1	TTGGCTGCTCACTGTGTTTATGG	TTTGCTGGGCACTGTGATTGTGG	5	A13	67027886	67027905	+	0.0811525	NGG
MYB44_sgRNA1	TTGGCTGCTCACTGTGTTTATGG	TTTGCTGGGCACTGTGGTTGTGG	5	A04	42011863	42011882	+	0.0179013	NGG
MYB44_sgRNA1	TTGGCTGCTCACTGTGTTTATGG	TTTGCTGGGCACTGTGGTTGTGG	5	A09	22895615	22895634	+	0.0179013	NGG
MYB44_sgRNA1	TTGGCTGCTCACTGTGTTTATGG	TTTGCTGGTCACTATGGTTGTGG	5	scaffold1845_A07	587420	587439	+	0.0216881	NGG
MYB44_sgRNA1	TTGGCTGCTCACTGTGTTTATGG	TTTGCTGGTCACTGTTGTCATGG	5	scaffold12140	1006	1025	+	0	NGG
MYB44_sgRNA1	TTGGCTGCTCACTGTGTTTATGG	TTTGCTTTTCATTGTGTTTCTGG	5	A09	67841768	67841787	+	0.0305944	NGG
MYB44_sgRNA1	TTGGCTGCTCACTGTGTTTATGG	TTTGCTTTTCATTGTGTTTCTGG	5	D09	42256992	42257011	+	0.0305944	NGG
MYB44_sgRNA1	TTGGCTGCTCACTGTGTTTATGG	TTTGCTTTTCATTGTGTTTCTGG	5	scaffold203253	121	140	+	0.0305944	NGG
MYB44_sgRNA1	TTGGCTGCTCACTGTGTTTATGG	TTTGTTGCTTACTATGTCTATGG	5	D09	8022400	8022419	+	0.0962567	NGG
MYB44_sgRNA1	TTGGCTGCTCACTGTGTTTATGG	TTTTCTCCTCACTATCTTTATGG	5	D13	52378958	52378977	+	0	NGG
MYB44_sgRNA1	TTGGCTGCTCACTGTGTTTATGG	TTTTCTTCTCACTGTTTTTGTGG	5	D04	7424736	7424755	+	0	NGG
MYB44_sgRNA1	TTGGCTGCTCACTGTGTTTATGG	TTTTGTGATCACTGTGTTTTTGG	5	A02	44491595	44491614	+	0.0425455	NGG
MYB44_sgRNA1	CCATAAACACAGTGAGCAGCCAA	TTGGCTGCTCACTGTGTTTATGG	0	A06	1366592	1366611	-	1	NGG
MYB44_sgRNA1	CCATAAACACAGTGAGCAGCCAA	TTGGCTGCTCACGGTGTTTATGG	1	D06	1191999	1192018	-	0.26087	NGG
MYB44_sgRNA1	CCATAAACACAGTGAGCAGCCAA	ATGGATGCTCCCTATGTTTATGG	4	scaffold1518_A06	551994	552013	-	0.171429	NGG
MYB44_sgRNA1	CCATAAACACAGTGAGCAGCCAA	GTGGCTGCTGCTTGTGTTTATGG	4	scaffold1336_A06	44037	44056	-	0.0801189	NGG
MYB44_sgRNA1	CCATAAACACAGTGAGCAGCCAA	TGGCCTGCTCCCTGTGCTTAAGG	4	A10	1939188	1939207	-	0.125564	NGG
MYB44_sgRNA1	CCATAAACACAGTGAGCAGCCAA	TGGGCTAATCACGGTGTTTAGGG	4	scaffold4175_D07	63182	63201	-	0.142435	NGG
MYB44_sgRNA1	CCATAAACACAGTGAGCAGCCAA	TTCGCTGGACACTGTGGTTATGG	4	A07	13351378	13351397	-	0.0270108	NGG
MYB44_sgRNA1	CCATAAACACAGTGAGCAGCCAA	TTCGCTGGACACTGTGGTTATGG	4	A07	18515056	18515075	-	0.0270108	NGG
MYB44_sgRNA1	CCATAAACACAGTGAGCAGCCAA	TTCGCTGGACACTGTGGTTATGG	4	A13	59873371	59873390	-	0.0270108	NGG
MYB44_sgRNA1	CCATAAACACAGTGAGCAGCCAA	TTCGCTGGACACTGTGGTTATGG	4	scaffold2666_A10	17681	17700	-	0.0270108	NGG
MYB44_sgRNA1	CCATAAACACAGTGAGCAGCCAA	TTCGCTGGGCACTGTGATTATGG	4	scaffold867_A04	33413	33432	-	0.0816327	NGG
MYB44_sgRNA1	CCATAAACACAGTGAGCAGCCAA	TTCGCTGGGCACTGTGTTTGTGG	4	A10	39461728	39461747	-	0.117047	NGG
MYB44_sgRNA1	CCATAAACACAGTGAGCAGCCAA	TTGATTCCTCACTGTGTTTTGGG	4	D11	22225256	22225275	-	0.23625	NGG
MYB44_sgRNA1	CCATAAACACAGTGAGCAGCCAA	TTGGCTGAACTTTGTGTTTATGG	4	scaffold1176_A05	667644	667663	-	0.1	NGG
MYB44_sgRNA1	CCATAAACACAGTGAGCAGCCAA	TTGGCTGCTGATTGTCTATATGG	4	A01	4246843	4246862	-	0	NGG
MYB44_sgRNA1	CCATAAACACAGTGAGCAGCCAA	TTGGCTTCTAATTGTGATTAGGG	4	D01	54158410	54158429	-	0.142222	NGG
MYB44_sgRNA1	CCATAAACACAGTGAGCAGCCAA	TTGTCTGTTCACTTTGATTATGG	4	A13	38211619	38211638	-	0.0452525	NGG
MYB44_sgRNA1	CCATAAACACAGTGAGCAGCCAA	TTGTCTGTTCACTTTGATTATGG	4	D02	6722736	6722755	-	0.0452525	NGG
MYB44_sgRNA1	CCATAAACACAGTGAGCAGCCAA	AGGGCTGTTCACTTTATTTATGG	5	D03	9888881	9888900	-	0.196	NGG
MYB44_sgRNA1	CCATAAACACAGTGAGCAGCCAA	AGGGTTGCTCAAAGTGTTTATGG	5	scaffold2290_A09	14656	14675	-	0.264336	NGG
MYB44_sgRNA1	CCATAAACACAGTGAGCAGCCAA	ATCGCTGGGCACTGTGATTATGG	5	A03	68499578	68499597	-	0.0816327	NGG
MYB44_sgRNA1	CCATAAACACAGTGAGCAGCCAA	ATGCCTCTTCACTTTGTTTATGG	5	A09	70408594	70408613	-	0.0849265	NGG
MYB44_sgRNA1	CCATAAACACAGTGAGCAGCCAA	ATGCCTCTTCACTTTGTTTATGG	5	D09	45618093	45618112	-	0.0849265	NGG
MYB44_sgRNA1	CCATAAACACAGTGAGCAGCCAA	ATGGCAGCCCACTGGGGTTATGG	5	A04	15746991	15747010	-	0.00470588	NGG
MYB44_sgRNA1	CCATAAACACAGTGAGCAGCCAA	ATGGCTTTTCACAGCGTTTATGG	5	A01	11319650	11319669	-	0.0944056	NGG
MYB44_sgRNA1	CCATAAACACAGTGAGCAGCCAA	ATGGTTGCTCTCTGAGTTTGTGG	5	D02	52844852	52844871	-	0.0866873	NGG
MYB44_sgRNA1	CCATAAACACAGTGAGCAGCCAA	CTGGCTGCTTACTTTGATCATGG	5	A10	60292628	60292647	-	0.0316507	NGG
MYB44_sgRNA1	CCATAAACACAGTGAGCAGCCAA	CTTGCTGCTCACCGTATTCATGG	5	scaffold174800	118	137	-	0.0933368	NGG
MYB44_sgRNA1	CCATAAACACAGTGAGCAGCCAA	GTGGCGAATTACTGTGTTTATGG	5	D02	59456579	59456598	-	0.334381	NGG
MYB44_sgRNA1	CCATAAACACAGTGAGCAGCCAA	GTGGTTGCTGCTTGTGTTTATGG	5	D06	50009313	50009332	-	0.0509848	NGG
MYB44_sgRNA1	CCATAAACACAGTGAGCAGCCAA	TAAGCTGCATACTGTGGTTATGG	5	A06	63732620	63732639	-	0.0652496	NGG
MYB44_sgRNA1	CCATAAACACAGTGAGCAGCCAA	TAAGCTGCATACTGTGGTTATGG	5	D06	39231051	39231070	-	0.0652496	NGG
MYB44_sgRNA1	CCATAAACACAGTGAGCAGCCAA	TAAGCTGCATACTGTGGTTATGG	5	D06	39242999	39243018	-	0.0652496	NGG
MYB44_sgRNA1	CCATAAACACAGTGAGCAGCCAA	TAGGCTGATCAGTGTCTTCATGG	5	scaffold3920_D03	2575083	2575102	-	0	NGG
MYB44_sgRNA1	CCATAAACACAGTGAGCAGCCAA	TGGGATGCTCATCGTCTTTATGG	5	D06	54385759	54385778	-	0	NGG
MYB44_sgRNA1	CCATAAACACAGTGAGCAGCCAA	TGGGGTGCTCACTGTGTAGTTGG	5	A05	79637436	79637455	-	0.0504	NGG
MYB44_sgRNA1	CCATAAACACAGTGAGCAGCCAA	TGGGTTACACACTGAGTTTATGG	5	D01	4513531	4513550	-	0.287368	NGG
MYB44_sgRNA1	CCATAAACACAGTGAGCAGCCAA	TGGGTTACGCACTGAGTTTATGG	5	A08	51497093	51497112	-	0.191579	NGG
MYB44_sgRNA1	CCATAAACACAGTGAGCAGCCAA	TTAGCTGCTCATTGTGAAAATGG	5	A10	1576077	1576096	-	0.0410256	NGG
MYB44_sgRNA1	CCATAAACACAGTGAGCAGCCAA	TTAGCTGCTCATTGTGAAAATGG	5	A10	1598636	1598655	-	0.0410256	NGG
MYB44_sgRNA1	CCATAAACACAGTGAGCAGCCAA	TTAGCTGCTCATTGTTCTTGTGG	5	A09	65877023	65877042	-	0	NGG
MYB44_sgRNA1	CCATAAACACAGTGAGCAGCCAA	TTAGCTGGGCACTGTGATTGTGG	5	scaffold6359	4573	4592	-	0.121729	NGG
MYB44_sgRNA1	CCATAAACACAGTGAGCAGCCAA	TTAGTTGGTCAATTTGTTTATGG	5	A09	57023335	57023354	-	0.0584416	NGG
MYB44_sgRNA1	CCATAAACACAGTGAGCAGCCAA	TTATCTGCTTACTTTGATTATGG	5	A12	58332818	58332837	-	0.0365062	NGG
MYB44_sgRNA1	CCATAAACACAGTGAGCAGCCAA	TTCACTGGGCACTGTGATTATGG	5	A01	84495614	84495633	-	0.0734694	NGG
MYB44_sgRNA1	CCATAAACACAGTGAGCAGCCAA	TTCACTGGGCACTGTGATTATGG	5	A05	75240725	75240744	-	0.0734694	NGG
MYB44_sgRNA1	CCATAAACACAGTGAGCAGCCAA	TTCGCTAGGCACTGTGATTATGG	5	A06	97796847	97796866	-	0.0816327	NGG
MYB44_sgRNA1	CCATAAACACAGTGAGCAGCCAA	TTCGCTCCTCAAGGTGCTTATGG	5	A13	79572311	79572330	-	0.0347798	NGG
MYB44_sgRNA1	CCATAAACACAGTGAGCAGCCAA	TTCGCTGAACACTGTGGTTGTGG	5	A01	31885334	31885353	-	0.0208848	NGG
MYB44_sgRNA1	CCATAAACACAGTGAGCAGCCAA	TTCGCTGGACACTATGGTTATGG	5	A08	5978454	5978473	-	0.0202581	NGG
MYB44_sgRNA1	CCATAAACACAGTGAGCAGCCAA	TTCGCTGGACACTGTGATTGTGG	5	A03	59590325	59590344	-	0.0936375	NGG
MYB44_sgRNA1	CCATAAACACAGTGAGCAGCCAA	TTCGCTGGACACTGTGATTGTGG	5	A11	69783535	69783554	-	0.0936375	NGG
MYB44_sgRNA1	CCATAAACACAGTGAGCAGCCAA	TTCGCTGGACACTGTGGTTGTGG	5	A01	68780992	68781011	-	0.0206553	NGG
MYB44_sgRNA1	CCATAAACACAGTGAGCAGCCAA	TTCGCTGGACACTGTGGTTGTGG	5	A01	72551304	72551323	-	0.0206553	NGG
MYB44_sgRNA1	CCATAAACACAGTGAGCAGCCAA	TTCGCTGGACACTGTGGTTGTGG	5	A01	74574015	74574034	-	0.0206553	NGG
MYB44_sgRNA1	CCATAAACACAGTGAGCAGCCAA	TTCGCTGGACACTGTGGTTGTGG	5	A03	10899844	10899863	-	0.0206553	NGG
MYB44_sgRNA1	CCATAAACACAGTGAGCAGCCAA	TTCGCTGGACACTGTGGTTGTGG	5	A03	60083463	60083482	-	0.0206553	NGG
MYB44_sgRNA1	CCATAAACACAGTGAGCAGCCAA	TTCGCTGGACACTGTGGTTGTGG	5	A03	92719223	92719242	-	0.0206553	NGG
MYB44_sgRNA1	CCATAAACACAGTGAGCAGCCAA	TTCGCTGGACACTGTGGTTGTGG	5	A04	25552372	25552391	-	0.0206553	NGG
MYB44_sgRNA1	CCATAAACACAGTGAGCAGCCAA	TTCGCTGGACACTGTGGTTGTGG	5	A04	56983982	56984001	-	0.0206553	NGG
MYB44_sgRNA1	CCATAAACACAGTGAGCAGCCAA	TTCGCTGGACACTGTGGTTGTGG	5	A05	45715265	45715284	-	0.0206553	NGG
MYB44_sgRNA1	CCATAAACACAGTGAGCAGCCAA	TTCGCTGGACACTGTGGTTGTGG	5	A06	21308773	21308792	-	0.0206553	NGG
MYB44_sgRNA1	CCATAAACACAGTGAGCAGCCAA	TTCGCTGGACACTGTGGTTGTGG	5	A06	3986699	3986718	-	0.0206553	NGG
MYB44_sgRNA1	CCATAAACACAGTGAGCAGCCAA	TTCGCTGGACACTGTGGTTGTGG	5	A07	19976957	19976976	-	0.0206553	NGG
MYB44_sgRNA1	CCATAAACACAGTGAGCAGCCAA	TTCGCTGGACACTGTGGTTGTGG	5	A07	37334244	37334263	-	0.0206553	NGG
MYB44_sgRNA1	CCATAAACACAGTGAGCAGCCAA	TTCGCTGGACACTGTGGTTGTGG	5	A07	56349990	56350009	-	0.0206553	NGG
MYB44_sgRNA1	CCATAAACACAGTGAGCAGCCAA	TTCGCTGGACACTGTGGTTGTGG	5	A08	24482539	24482558	-	0.0206553	NGG
MYB44_sgRNA1	CCATAAACACAGTGAGCAGCCAA	TTCGCTGGACACTGTGGTTGTGG	5	A08	59788795	59788814	-	0.0206553	NGG
MYB44_sgRNA1	CCATAAACACAGTGAGCAGCCAA	TTCGCTGGACACTGTGGTTGTGG	5	A08	69390767	69390786	-	0.0206553	NGG
MYB44_sgRNA1	CCATAAACACAGTGAGCAGCCAA	TTCGCTGGACACTGTGGTTGTGG	5	A08	80619300	80619319	-	0.0206553	NGG
MYB44_sgRNA1	CCATAAACACAGTGAGCAGCCAA	TTCGCTGGACACTGTGGTTGTGG	5	A08	93943976	93943995	-	0.0206553	NGG
MYB44_sgRNA1	CCATAAACACAGTGAGCAGCCAA	TTCGCTGGACACTGTGGTTGTGG	5	A09	24583939	24583958	-	0.0206553	NGG
MYB44_sgRNA1	CCATAAACACAGTGAGCAGCCAA	TTCGCTGGACACTGTGGTTGTGG	5	A09	64153784	64153803	-	0.0206553	NGG
MYB44_sgRNA1	CCATAAACACAGTGAGCAGCCAA	TTCGCTGGACACTGTGGTTGTGG	5	A11	30898915	30898934	-	0.0206553	NGG
MYB44_sgRNA1	CCATAAACACAGTGAGCAGCCAA	TTCGCTGGACACTGTGGTTGTGG	5	A11	53205371	53205390	-	0.0206553	NGG
MYB44_sgRNA1	CCATAAACACAGTGAGCAGCCAA	TTCGCTGGACACTGTGGTTGTGG	5	A11	63689018	63689037	-	0.0206553	NGG
MYB44_sgRNA1	CCATAAACACAGTGAGCAGCCAA	TTCGCTGGACACTGTGGTTGTGG	5	A12	50402790	50402809	-	0.0206553	NGG
MYB44_sgRNA1	CCATAAACACAGTGAGCAGCCAA	TTCGCTGGACACTGTGGTTGTGG	5	A13	54212777	54212796	-	0.0206553	NGG
MYB44_sgRNA1	CCATAAACACAGTGAGCAGCCAA	TTCGCTGGACACTGTGGTTGTGG	5	scaffold1176_A05	1060638	1060657	-	0.0206553	NGG
MYB44_sgRNA1	CCATAAACACAGTGAGCAGCCAA	TTCGCTGGACACTGTGGTTGTGG	5	scaffold1176_A05	148683	148702	-	0.0206553	NGG
MYB44_sgRNA1	CCATAAACACAGTGAGCAGCCAA	TTCGCTGGACACTGTGGTTGTGG	5	scaffold1845_A07	73001	73020	-	0.0206553	NGG
MYB44_sgRNA1	CCATAAACACAGTGAGCAGCCAA	TTCGCTGGACACTGTGGTTGTGG	5	scaffold28065	18	37	-	0.0206553	NGG
MYB44_sgRNA1	CCATAAACACAGTGAGCAGCCAA	TTCGCTGGACACTGTGGTTGTGG	5	scaffold2851_A11	1017173	1017192	-	0.0206553	NGG
MYB44_sgRNA1	CCATAAACACAGTGAGCAGCCAA	TTCGCTGGACACTGTGGTTGTGG	5	scaffold2851_A11	1030680	1030699	-	0.0206553	NGG
MYB44_sgRNA1	CCATAAACACAGTGAGCAGCCAA	TTCGCTGGACACTGTGGTTGTGG	5	scaffold2960_A11	17775	17794	-	0.0206553	NGG
MYB44_sgRNA1	CCATAAACACAGTGAGCAGCCAA	TTCGCTGGACACTGTGGTTGTGG	5	scaffold3039_A11	206477	206496	-	0.0206553	NGG
MYB44_sgRNA1	CCATAAACACAGTGAGCAGCCAA	TTCGCTGGACACTGTGGTTGTGG	5	scaffold3436_A13	29397	29416	-	0.0206553	NGG
MYB44_sgRNA1	CCATAAACACAGTGAGCAGCCAA	TTCGCTGGCCACTGTGGTTGTGG	5	A08	15699404	15699423	-	0.0205331	NGG
MYB44_sgRNA1	CCATAAACACAGTGAGCAGCCAA	TTCGCTGGGCACTGTGATTGTGG	5	A03	30717170	30717189	-	0.062425	NGG
MYB44_sgRNA1	CCATAAACACAGTGAGCAGCCAA	TTCGCTGGGCACTGTGATTGTGG	5	A03	67791833	67791852	-	0.062425	NGG
MYB44_sgRNA1	CCATAAACACAGTGAGCAGCCAA	TTCGCTGGGCACTGTGATTGTGG	5	A05	85341156	85341175	-	0.062425	NGG
MYB44_sgRNA1	CCATAAACACAGTGAGCAGCCAA	TTCGCTGGGCACTGTGATTGTGG	5	A06	31987079	31987098	-	0.062425	NGG
MYB44_sgRNA1	CCATAAACACAGTGAGCAGCCAA	TTCGCTGGGCACTGTGATTGTGG	5	A06	55258019	55258038	-	0.062425	NGG
MYB44_sgRNA1	CCATAAACACAGTGAGCAGCCAA	TTCGCTGGGCACTGTGATTGTGG	5	A07	43915558	43915577	-	0.062425	NGG
MYB44_sgRNA1	CCATAAACACAGTGAGCAGCCAA	TTCGCTGGGCACTGTGATTGTGG	5	A08	53429304	53429323	-	0.062425	NGG
MYB44_sgRNA1	CCATAAACACAGTGAGCAGCCAA	TTCGCTGGGCACTGTGATTGTGG	5	A08	91009660	91009679	-	0.062425	NGG
MYB44_sgRNA1	CCATAAACACAGTGAGCAGCCAA	TTCGCTGGGCACTGTGATTGTGG	5	A11	15961801	15961820	-	0.062425	NGG
MYB44_sgRNA1	CCATAAACACAGTGAGCAGCCAA	TTCGCTGGGCACTGTGATTGTGG	5	A11	21247842	21247861	-	0.062425	NGG
MYB44_sgRNA1	CCATAAACACAGTGAGCAGCCAA	TTCGCTGGGCACTGTGATTGTGG	5	A11	74123827	74123846	-	0.062425	NGG
MYB44_sgRNA1	CCATAAACACAGTGAGCAGCCAA	TTCGCTGGGCACTGTGATTGTGG	5	A11	81567436	81567455	-	0.062425	NGG
MYB44_sgRNA1	CCATAAACACAGTGAGCAGCCAA	TTCGCTGGGCACTGTGATTGTGG	5	A13	56738847	56738866	-	0.062425	NGG
MYB44_sgRNA1	CCATAAACACAGTGAGCAGCCAA	TTCGCTGGGCACTGTGATTGTGG	5	scaffold164490	100	119	-	0.062425	NGG
MYB44_sgRNA1	CCATAAACACAGTGAGCAGCCAA	TTCGCTGGGCACTGTGATTGTGG	5	scaffold626_A03	857399	857418	-	0.062425	NGG
MYB44_sgRNA1	CCATAAACACAGTGAGCAGCCAA	TTCGCTGGGCACTGTGATTGTGG	5	scaffold722_A03	48944	48963	-	0.062425	NGG
MYB44_sgRNA1	CCATAAACACAGTGAGCAGCCAA	TTCGCTGGGCACTGTGGTTGTGG	5	A13	32713853	32713872	-	0.0137702	NGG
MYB44_sgRNA1	CCATAAACACAGTGAGCAGCCAA	TTCGCTTCTCAACGTGATTATGG	5	D10	60492410	60492429	-	0.0660993	NGG
MYB44_sgRNA1	CCATAAACACAGTGAGCAGCCAA	TTCGTTACTCACTCTTTTTATGG	5	D11	44952985	44953004	-	0	NGG
MYB44_sgRNA1	CCATAAACACAGTGAGCAGCCAA	TTCGTTGAACACTGTGGTTATGG	5	A03	18985277	18985296	-	0.0173797	NGG
MYB44_sgRNA1	CCATAAACACAGTGAGCAGCCAA	TTCTCTGTTCGCTGTTTTTATGG	5	D05	47684923	47684942	-	0	NGG
MYB44_sgRNA1	CCATAAACACAGTGAGCAGCCAA	TTCTGTGAGCACTGTGTTTATGG	5	D13	21740416	21740435	-	0.0337662	NGG
MYB44_sgRNA1	CCATAAACACAGTGAGCAGCCAA	TTGACCCCTCTATGTGTTTATGG	5	A11	36688288	36688307	-	0.123626	NGG
MYB44_sgRNA1	CCATAAACACAGTGAGCAGCCAA	TTGACTATTCATTTTGTTTATGG	5	A08	35662557	35662576	-	0.113077	NGG
MYB44_sgRNA1	CCATAAACACAGTGAGCAGCCAA	TTGACTCCTCTTTGTCTTTATGG	5	A05	63424181	63424200	-	0	NGG
MYB44_sgRNA1	CCATAAACACAGTGAGCAGCCAA	TTGACTCTTCAATTTGTTTATGG	5	D05	16128287	16128306	-	0.103125	NGG
MYB44_sgRNA1	CCATAAACACAGTGAGCAGCCAA	TTGACTGTTAATTGTGTTGATGG	5	A11	88101894	88101913	-	0.091875	NGG
MYB44_sgRNA1	CCATAAACACAGTGAGCAGCCAA	TTGATTGCTCATTTTGTATATGG	5	A10	25573200	25573219	-	0.0548252	NGG
MYB44_sgRNA1	CCATAAACACAGTGAGCAGCCAA	TTGCCTGATTACTATTTTTATGG	5	scaffold3500_A13	348951	348970	-	0	NGG
MYB44_sgRNA1	CCATAAACACAGTGAGCAGCCAA	TTGCCTGCTAATTGTGTCAATGG	5	D05	26623197	26623216	-	0.0302521	NGG
MYB44_sgRNA1	CCATAAACACAGTGAGCAGCCAA	TTGCCTGCTCAGGGTATTCATGG	5	D12	36687830	36687849	-	0.0169327	NGG
MYB44_sgRNA1	CCATAAACACAGTGAGCAGCCAA	TTGCCTGCTTAAGGTATTTATGG	5	D03	8507507	8507526	-	0.0928453	NGG
MYB44_sgRNA1	CCATAAACACAGTGAGCAGCCAA	TTGCTTCCTTACTGTGTTTTTGG	5	D08	49072824	49072843	-	0.130796	NGG
MYB44_sgRNA1	CCATAAACACAGTGAGCAGCCAA	TTGCTTGCTCAATTTGTTCATGG	5	D02	48159142	48159161	-	0.0177024	NGG
MYB44_sgRNA1	CCATAAACACAGTGAGCAGCCAA	TTGCTTGCTCACTTTGATCATGG	5	scaffold750_A04	131790	131809	-	0.0132178	NGG
MYB44_sgRNA1	CCATAAACACAGTGAGCAGCCAA	TTGCTTGGTTACTGTGTTGATGG	5	scaffold237568	72	91	-	0.0509594	NGG
MYB44_sgRNA1	CCATAAACACAGTGAGCAGCCAA	TTGGAGGCTCAATCGGTTTATGG	5	A13	68156895	68156914	-	0.00499792	NGG
MYB44_sgRNA1	CCATAAACACAGTGAGCAGCCAA	TTGGAGGCTCAATCGGTTTATGG	5	D13	49130537	49130556	-	0.00499792	NGG
MYB44_sgRNA1	CCATAAACACAGTGAGCAGCCAA	TTGGATGCTTACTCTGTGTGTGG	5	scaffold205427	213	232	-	0.0587529	NGG
MYB44_sgRNA1	CCATAAACACAGTGAGCAGCCAA	TTGGATTATCACTCTGTTTTTGG	5	D12	21090750	21090769	-	0.0545773	NGG
MYB44_sgRNA1	CCATAAACACAGTGAGCAGCCAA	TTGGATTCTCACTATTTTCATGG	5	A07	64470236	64470255	-	0	NGG
MYB44_sgRNA1	CCATAAACACAGTGAGCAGCCAA	TTGGATTTTCACTGTTTTCATGG	5	A03	75888106	75888125	-	0	NGG
MYB44_sgRNA1	CCATAAACACAGTGAGCAGCCAA	TTGGATTTTCACTGTTTTCATGG	5	A05	66380929	66380948	-	0	NGG
MYB44_sgRNA1	CCATAAACACAGTGAGCAGCCAA	TTGGCAACTCTTTGTGTTTCTGG	5	A06	89976160	89976179	-	0.032634	NGG
MYB44_sgRNA1	CCATAAACACAGTGAGCAGCCAA	TTGGCATCTTACTATGTGTATGG	5	A01	69360855	69360874	-	0.116527	NGG
MYB44_sgRNA1	CCATAAACACAGTGAGCAGCCAA	TTGGCATCTTATTGTGTGTATGG	5	A02	71824769	71824788	-	0.0836601	NGG
MYB44_sgRNA1	CCATAAACACAGTGAGCAGCCAA	TTGGCTACACATTGTCTTTCTGG	5	A11	984014	984033	-	0	NGG
MYB44_sgRNA1	CCATAAACACAGTGAGCAGCCAA	TTGGCTACACATTGTCTTTCTGG	5	D11	940164	940183	-	0	NGG
MYB44_sgRNA1	CCATAAACACAGTGAGCAGCCAA	TTGGCTACACATTGTCTTTCTGG	5	D11	954657	954676	-	0	NGG
MYB44_sgRNA1	CCATAAACACAGTGAGCAGCCAA	TTGGCTACTCACACTGATGATGG	5	D02	46726535	46726554	-	0.0395604	NGG
MYB44_sgRNA1	CCATAAACACAGTGAGCAGCCAA	TTGGCTCATTAATTTGTTTATGG	5	A07	26727458	26727477	-	0.080112	NGG
MYB44_sgRNA1	CCATAAACACAGTGAGCAGCCAA	TTGGCTCATTAATTTGTTTATGG	5	D07	20656510	20656529	-	0.080112	NGG
MYB44_sgRNA1	CCATAAACACAGTGAGCAGCCAA	TTGGCTCCGCAATATTTTTATGG	5	D08	47174189	47174208	-	0	NGG
MYB44_sgRNA1	CCATAAACACAGTGAGCAGCCAA	TTGGCTCCTCAATTTTTTTGTGG	5	scaffold3030_A11	23732	23751	-	0	NGG
MYB44_sgRNA1	CCATAAACACAGTGAGCAGCCAA	TTGGCTCCTCGATTTCTTTATGG	5	scaffold5365	11063	11082	-	0	NGG
MYB44_sgRNA1	CCATAAACACAGTGAGCAGCCAA	TTGGCTCCTGGCTTTCTTTATGG	5	A12	33635345	33635364	-	0	NGG
MYB44_sgRNA1	CCATAAACACAGTGAGCAGCCAA	TTGGCTCCTTACTTTCTTCATGG	5	A11	36170575	36170594	-	0	NGG
MYB44_sgRNA1	CCATAAACACAGTGAGCAGCCAA	TTGGCTCCTTACTTTCTTTGTGG	5	A04	51175344	51175363	-	0	NGG
MYB44_sgRNA1	CCATAAACACAGTGAGCAGCCAA	TTGGCTGCACCTTTTGTTCATGG	5	D12	48218553	48218572	-	0.0147126	NGG
MYB44_sgRNA1	CCATAAACACAGTGAGCAGCCAA	TTGGCTGCCCAAAATGTTTTTGG	5	A09	37997034	37997053	-	0.20541	NGG
MYB44_sgRNA1	CCATAAACACAGTGAGCAGCCAA	TTGGCTGCTGATTTTTTTTTTGG	5	scaffold202527	21	40	-	0	NGG
MYB44_sgRNA1	CCATAAACACAGTGAGCAGCCAA	TTGGCTGCTGTCTGGATTAATGG	5	A05	30660786	30660805	-	0.0017094	NGG
MYB44_sgRNA1	CCATAAACACAGTGAGCAGCCAA	TTGGCTGTTCACTTTAATCATGG	5	D06	55069786	55069805	-	0.0343295	NGG
MYB44_sgRNA1	CCATAAACACAGTGAGCAGCCAA	TTGGCTTCAGACTATGTTCATGG	5	A07	54746653	54746672	-	0.0426929	NGG
MYB44_sgRNA1	CCATAAACACAGTGAGCAGCCAA	TTGGCTTCTGACTTTGCTTTTGG	5	scaffold124_A01	387094	387113	-	0.025098	NGG
MYB44_sgRNA1	CCATAAACACAGTGAGCAGCCAA	TTGGGAGCTGACGGTGGTTATGG	5	D11	2609622	2609641	-	0.00620631	NGG
MYB44_sgRNA1	CCATAAACACAGTGAGCAGCCAA	TTGGGCACTCACTGAGATTATGG	5	A11	43576768	43576787	-	0.168421	NGG
MYB44_sgRNA1	CCATAAACACAGTGAGCAGCCAA	TTGGTTGCAAATTGTGTTTTTGG	5	A07	42593895	42593914	-	0.165455	NGG
MYB44_sgRNA1	CCATAAACACAGTGAGCAGCCAA	TTGGTTGCAAATTGTGTTTTTGG	5	A08	57754421	57754440	-	0.165455	NGG
MYB44_sgRNA1	CCATAAACACAGTGAGCAGCCAA	TTGGTTGCAAATTGTGTTTTTGG	5	D08	11277601	11277620	-	0.165455	NGG
MYB44_sgRNA1	CCATAAACACAGTGAGCAGCCAA	TTGGTTGCTAAGTGTGCTTGTGG	5	A06	82668817	82668836	-	0.132313	NGG
MYB44_sgRNA1	CCATAAACACAGTGAGCAGCCAA	TTGGTTGCTAAGTGTGCTTGTGG	5	A08	23746676	23746695	-	0.132313	NGG
MYB44_sgRNA1	CCATAAACACAGTGAGCAGCCAA	TTGGTTGCTAAGTGTGCTTGTGG	5	scaffold25894	897	916	-	0.132313	NGG
MYB44_sgRNA1	CCATAAACACAGTGAGCAGCCAA	TTGGTTGCTATATGTGTTTGTGG	5	A02	60384446	60384465	-	0.0926916	NGG
MYB44_sgRNA1	CCATAAACACAGTGAGCAGCCAA	TTGGTTGCTATGTGTGCTTATGG	5	A01	55415843	55415862	-	0.0532383	NGG
MYB44_sgRNA1	CCATAAACACAGTGAGCAGCCAA	TTGGTTGCTATGTGTGCTTATGG	5	A01	55423517	55423536	-	0.0532383	NGG
MYB44_sgRNA1	CCATAAACACAGTGAGCAGCCAA	TTGGTTGCTCATTTTGTTGCTGG	5	D12	36640781	36640800	-	0.00519178	NGG
MYB44_sgRNA1	CCATAAACACAGTGAGCAGCCAA	TTGGTTGCTCATTTTGTTGCTGG	5	scaffold3368_A12	35680	35699	-	0.00519178	NGG
MYB44_sgRNA1	CCATAAACACAGTGAGCAGCCAA	TTGGTTGTTCATTTTGCTTATGG	5	D13	47655136	47655155	-	0.0564377	NGG
MYB44_sgRNA1	CCATAAACACAGTGAGCAGCCAA	TTGTCTGATAACTGTTATTATGG	5	scaffold3586_A13	554316	554335	-	0	NGG
MYB44_sgRNA1	CCATAAACACAGTGAGCAGCCAA	TTGTCTGCTCACTTAGATCATGG	5	A06	99417817	99417836	-	0.00825973	NGG
MYB44_sgRNA1	CCATAAACACAGTGAGCAGCCAA	TTGTCTGCTCACTTTAATCATGG	5	A05	66408934	66408953	-	0.0142668	NGG
MYB44_sgRNA1	CCATAAACACAGTGAGCAGCCAA	TTGTCTGCTCATGGTATTCATGG	5	D06	54268560	54268579	-	0.0140909	NGG
MYB44_sgRNA1	CCATAAACACAGTGAGCAGCCAA	TTGTCTGCTCATTGAATATATGG	5	scaffold4635_D12	651020	651039	-	0.0755735	NGG
MYB44_sgRNA1	CCATAAACACAGTGAGCAGCCAA	TTGTCTGCTTACTTTGATCATGG	5	A01	71362705	71362724	-	0.0134276	NGG
MYB44_sgRNA1	CCATAAACACAGTGAGCAGCCAA	TTGTCTGCTTACTTTGATCATGG	5	A02	44687107	44687126	-	0.0134276	NGG
MYB44_sgRNA1	CCATAAACACAGTGAGCAGCCAA	TTGTCTGCTTACTTTGATCATGG	5	A05	31550666	31550685	-	0.0134276	NGG
MYB44_sgRNA1	CCATAAACACAGTGAGCAGCCAA	TTGTCTGCTTACTTTGATCATGG	5	A07	64375990	64376009	-	0.0134276	NGG
MYB44_sgRNA1	CCATAAACACAGTGAGCAGCCAA	TTGTCTGCTTACTTTGATCATGG	5	A09	56712400	56712419	-	0.0134276	NGG
MYB44_sgRNA1	CCATAAACACAGTGAGCAGCCAA	TTGTCTGCTTACTTTGATCATGG	5	A12	7182155	7182174	-	0.0134276	NGG
MYB44_sgRNA1	CCATAAACACAGTGAGCAGCCAA	TTGTCTGCTTACTTTGATCATGG	5	scaffold1905_A07	8202	8221	-	0.0134276	NGG
MYB44_sgRNA1	CCATAAACACAGTGAGCAGCCAA	TTGTCTGGTCACTTTAATTATGG	5	scaffold4530_D11	2532353	2532372	-	0.0332468	NGG
MYB44_sgRNA1	CCATAAACACAGTGAGCAGCCAA	TTGTCTGTTCACTTTGACTATGG	5	D05	52140773	52140792	-	0.0193939	NGG
MYB44_sgRNA1	CCATAAACACAGTGAGCAGCCAA	TTGTCTGTTCACTTTGATCATGG	5	D02	47670103	47670122	-	0.0124835	NGG
MYB44_sgRNA1	CCATAAACACAGTGAGCAGCCAA	TTGTCTGTTCACTTTGATCATGG	5	D02	54419442	54419461	-	0.0124835	NGG
MYB44_sgRNA1	CCATAAACACAGTGAGCAGCCAA	TTGTCTGTTCATGATGTTTATGG	5	D06	2616716	2616735	-	0.0335208	NGG
MYB44_sgRNA1	CCATAAACACAGTGAGCAGCCAA	TTGTCTGTTTACTTTGATTATGG	5	A11	32160318	32160337	-	0.0425906	NGG
MYB44_sgRNA1	CCATAAACACAGTGAGCAGCCAA	TTGTTTGCTCACTTTAATTATGG	5	A11	58962023	58962042	-	0.0329109	NGG
MYB44_sgRNA1	CCATAAACACAGTGAGCAGCCAA	TTGTTTGCTCACTTTGATCATGG	5	A03	14967918	14967937	-	0.00907888	NGG
MYB44_sgRNA1	CCATAAACACAGTGAGCAGCCAA	TTGTTTGCTCACTTTGATCATGG	5	A04	54743094	54743113	-	0.00907888	NGG
MYB44_sgRNA1	CCATAAACACAGTGAGCAGCCAA	TTGTTTGCTCACTTTGATCATGG	5	A05	76792854	76792873	-	0.00907888	NGG
MYB44_sgRNA1	CCATAAACACAGTGAGCAGCCAA	TTGTTTGCTCACTTTGATCATGG	5	A09	51973759	51973778	-	0.00907888	NGG
MYB44_sgRNA1	CCATAAACACAGTGAGCAGCCAA	TTGTTTGCTCACTTTGATCATGG	5	A11	14194735	14194754	-	0.00907888	NGG
MYB44_sgRNA1	CCATAAACACAGTGAGCAGCCAA	TTGTTTGCTCACTTTGATCATGG	5	A13	40210951	40210970	-	0.00907888	NGG
MYB44_sgRNA1	CCATAAACACAGTGAGCAGCCAA	TTGTTTGCTCACTTTGATCATGG	5	D04	30058440	30058459	-	0.00907888	NGG
MYB44_sgRNA1	CCATAAACACAGTGAGCAGCCAA	TTGTTTGCTCACTTTGATCATGG	5	scaffold413_A02	101894	101913	-	0.00907888	NGG
MYB44_sgRNA1	CCATAAACACAGTGAGCAGCCAA	TTGTTTGTTCACTTTGATTATGG	5	D03	37691867	37691886	-	0.0287971	NGG
MYB44_sgRNA1	CCATAAACACAGTGAGCAGCCAA	TTTCTTGCTCACTGCTTTTATGG	5	scaffold2798_A11	942260	942279	-	0	NGG
MYB44_sgRNA1	CCATAAACACAGTGAGCAGCCAA	TTTGCTCCTCAGGGTGCTTATGG	5	D13	60160011	60160030	-	0.028133	NGG
MYB44_sgRNA1	CCATAAACACAGTGAGCAGCCAA	TTTGCTGCCCAATCTGTTTTTGG	5	A11	1491158	1491177	-	0.0847724	NGG
MYB44_sgRNA1	CCATAAACACAGTGAGCAGCCAA	TTTGCTGGACACTGTGATTGTGG	5	A03	11160268	11160287	-	0.121729	NGG
MYB44_sgRNA1	CCATAAACACAGTGAGCAGCCAA	TTTGCTGGACACTGTGGTTGTGG	5	A01	90098417	90098436	-	0.0268519	NGG
MYB44_sgRNA1	CCATAAACACAGTGAGCAGCCAA	TTTGCTGGACACTGTGGTTGTGG	5	A07	51289929	51289948	-	0.0268519	NGG
MYB44_sgRNA1	CCATAAACACAGTGAGCAGCCAA	TTTGCTGGACACTGTGGTTGTGG	5	A09	20127131	20127150	-	0.0268519	NGG
MYB44_sgRNA1	CCATAAACACAGTGAGCAGCCAA	TTTGCTGGACACTGTGGTTGTGG	5	scaffold1545_A06	54919	54938	-	0.0268519	NGG
MYB44_sgRNA1	CCATAAACACAGTGAGCAGCCAA	TTTGCTGGACACTGTGGTTGTGG	5	scaffold3031_A11	22320	22339	-	0.0268519	NGG
MYB44_sgRNA1	CCATAAACACAGTGAGCAGCCAA	TTTGCTGGACACTGTGGTTGTGG	5	scaffold42840	773	792	-	0.0268519	NGG
MYB44_sgRNA1	CCATAAACACAGTGAGCAGCCAA	TTTGCTGGCCACTGTGATTGTGG	5	A10	90140166	90140185	-	0.121008	NGG
MYB44_sgRNA1	CCATAAACACAGTGAGCAGCCAA	TTTGCTGGTCACTGTTGTCATGG	5	D09	6060268	6060287	-	0	NGG
MYB44_sgRNA1	CCATAAACACAGTGAGCAGCCAA	TTTGGTACTCATTGAGTTTATGG	5	A09	4204096	4204115	-	0.0935223	NGG
MYB44_sgRNA1	CCATAAACACAGTGAGCAGCCAA	TTTGGTGAGCACTGTGTTTTTGG	5	D06	27317485	27317504	-	0.0724286	NGG
MYB44_sgRNA1	CCATAAACACAGTGAGCAGCCAA	TTTTCTGAGCACTGTGTTTTTGG	5	D13	44532068	44532087	-	0.0438961	NGG
MYB44_sgRNA1	TTGGCTGCTCACTGTGTTTATAG	CTGGGTGCTCACTTTGTGTACAG	4	A13	28990029	28990048	+	0.0118519	NAG
MYB44_sgRNA1	TTGGCTGCTCACTGTGTTTATAG	TTGGCTCCACACCTTGTTTAAAG	4	scaffold5583	14533	14552	+	0.0348441	NAG
MYB44_sgRNA1	TTGGCTGCTCACTGTGTTTATAG	TTGGCTCCACACCTTGTTTAAAG	4	scaffold99869	77	96	+	0.0348441	NAG
MYB44_sgRNA1	TTGGCTGCTCACTGTGTTTATAG	TTGGCTGCTGATTTTTTTTAAAG	4	A03	523786	523805	+	0	NAG
MYB44_sgRNA1	TTGGCTGCTCACTGTGTTTATAG	TTGGCTGGTAAATGTTTTTAAAG	4	D09	28136473	28136492	+	0	NAG
MYB44_sgRNA1	TTGGCTGCTCACTGTGTTTATAG	TTGGCTGGTCTCTCTGTTAACAG	4	A09	63612973	63612992	+	0.00627943	NAG
MYB44_sgRNA1	TTGGCTGCTCACTGTGTTTATAG	TTGGGTGCTACATGTGTTTAGAG	4	A07	26540990	26541009	+	0.0385185	NAG
MYB44_sgRNA1	TTGGCTGCTCACTGTGTTTATAG	TTGGGTGCTGACTTTGTGTACAG	4	A08	31076292	31076311	+	0.00537723	NAG
MYB44_sgRNA1	CTATAAACACAGTGAGCAGCCAA	CTGGGTGCTGACTGTGTGTACAG	4	A01	69143980	69143999	-	0.017284	NAG
MYB44_sgRNA1	CTATAAACACAGTGAGCAGCCAA	TCGGCTCCACACTTTGTTTAAAG	4	A06	47337679	47337698	-	0.0378307	NAG
MYB44_sgRNA1	CTATAAACACAGTGAGCAGCCAA	TTAGCCGCTTACTGTGTTTTGAG	4	D08	41182770	41182789	-	0.0998217	NAG
MYB44_sgRNA1	CTATAAACACAGTGAGCAGCCAA	TTAGGTACTCTCTGTGTTTAGAG	4	A13	11700800	11700819	-	0.0358974	NAG
MYB44_sgRNA1	CTATAAACACAGTGAGCAGCCAA	TTGGCTCCACACCTTGTTTAAAG	4	scaffold10085	4942	4961	-	0.0348441	NAG
MYB44_sgRNA1	CTATAAACACAGTGAGCAGCCAA	TTGGCTCCTCACTCCGATTACAG	4	D05	32687561	32687580	-	0.0111111	NAG
MYB44_sgRNA1	CTATAAACACAGTGAGCAGCCAA	TTGGCTGCATAGTGTGTTGAGAG	4	A02	543753	543772	-	0.0251755	NAG
MYB44_sgRNA1	CTATAAACACAGTGAGCAGCCAA	TTGGGTGCTGACTTTGTGTACAG	4	scaffold2051_A08	199276	199295	-	0.00537723	NAG
MYB44_sgRNA1	CTATAAACACAGTGAGCAGCCAA	TTTGCTGCTCACTCTTGTTAAAG	4	scaffold1941_A08	1667	1686	-	0	NAG
MYB44_sgRNA1	CTATAAACACAGTGAGCAGCCAA	TTTGCTGCTCACTCTTGTTAAAG	4	scaffold1941_A08	33759	33778	-	0	NAG
MYB44_sgRNA1	CTATAAACACAGTGAGCAGCCAA	TTTGCTGCTCACTCTTGTTAAAG	4	scaffold1941_A08	54914	54933	-	0	NAG
MYB44_sgRNA1	CTATAAACACAGTGAGCAGCCAA	TTTGCTGCTCACTCTTGTTAAAG	4	scaffold208783	225	244	-	0	NAG
MYB44_sgRNA1	TTGGCTGCTCACTGTGTTTATGA	ATGGCCGCTCACTCTGATTACGA	4	D06	47360366	47360385	+	0.01443	NGA
MYB44_sgRNA1	TTGGCTGCTCACTGTGTTTATGA	TAGGCTACACACTGAGTTTACGA	4	A11	46643236	46643255	+	0.0315894	NGA
MYB44_sgRNA1	TTGGCTGCTCACTGTGTTTATGA	TAGGTTACTCACTGAGTTTACGA	4	A10	49327573	49327592	+	0.0216487	NGA
MYB44_sgRNA1	TTGGCTGCTCACTGTGTTTATGA	TATGCAGCTCACTGTTTTTACGA	4	D04	9228496	9228515	+	0	NGA
MYB44_sgRNA1	TTGGCTGCTCACTGTGTTTATGA	TGGGCTACACACTGAGTTTACGA	4	D06	25146256	25146275	+	0.0313596	NGA
MYB44_sgRNA1	TTGGCTGCTCACTGTGTTTATGA	TGGGCTACACACTGAGTTTACGA	4	scaffold3018_A11	107483	107502	+	0.0313596	NGA
MYB44_sgRNA1	TTGGCTGCTCACTGTGTTTATGA	TGGGCTGCACATTGAGTTTACGA	4	D11	23132991	23133010	+	0.016886	NGA
MYB44_sgRNA1	TTGGCTGCTCACTGTGTTTATGA	TGGGTTACACACTGTGTTTACGA	4	A09	46114128	46114147	+	0.0344697	NGA
MYB44_sgRNA1	TTGGCTGCTCACTGTGTTTATGA	TGGGTTGCACACTGAGTTTACGA	4	D07	49177610	49177629	+	0.0199561	NGA
MYB44_sgRNA1	TTGGCTGCTCACTGTGTTTATGA	TTCACTGAGCACTGTGTTTAGGA	4	A08	86742319	86742338	+	0.00967262	NGA
MYB44_sgRNA1	TTGGCTGCTCACTGTGTTTATGA	TTGGCATCTCACTATGTGTACGA	4	scaffold1570_A06	4197	4216	+	0.00859788	NGA
MYB44_sgRNA1	TTGGCTGCTCACTGTGTTTATGA	TTGGCATCTTACTGTGTGTACGA	4	A07	67323510	67323529	+	0.0107895	NGA
MYB44_sgRNA1	TTGGCTGCTCACTGTGTTTATGA	TTGGCATCTTACTGTGTGTACGA	4	A07	67339873	67339892	+	0.0107895	NGA
MYB44_sgRNA1	TTGGCTGCTCACTGTGTTTATGA	TTGGCATCTTACTGTGTGTACGA	4	scaffold3123_A12	40407	40426	+	0.0107895	NGA
MYB44_sgRNA1	TTGGCTGCTCACTGTGTTTATGA	TTGGCTGCTAAGTGTTTATAAGA	4	A06	82332604	82332623	+	0	NGA
MYB44_sgRNA1	TTGGCTGCTCACTGTGTTTATGA	TTGGCTGCTTGTTGTATTTAAGA	4	A02	65329554	65329573	+	0.0228758	NGA
MYB44_sgRNA1	TTGGCTGCTCACTGTGTTTATGA	TTGGCTGTTCACGGTGATTCGGA	4	D04	30169854	30169873	+	0.00192139	NGA
MYB44_sgRNA1	TTGGCTGCTCACTGTGTTTATGA	TTGGCTTCTTACTATGTGTACGA	4	A12	39887825	39887844	+	0.00933707	NGA
MYB44_sgRNA1	TTGGCTGCTCACTGTGTTTATGA	TTGGTTACACACTGAGTTTACGA	4	A02	80229603	80229622	+	0.0237573	NGA
MYB44_sgRNA1	TTGGCTGCTCACTGTGTTTATGA	TTGGTTACACACTGAGTTTACGA	4	D02	20373397	20373416	+	0.0237573	NGA
MYB44_sgRNA1	TCATAAACACAGTGAGCAGCCAA	GTGACTGCTCACTCTGATTAAGA	4	D03	16241159	16241178	-	0.0136646	NGA
MYB44_sgRNA1	TCATAAACACAGTGAGCAGCCAA	TAGGCTACACACTGAGTTTACGA	4	A10	66423149	66423168	-	0.0315894	NGA
MYB44_sgRNA1	TCATAAACACAGTGAGCAGCCAA	TATGCAGCTCACTGTTTTTACGA	4	A05	79961409	79961428	-	0	NGA
MYB44_sgRNA1	TCATAAACACAGTGAGCAGCCAA	TGGCCTGCTCAGGGTGTTTACGA	4	A05	85111691	85111710	-	0.00358056	NGA
MYB44_sgRNA1	TCATAAACACAGTGAGCAGCCAA	TGGGCTACACACTGAGTTTACGA	4	A11	26010762	26010781	-	0.0313596	NGA
MYB44_sgRNA1	TCATAAACACAGTGAGCAGCCAA	TGGGTTACTCACTGAGTTTACGA	4	A05	81644986	81645005	-	0.0214912	NGA
MYB44_sgRNA1	TCATAAACACAGTGAGCAGCCAA	TGGGTTGCACACTGAGTTTACGA	4	A01	23447325	23447344	-	0.0199561	NGA
MYB44_sgRNA1	TCATAAACACAGTGAGCAGCCAA	TGGGTTGCACACTGAGTTTACGA	4	A08	78570920	78570939	-	0.0199561	NGA
MYB44_sgRNA1	TCATAAACACAGTGAGCAGCCAA	TGGGTTGCACACTGAGTTTACGA	4	A13	36926422	36926441	-	0.0199561	NGA
MYB44_sgRNA1	TCATAAACACAGTGAGCAGCCAA	TGGGTTGCACACTGGGTTTACGA	4	A03	55729301	55729320	-	0.00172348	NGA
MYB44_sgRNA1	TCATAAACACAGTGAGCAGCCAA	TTAGCTGTTGATTGTGTTTACGA	4	D13	134742	134761	-	0.00954305	NGA
MYB44_sgRNA1	TCATAAACACAGTGAGCAGCCAA	TTGCCTGCTCAGGGTATTTACGA	4	D12	45399469	45399488	-	0.00426257	NGA
MYB44_sgRNA1	TCATAAACACAGTGAGCAGCCAA	TTGGATCATCACCGTGTTTAAGA	4	A11	18208394	18208413	-	0.0139998	NGA
MYB44_sgRNA1	TCATAAACACAGTGAGCAGCCAA	TTGGCATCTCACTATGTGTACGA	4	A02	21187751	21187770	-	0.00859788	NGA
MYB44_sgRNA1	TCATAAACACAGTGAGCAGCCAA	TTGGCATCTCACTATGTGTACGA	4	A02	21198455	21198474	-	0.00859788	NGA
MYB44_sgRNA1	TCATAAACACAGTGAGCAGCCAA	TTGGCATCTCACTATGTGTACGA	4	A11	31486807	31486826	-	0.00859788	NGA
MYB44_sgRNA1	TCATAAACACAGTGAGCAGCCAA	TTGGCATCTCACTATGTGTACGA	4	A11	31493116	31493135	-	0.00859788	NGA
MYB44_sgRNA1	TCATAAACACAGTGAGCAGCCAA	TTGGCATCTCACTATGTGTACGA	4	A11	37596129	37596148	-	0.00859788	NGA
MYB44_sgRNA1	TCATAAACACAGTGAGCAGCCAA	TTGGCATCTCACTATGTGTACGA	4	scaffold124797	163	182	-	0.00859788	NGA
MYB44_sgRNA1	TCATAAACACAGTGAGCAGCCAA	TTGGCATCTCACTATGTGTACGA	4	scaffold1570_A06	10765	10784	-	0.00859788	NGA
MYB44_sgRNA1	TCATAAACACAGTGAGCAGCCAA	TTGGCATCTCACTATGTGTACGA	4	scaffold1844_A07	22376	22395	-	0.00859788	NGA
MYB44_sgRNA1	TCATAAACACAGTGAGCAGCCAA	TTGGCATCTCACTATGTGTACGA	4	scaffold1844_A07	28697	28716	-	0.00859788	NGA
MYB44_sgRNA1	TCATAAACACAGTGAGCAGCCAA	TTGGCATCTCACTATGTGTACGA	4	scaffold3504_A13	370109	370128	-	0.00859788	NGA
MYB44_sgRNA1	TCATAAACACAGTGAGCAGCCAA	TTGGCTGCTTCCTGTGTTGGAGA	4	D02	26278254	26278273	-	0.00499808	NGA
MYB44_sgRNA1	TCATAAACACAGTGAGCAGCCAA	TTGGCTTCTTACTATGTGTACGA	4	scaffold308_A02	487215	487234	-	0.00933707	NGA
MYB44_sgRNA1	TCATAAACACAGTGAGCAGCCAA	TTGGTTACACACTGAGTTTACGA	4	D12	32692233	32692252	-	0.00025568	NGA
MYB44_sgRNA1	TCATAAACACAGTGAGCAGCCAA	TTGGTTACGCACTGAGTTTACGA	4	A12	1241706	1241725	-	0.0158382	NGA
MYB44_sgRNA1	TCATAAACACAGTGAGCAGCCAA	TTGGTTACGCACTGAGTTTACGA	4	D12	14779207	14779226	-	0.0158382	NGA
MYB44_sgRNA1	TCATAAACACAGTGAGCAGCCAA	TTGGTTGCTAAGTGTGTTTGGGA	4	A08	14984892	14984911	-	0.0130169	NGA
MYB44_sgRNA1	TCATAAACACAGTGAGCAGCCAA	TTGTCTGCTTACTTTGATTAGGA	4	A11	32173483	32173502	-	0.00338021	NGA
MYB44_sgRNA1	TCATAAACACAGTGAGCAGCCAA	TTTGCTCCTCACTGTTTCTACGA	4	A09	22202023	22202042	-	0	NGA
MYB44_sgRNA1	TCATAAACACAGTGAGCAGCCAA	TTTTCTGCTCATTTTGTTTAAGA	4	D10	9381866	9381885	-	0.001813	NGA
MYB44_sgRNA1	TCATAAACACAGTGAGCAGCCAA	TTTTCTGCTCGCTGTTTTTACGA	4	scaffold4319_D09	49102	49121	-	0	NGA
MYB44_sgRNA2	AACCCCCCACCACTCCCCGGTGG	AAACCCCCCCCCCCCCCCCGTGG	5	scaffold189565	213	232	+	0.016692	NGG
MYB44_sgRNA2	AACCCCCCACCACTCCCCGGTGG	AACCACCCACCAGTCATCGGTGG	4	A02	61149841	61149860	+	0.0363636	NGG
MYB44_sgRNA2	AACCCCCCACCACTCCCCGGTGG	AACCCCCCACCAAATCTCCGTGG	5	A12	6895256	6895275	+	0.00332056	NGG
MYB44_sgRNA2	AACCCCCCACCACTCCCCGGTGG	AACCCCCCACCACTCCCCGGTGG	0	A06	1366400	1366419	+	1	NGG
MYB44_sgRNA2	AACCCCCCACCACTCCCCGGTGG	AACCCCCCACCCCTCCCAGAAGG	3	A12	719393	719412	+	0.132844	NGG
MYB44_sgRNA2	AACCCCCCACCACTCCCCGGTGG	AACCCCCCCCCCCCCCCCCATGG	5	scaffold10730	1251	1270	+	0.0180562	NGG
MYB44_sgRNA2	AACCCCCCACCACTCCCCGGTGG	AACCCCCCCCCCCCCCCCCCTGG	5	scaffold9727	5796	5815	+	0.00825427	NGG
MYB44_sgRNA2	AACCCCCCACCACTCCCCGGTGG	AACCCCCCCCCCCCCCCCGGGGG	3	A05	9184496	9184515	+	0.0429646	NGG
MYB44_sgRNA2	AACCCCCCACCACTCCCCGGTGG	AACCCCCCCCCCCCCCCGGGCGG	4	A03	68475121	68475140	+	0.00572861	NGG
MYB44_sgRNA2	AACCCCCCACCACTCCCCGGTGG	AACCCCCCCCCGCCCCCCGCGGG	4	scaffold4002_D05	123764	123783	+	0.0505345	NGG
MYB44_sgRNA2	AACCCCCCACCACTCCCCGGTGG	AACCTCCCCCCCCCCCCCGATGG	5	A12	14248213	14248232	+	0.0256323	NGG
MYB44_sgRNA2	AACCCCCCACCACTCCCCGGTGG	AACTCTCAACCAGTCCCCAGTGG	5	D09	11428709	11428728	+	0.0470315	NGG
MYB44_sgRNA2	AACCCCCCACCACTCCCCGGTGG	ACCCCCCCCCCACCCCCTGGTGG	4	D09	35602774	35602793	+	0.0824656	NGG
MYB44_sgRNA2	AACCCCCCACCACTCCCCGGTGG	ACCCCCCCCCCCCCCCCCCGTGG	5	scaffold101004	260	279	+	0.0151328	NGG
MYB44_sgRNA2	AACCCCCCACCACTCCCCGGTGG	ATCCCCCCCCCCCCCCCCCGTGG	5	A11	5248763	5248782	+	0.0140073	NGG
MYB44_sgRNA2	AACCCCCCACCACTCCCCGGTGG	CAACCCCCACCACTCCCCGGCGG	2	D06	1191807	1191826	+	0.742857	NGG
MYB44_sgRNA2	AACCCCCCACCACTCCCCGGTGG	CACACCTCCCCACTTCCCGGTGG	5	scaffold151366	220	239	+	0.0223416	NGG
MYB44_sgRNA2	AACCCCCCACCACTCCCCGGTGG	CACGCCTCCCCACTGCCCGGTGG	5	D05	30753567	30753586	+	0.00994898	NGG
MYB44_sgRNA2	AACCCCCCACCACTCCCCGGTGG	CACGCCTCCCCACTGCCCGGTGG	5	D13	27862949	27862968	+	0.00994898	NGG
MYB44_sgRNA2	AACCCCCCACCACTCCCCGGTGG	CCCCCCCCCCCACCCCCCGGTGG	4	A05	9705620	9705639	+	0.109954	NGG
MYB44_sgRNA2	AACCCCCCACCACTCCCCGGTGG	CCCCCCCCCCCATTCCTCGGTGG	5	scaffold17457	1280	1299	+	0.125714	NGG
MYB44_sgRNA2	AACCCCCCACCACTCCCCGGTGG	CCCCCCCCCCCCCCCCCCGGTGG	5	A01	36516643	36516662	+	0.0289353	NGG
MYB44_sgRNA2	AACCCCCCACCACTCCCCGGTGG	CCCCCCCCCCCCCCCCCCGGTGG	5	A01	65965971	65965990	+	0.0289353	NGG
MYB44_sgRNA2	AACCCCCCACCACTCCCCGGTGG	CCCCCCCCCCCCCCCCCCGGTGG	5	A01	799279	799298	+	0.0289353	NGG
MYB44_sgRNA2	AACCCCCCACCACTCCCCGGTGG	CCCCCCCCCCCCCCCCCCGGTGG	5	A02	14383404	14383423	+	0.0289353	NGG
MYB44_sgRNA2	AACCCCCCACCACTCCCCGGTGG	CCCCCCCCCCCCCCCCCCGGTGG	5	A02	45959490	45959509	+	0.0289353	NGG
MYB44_sgRNA2	AACCCCCCACCACTCCCCGGTGG	CCCCCCCCCCCCCCCCCCGGTGG	5	A03	21812375	21812394	+	0.0289353	NGG
MYB44_sgRNA2	AACCCCCCACCACTCCCCGGTGG	CCCCCCCCCCCCCCCCCCGGTGG	5	A03	28790403	28790422	+	0.0289353	NGG
MYB44_sgRNA2	AACCCCCCACCACTCCCCGGTGG	CCCCCCCCCCCCCCCCCCGGTGG	5	A03	85721364	85721383	+	0.0289353	NGG
MYB44_sgRNA2	AACCCCCCACCACTCCCCGGTGG	CCCCCCCCCCCCCCCCCCGGTGG	5	A04	20198091	20198110	+	0.0289353	NGG
MYB44_sgRNA2	AACCCCCCACCACTCCCCGGTGG	CCCCCCCCCCCCCCCCCCGGTGG	5	A04	32497262	32497281	+	0.0289353	NGG
MYB44_sgRNA2	AACCCCCCACCACTCCCCGGTGG	CCCCCCCCCCCCCCCCCCGGTGG	5	A04	4958881	4958900	+	0.0289353	NGG
MYB44_sgRNA2	AACCCCCCACCACTCCCCGGTGG	CCCCCCCCCCCCCCCCCCGGTGG	5	A04	6409494	6409513	+	0.0289353	NGG
MYB44_sgRNA2	AACCCCCCACCACTCCCCGGTGG	CCCCCCCCCCCCCCCCCCGGTGG	5	A05	20930113	20930132	+	0.0289353	NGG
MYB44_sgRNA2	AACCCCCCACCACTCCCCGGTGG	CCCCCCCCCCCCCCCCCCGGTGG	5	A06	75023935	75023954	+	0.0289353	NGG
MYB44_sgRNA2	AACCCCCCACCACTCCCCGGTGG	CCCCCCCCCCCCCCCCCCGGTGG	5	A06	91318270	91318289	+	0.0289353	NGG
MYB44_sgRNA2	AACCCCCCACCACTCCCCGGTGG	CCCCCCCCCCCCCCCCCCGGTGG	5	A06	93602050	93602069	+	0.0289353	NGG
MYB44_sgRNA2	AACCCCCCACCACTCCCCGGTGG	CCCCCCCCCCCCCCCCCCGGTGG	5	A07	2546342	2546361	+	0.0289353	NGG
MYB44_sgRNA2	AACCCCCCACCACTCCCCGGTGG	CCCCCCCCCCCCCCCCCCGGTGG	5	A08	23868908	23868927	+	0.0289353	NGG
MYB44_sgRNA2	AACCCCCCACCACTCCCCGGTGG	CCCCCCCCCCCCCCCCCCGGTGG	5	A08	34994548	34994567	+	0.0289353	NGG
MYB44_sgRNA2	AACCCCCCACCACTCCCCGGTGG	CCCCCCCCCCCCCCCCCCGGTGG	5	A08	47156312	47156331	+	0.0289353	NGG
MYB44_sgRNA2	AACCCCCCACCACTCCCCGGTGG	CCCCCCCCCCCCCCCCCCGGTGG	5	A08	9552820	9552839	+	0.0289353	NGG
MYB44_sgRNA2	AACCCCCCACCACTCCCCGGTGG	CCCCCCCCCCCCCCCCCCGGTGG	5	A08	97016792	97016811	+	0.0289353	NGG
MYB44_sgRNA2	AACCCCCCACCACTCCCCGGTGG	CCCCCCCCCCCCCCCCCCGGTGG	5	A09	16005404	16005423	+	0.0289353	NGG
MYB44_sgRNA2	AACCCCCCACCACTCCCCGGTGG	CCCCCCCCCCCCCCCCCCGGTGG	5	A10	12951746	12951765	+	0.0289353	NGG
MYB44_sgRNA2	AACCCCCCACCACTCCCCGGTGG	CCCCCCCCCCCCCCCCCCGGTGG	5	A10	16772613	16772632	+	0.0289353	NGG
MYB44_sgRNA2	AACCCCCCACCACTCCCCGGTGG	CCCCCCCCCCCCCCCCCCGGTGG	5	A10	69561876	69561895	+	0.0289353	NGG
MYB44_sgRNA2	AACCCCCCACCACTCCCCGGTGG	CCCCCCCCCCCCCCCCCCGGTGG	5	A11	26046421	26046440	+	0.0289353	NGG
MYB44_sgRNA2	AACCCCCCACCACTCCCCGGTGG	CCCCCCCCCCCCCCCCCCGGTGG	5	A11	4797386	4797405	+	0.0289353	NGG
MYB44_sgRNA2	AACCCCCCACCACTCCCCGGTGG	CCCCCCCCCCCCCCCCCCGGTGG	5	A12	35867891	35867910	+	0.0289353	NGG
MYB44_sgRNA2	AACCCCCCACCACTCCCCGGTGG	CCCCCCCCCCCCCCCCCCGGTGG	5	A12	4605877	4605896	+	0.0289353	NGG
MYB44_sgRNA2	AACCCCCCACCACTCCCCGGTGG	CCCCCCCCCCCCCCCCCCGGTGG	5	A12	47010995	47011014	+	0.0289353	NGG
MYB44_sgRNA2	AACCCCCCACCACTCCCCGGTGG	CCCCCCCCCCCCCCCCCCGGTGG	5	A13	32612662	32612681	+	0.0289353	NGG
MYB44_sgRNA2	AACCCCCCACCACTCCCCGGTGG	CCCCCCCCCCCCCCCCCCGGTGG	5	A13	44719736	44719755	+	0.0289353	NGG
MYB44_sgRNA2	AACCCCCCACCACTCCCCGGTGG	CCCCCCCCCCCCCCCCCCGGTGG	5	D02	24760635	24760654	+	0.0289353	NGG
MYB44_sgRNA2	AACCCCCCACCACTCCCCGGTGG	CCCCCCCCCCCCCCCCCCGGTGG	5	D02	3354853	3354872	+	0.0289353	NGG
MYB44_sgRNA2	AACCCCCCACCACTCCCCGGTGG	CCCCCCCCCCCCCCCCCCGGTGG	5	D02	56650624	56650643	+	0.0289353	NGG
MYB44_sgRNA2	AACCCCCCACCACTCCCCGGTGG	CCCCCCCCCCCCCCCCCCGGTGG	5	D06	33133826	33133845	+	0.0289353	NGG
MYB44_sgRNA2	AACCCCCCACCACTCCCCGGTGG	CCCCCCCCCCCCCCCCCCGGTGG	5	D06	44231795	44231814	+	0.0289353	NGG
MYB44_sgRNA2	AACCCCCCACCACTCCCCGGTGG	CCCCCCCCCCCCCCCCCCGGTGG	5	D08	48850521	48850540	+	0.0289353	NGG
MYB44_sgRNA2	AACCCCCCACCACTCCCCGGTGG	CCCCCCCCCCCCCCCCCCGGTGG	5	D08	59534630	59534649	+	0.0289353	NGG
MYB44_sgRNA2	AACCCCCCACCACTCCCCGGTGG	CCCCCCCCCCCCCCCCCCGGTGG	5	D08	60668594	60668613	+	0.0289353	NGG
MYB44_sgRNA2	AACCCCCCACCACTCCCCGGTGG	CCCCCCCCCCCCCCCCCCGGTGG	5	D09	11067543	11067562	+	0.0289353	NGG
MYB44_sgRNA2	AACCCCCCACCACTCCCCGGTGG	CCCCCCCCCCCCCCCCCCGGTGG	5	D11	15178867	15178886	+	0.0289353	NGG
MYB44_sgRNA2	AACCCCCCACCACTCCCCGGTGG	CCCCCCCCCCCCCCCCCCGGTGG	5	D12	50183152	50183171	+	0.0289353	NGG
MYB44_sgRNA2	AACCCCCCACCACTCCCCGGTGG	CCCCCCCCCCCCCCCCCCGGTGG	5	D13	18978737	18978756	+	0.0289353	NGG
MYB44_sgRNA2	AACCCCCCACCACTCCCCGGTGG	CCCCCCCCCCCCCCCCCCGGTGG	5	scaffold10059	2095	2114	+	0.0289353	NGG
MYB44_sgRNA2	AACCCCCCACCACTCCCCGGTGG	CCCCCCCCCCCCCCCCCCGGTGG	5	scaffold1078_A05	145773	145792	+	0.0289353	NGG
MYB44_sgRNA2	AACCCCCCACCACTCCCCGGTGG	CCCCCCCCCCCCCCCCCCGGTGG	5	scaffold109158	400	419	+	0.0289353	NGG
MYB44_sgRNA2	AACCCCCCACCACTCCCCGGTGG	CCCCCCCCCCCCCCCCCCGGTGG	5	scaffold11358	3476	3495	+	0.0289353	NGG
MYB44_sgRNA2	AACCCCCCACCACTCCCCGGTGG	CCCCCCCCCCCCCCCCCCGGTGG	5	scaffold117084	243	262	+	0.0289353	NGG
MYB44_sgRNA2	AACCCCCCACCACTCCCCGGTGG	CCCCCCCCCCCCCCCCCCGGTGG	5	scaffold1226_A05	64927	64946	+	0.0289353	NGG
MYB44_sgRNA2	AACCCCCCACCACTCCCCGGTGG	CCCCCCCCCCCCCCCCCCGGTGG	5	scaffold13120	2700	2719	+	0.0289353	NGG
MYB44_sgRNA2	AACCCCCCACCACTCCCCGGTGG	CCCCCCCCCCCCCCCCCCGGTGG	5	scaffold1377_A06	121211	121230	+	0.0289353	NGG
MYB44_sgRNA2	AACCCCCCACCACTCCCCGGTGG	CCCCCCCCCCCCCCCCCCGGTGG	5	scaffold1708_A07	3159	3178	+	0.0289353	NGG
MYB44_sgRNA2	AACCCCCCACCACTCCCCGGTGG	CCCCCCCCCCCCCCCCCCGGTGG	5	scaffold1728_A07	170421	170440	+	0.0289353	NGG
MYB44_sgRNA2	AACCCCCCACCACTCCCCGGTGG	CCCCCCCCCCCCCCCCCCGGTGG	5	scaffold183_A01	9415	9434	+	0.0289353	NGG
MYB44_sgRNA2	AACCCCCCACCACTCCCCGGTGG	CCCCCCCCCCCCCCCCCCGGTGG	5	scaffold186399	235	254	+	0.0289353	NGG
MYB44_sgRNA2	AACCCCCCACCACTCCCCGGTGG	CCCCCCCCCCCCCCCCCCGGTGG	5	scaffold18916	1340	1359	+	0.0289353	NGG
MYB44_sgRNA2	AACCCCCCACCACTCCCCGGTGG	CCCCCCCCCCCCCCCCCCGGTGG	5	scaffold189489	210	229	+	0.0289353	NGG
MYB44_sgRNA2	AACCCCCCACCACTCCCCGGTGG	CCCCCCCCCCCCCCCCCCGGTGG	5	scaffold2075_A08	105909	105928	+	0.0289353	NGG
MYB44_sgRNA2	AACCCCCCACCACTCCCCGGTGG	CCCCCCCCCCCCCCCCCCGGTGG	5	scaffold21467	348	367	+	0.0289353	NGG
MYB44_sgRNA2	AACCCCCCACCACTCCCCGGTGG	CCCCCCCCCCCCCCCCCCGGTGG	5	scaffold21703	692	711	+	0.0289353	NGG
MYB44_sgRNA2	AACCCCCCACCACTCCCCGGTGG	CCCCCCCCCCCCCCCCCCGGTGG	5	scaffold24598	377	396	+	0.0289353	NGG
MYB44_sgRNA2	AACCCCCCACCACTCCCCGGTGG	CCCCCCCCCCCCCCCCCCGGTGG	5	scaffold25295	372	391	+	0.0289353	NGG
MYB44_sgRNA2	AACCCCCCACCACTCCCCGGTGG	CCCCCCCCCCCCCCCCCCGGTGG	5	scaffold2606_A10	20017	20036	+	0.0289353	NGG
MYB44_sgRNA2	AACCCCCCACCACTCCCCGGTGG	CCCCCCCCCCCCCCCCCCGGTGG	5	scaffold2626_A10	8539	8558	+	0.0289353	NGG
MYB44_sgRNA2	AACCCCCCACCACTCCCCGGTGG	CCCCCCCCCCCCCCCCCCGGTGG	5	scaffold2633_A10	198484	198503	+	0.0289353	NGG
MYB44_sgRNA2	AACCCCCCACCACTCCCCGGTGG	CCCCCCCCCCCCCCCCCCGGTGG	5	scaffold31831	840	859	+	0.0289353	NGG
MYB44_sgRNA2	AACCCCCCACCACTCCCCGGTGG	CCCCCCCCCCCCCCCCCCGGTGG	5	scaffold31867	1079	1098	+	0.0289353	NGG
MYB44_sgRNA2	AACCCCCCACCACTCCCCGGTGG	CCCCCCCCCCCCCCCCCCGGTGG	5	scaffold3531_A13	562812	562831	+	0.0289353	NGG
MYB44_sgRNA2	AACCCCCCACCACTCCCCGGTGG	CCCCCCCCCCCCCCCCCCGGTGG	5	scaffold3570_A13	2110708	2110727	+	0.0289353	NGG
MYB44_sgRNA2	AACCCCCCACCACTCCCCGGTGG	CCCCCCCCCCCCCCCCCCGGTGG	5	scaffold3960_D04	141198	141217	+	0.0289353	NGG
MYB44_sgRNA2	AACCCCCCACCACTCCCCGGTGG	CCCCCCCCCCCCCCCCCCGGTGG	5	scaffold417_A02	991518	991537	+	0.0289353	NGG
MYB44_sgRNA2	AACCCCCCACCACTCCCCGGTGG	CCCCCCCCCCCCCCCCCCGGTGG	5	scaffold45233	364	383	+	0.0289353	NGG
MYB44_sgRNA2	AACCCCCCACCACTCCCCGGTGG	CCCCCCCCCCCCCCCCCCGGTGG	5	scaffold49026	798	817	+	0.0289353	NGG
MYB44_sgRNA2	AACCCCCCACCACTCCCCGGTGG	CCCCCCCCCCCCCCCCCCGGTGG	5	scaffold51372	388	407	+	0.0289353	NGG
MYB44_sgRNA2	AACCCCCCACCACTCCCCGGTGG	CCCCCCCCCCCCCCCCCCGGTGG	5	scaffold55253	703	722	+	0.0289353	NGG
MYB44_sgRNA2	AACCCCCCACCACTCCCCGGTGG	CCCCCCCCCCCCCCCCCCGGTGG	5	scaffold57288	681	700	+	0.0289353	NGG
MYB44_sgRNA2	AACCCCCCACCACTCCCCGGTGG	CCCCCCCCCCCCCCCCCCGGTGG	5	scaffold58142	695	714	+	0.0289353	NGG
MYB44_sgRNA2	AACCCCCCACCACTCCCCGGTGG	CCCCCCCCCCCCCCCCCCGGTGG	5	scaffold59023	660	679	+	0.0289353	NGG
MYB44_sgRNA2	AACCCCCCACCACTCCCCGGTGG	CCCCCCCCCCCCCCCCCCGGTGG	5	scaffold60654	225	244	+	0.0289353	NGG
MYB44_sgRNA2	AACCCCCCACCACTCCCCGGTGG	CCCCCCCCCCCCCCCCCCGGTGG	5	scaffold60756	646	665	+	0.0289353	NGG
MYB44_sgRNA2	AACCCCCCACCACTCCCCGGTGG	CCCCCCCCCCCCCCCCCCGGTGG	5	scaffold61029	252	271	+	0.0289353	NGG
MYB44_sgRNA2	AACCCCCCACCACTCCCCGGTGG	CCCCCCCCCCCCCCCCCCGGTGG	5	scaffold6348	4776	4795	+	0.0289353	NGG
MYB44_sgRNA2	AACCCCCCACCACTCCCCGGTGG	CCCCCCCCCCCCCCCCCCGGTGG	5	scaffold6984	8093	8112	+	0.0289353	NGG
MYB44_sgRNA2	AACCCCCCACCACTCCCCGGTGG	CCCCCCCCCCCCCCCCCCGGTGG	5	scaffold787_A04	127777	127796	+	0.0289353	NGG
MYB44_sgRNA2	AACCCCCCACCACTCCCCGGTGG	CCCCCCCCCCCCCCCCCCGGTGG	5	scaffold7896	4179	4198	+	0.0289353	NGG
MYB44_sgRNA2	AACCCCCCACCACTCCCCGGTGG	CCCCCCCCCCCCCCCCCCGGTGG	5	scaffold8586	2226	2245	+	0.0289353	NGG
MYB44_sgRNA2	AACCCCCCACCACTCCCCGGTGG	CCCCCCCCCCCCCCCCCCGGTGG	5	scaffold961_A04	81695	81714	+	0.0289353	NGG
MYB44_sgRNA2	AACCCCCCACCACTCCCCGGTGG	CCCCCCCCCCCCCCCCCCGGTGG	5	scaffold97751	344	363	+	0.0289353	NGG
MYB44_sgRNA2	AACCCCCCACCACTCCCCGGTGG	CCCCCCCCCCCCCTCCCCAGTGG	5	A05	24952159	24952178	+	0.0723383	NGG
MYB44_sgRNA2	AACCCCCCACCACTCCCCGGTGG	CCCCCCCCCCCCCTCCCCAGTGG	5	scaffold19733	1287	1306	+	0.0723383	NGG
MYB44_sgRNA2	AACCCCCCACCACTCCCCGGTGG	CCCCCCCCCCCCCTCCCCAGTGG	5	scaffold21073	1552	1571	+	0.0723383	NGG
MYB44_sgRNA2	AACCCCCCACCACTCCCCGGTGG	CCCCCCCCCCCCCTCCCGGGTGG	5	A06	44636092	44636111	+	0.0135031	NGG
MYB44_sgRNA2	AACCCCCCACCACTCCCCGGTGG	CCCCCCCCCCCTCTCCACGGTGG	5	A09	65199658	65199677	+	0.0598639	NGG
MYB44_sgRNA2	AACCCCCCACCACTCCCCGGTGG	CGCCGGCCACCACTCACCGGTGG	5	D13	53078180	53078199	+	0.205714	NGG
MYB44_sgRNA2	AACCCCCCACCACTCCCCGGTGG	TACCCCCAACCACTCCCTAGTGG	4	A07	64828980	64828999	+	0.298469	NGG
MYB44_sgRNA2	AACCCCCCACCACTCCCCGGTGG	TCCCCCCCCCCCCCCCCCGGTGG	5	scaffold26447	1233	1252	+	0.0337579	NGG
MYB44_sgRNA2	CCACCGGGGAGTGGTGGGGGGTT	AACCCCCCCCCCCCCCCCGGGGG	3	A02	8758098	8758117	-	0.0429646	NGG
MYB44_sgRNA2	CCACCGGGGAGTGGTGGGGGGTT	AACCCCCCCCCCCCCCCGGGGGG	4	D07	1566574	1566593	-	0.00572861	NGG
MYB44_sgRNA2	CCACCGGGGAGTGGTGGGGGGTT	AACCCCCCCCCCCCCCCGGGGGG	4	scaffold3432_A13	195858	195877	-	0.00572861	NGG
MYB44_sgRNA2	CCACCGGGGAGTGGTGGGGGGTT	AACCCGCCCCCACCCCCCCGGGG	4	scaffold2744_A11	13947	13966	-	0.0365939	NGG
MYB44_sgRNA2	CCACCGGGGAGTGGTGGGGGGTT	AACCCTCCCCCACTCCCTGTAGG	4	D10	919927	919946	-	0.238776	NGG
MYB44_sgRNA2	CCACCGGGGAGTGGTGGGGGGTT	AACCTCCCATGACACCCCGGGGG	4	A05	83875568	83875587	-	0.0926916	NGG
MYB44_sgRNA2	CCACCGGGGAGTGGTGGGGGGTT	AACCTCCCCCACCTCCCCGGAGG	4	A06	39554320	39554339	-	0.0717703	NGG
MYB44_sgRNA2	CCACCGGGGAGTGGTGGGGGGTT	AACCTCCCCCCCCCCCCCGGGGG	4	D08	46887874	46887893	-	0.0273411	NGG
MYB44_sgRNA2	CCACCGGGGAGTGGTGGGGGGTT	ACCCCCCCCCCACCCCCCCGGGG	4	A07	57986719	57986738	-	0.0575048	NGG
MYB44_sgRNA2	CCACCGGGGAGTGGTGGGGGGTT	ACCCCCCCTCCACCCCCGGGGGG	4	D10	39692216	39692235	-	0.0179592	NGG
MYB44_sgRNA2	CCACCGGGGAGTGGTGGGGGGTT	CAACCCCCACCACTCCCGGTGGG	4	D01	55912886	55912905	-	0.0693333	NGG
MYB44_sgRNA2	CCACCGGGGAGTGGTGGGGGGTT	CACCCCCCCCCCCCCCCCGGGGG	4	A06	36681967	36681986	-	0.0368268	NGG
MYB44_sgRNA2	CCACCGGGGAGTGGTGGGGGGTT	GTCCCCCCCCCACCCCCCGGGGG	4	A01	92615821	92615840	-	0.118738	NGG
MYB44_sgRNA2	CCACCGGGGAGTGGTGGGGGGTT	TACCCCCCCCCCCCCCCCGGGGG	4	A09	39958973	39958992	-	0.0429646	NGG
MYB44_sgRNA2	CCACCGGGGAGTGGTGGGGGGTT	TACCCCCCCCCCCCCCCCGGGGG	4	D01	56355691	56355710	-	0.0429646	NGG
MYB44_sgRNA2	CCACCGGGGAGTGGTGGGGGGTT	AAACCCCCACCACCCCACCATGG	5	D08	42960059	42960078	-	0.0485632	NGG
MYB44_sgRNA2	CCACCGGGGAGTGGTGGGGGGTT	AAACCCCTCACACTCTCCGGTGG	5	scaffold3933_D03	143867	143886	-	0.115556	NGG
MYB44_sgRNA2	CCACCGGGGAGTGGTGGGGGGTT	AACCCCCCACCCCCTCCCCCTGG	5	scaffold1249_A05	12409	12428	-	0.000962999	NGG
MYB44_sgRNA2	CCACCGGGGAGTGGTGGGGGGTT	AACCCCCCCCCCCAACCCAGTGG	5	scaffold4492_D11	166106	166125	-	0.0147762	NGG
MYB44_sgRNA2	CCACCGGGGAGTGGTGGGGGGTT	AACGCCTCCCCACCGCCCGGTGG	5	D02	6737150	6737169	-	0.00331633	NGG
MYB44_sgRNA2	CCACCGGGGAGTGGTGGGGGGTT	AACGCCTCCCCACCGCCCGGTGG	5	scaffold3783_D02	3140	3159	-	0.00331633	NGG
MYB44_sgRNA2	CCACCGGGGAGTGGTGGGGGGTT	AGCTGCTGACCACTCCCCGGTGG	5	A10	52353945	52353964	-	0.200571	NGG
MYB44_sgRNA2	CCACCGGGGAGTGGTGGGGGGTT	CACCCACGACCACTCGCCAGTGG	5	A01	93897250	93897269	-	0.0562266	NGG
MYB44_sgRNA2	CCACCGGGGAGTGGTGGGGGGTT	CCGCCACCACCACTCCCCGTTGG	5	D13	2537420	2537439	-	0.218878	NGG
MYB44_sgRNA2	CCACCGGGGAGTGGTGGGGGGTT	TACGCTCCACCACCACCCGGTGG	5	A09	73712819	73712838	-	0.0294785	NGG
MYB44_sgRNA2	AACCCCCCACCACTCCCCGGTAG	AACCCCCCCCCCCCCCCCCGAAG	4	scaffold838_A04	68118	68137	+	0.00499333	NAG
MYB44_sgRNA2	AACCCCCCACCACTCCCCGGTAG	AACCCCCCCCCCCCCCCCCGCAG	4	scaffold61287	412	431	+	0.00499333	NAG
MYB44_sgRNA2	AACCCCCCACCACTCCCCGGTAG	TACCCCCCCCCCCCCCCCGGAAG	4	A11	86190236	86190255	+	0.011139	NAG
MYB44_sgRNA2	CTACCGGGGAGTGGTGGGGGGTT	AACCACCCACCAGTCATCGGAAG	4	D13	9425242	9425261	-	0.00942761	NAG
MYB44_sgRNA2	CTACCGGGGAGTGGTGGGGGGTT	AACCCCCCATCACCCCAAGGAAG	4	D09	46547119	46547138	-	0.0175186	NAG
MYB44_sgRNA2	AACCCCCCACCACTCCCCGGTGA	AACCCCCCCCCCCCCCCCCGGGA	4	scaffold207426	180	199	+	0.0013375	NGA
MYB44_sgRNA2	AACCCCCCACCACTCCCCGGTGA	AACCCCCCCCCCCCCCCCGTGGA	4	scaffold189565	214	233	+	0.00208855	NGA
MYB44_sgRNA2	AACCCCCCACCACTCCCCGGTGA	AACCCCCCTTCACTCCCCACGGA	4	D06	8853108	8853127	+	0	NGA
MYB44_sgRNA2	AACCCCCCACCACTCCCCGGTGA	AAGCCGCCAACACTCGCCGGGGA	4	D06	26523968	26523987	+	9.33124e-06	NGA
MYB44_sgRNA2	AACCCCCCACCACTCCCCGGTGA	AATCCCCCATCACTCTCCCGAGA	4	D03	245537	245556	+	0	NGA
MYB44_sgRNA2	AACCCCCCACCACTCCCCGGTGA	ACCCCCCCCCCCCCCCCCGGAGA	4	A01	49316426	49316445	+	0.0023443	NGA
MYB44_sgRNA2	AACCCCCCACCACTCCCCGGTGA	CAACCACCACCACTCCCAGGCGA	4	D09	44103933	44103952	+	0.0257937	NGA
MYB44_sgRNA2	AACCCCCCACCACTCCCCGGTGA	CAACCACCACCACTCCCAGGCGA	4	scaffold2298_A09	24306	24325	+	0.0257937	NGA
MYB44_sgRNA2	AACCCCCCACCACTCCCCGGTGA	TACACTCCACCACTCCCCGTGGA	4	D07	39898206	39898225	+	0	NGA
ARC_sgRNA1	GTCTACCATCAGTGTTCCCACGG	ATCTACCATTAGTTTTCTCGCGG	5	scaffold4982	20784	20803	+	0.111043	NGG
ARC_sgRNA1	GTCTACCATCAGTGTTCCCACGG	ATTTACCATTACTGTTCCCAAGG	4	scaffold194364	187	206	+	0.308304	NGG
ARC_sgRNA1	GTCTACCATCAGTGTTCCCACGG	CTCCACCATCTTTGTTCACACGG	5	A11	85891685	85891704	+	0.0294519	NGG
ARC_sgRNA1	GTCTACCATCAGTGTTCCCACGG	GCCTACGATGAGTGTTCCTTCGG	5	A05	65394640	65394659	+	0.0434389	NGG
ARC_sgRNA1	GTCTACCATCAGTGTTCCCACGG	GGCCACCATGAGTGATCTCACGG	5	A12	44689233	44689252	+	0.0786687	NGG
ARC_sgRNA1	GTCTACCATCAGTGTTCCCACGG	GGCCACCATGAGTGATCTCACGG	5	scaffold1593_A06	863054	863073	+	0.0786687	NGG
ARC_sgRNA1	GTCTACCATCAGTGTTCCCACGG	GGCCACCATGAGTGTTCTCATGG	4	scaffold665_A03	230952	230971	+	0.135882	NGG
ARC_sgRNA1	GTCTACCATCAGTGTTCCCACGG	GGCCACCATGGGTGTTCCCATGG	4	scaffold131_A01	22158	22177	+	0.137392	NGG
ARC_sgRNA1	GTCTACCATCAGTGTTCCCACGG	GGCTACCACGAGTGTTCTCATGG	4	scaffold4719	248606	248625	+	0.193846	NGG
ARC_sgRNA1	GTCTACCATCAGTGTTCCCACGG	GGCTACCATTAGTGATCTCATGG	4	A13	36919626	36919645	+	0.294241	NGG
ARC_sgRNA1	GTCTACCATCAGTGTTCCCACGG	GTAAAATATCAGTGTTCCCATGG	4	A05	8290094	8290113	+	0.311366	NGG
ARC_sgRNA1	GTCTACCATCAGTGTTCCCACGG	GTAACCCTTCAGTTTTCCCACGG	5	A09	14481157	14481176	+	0.0235828	NGG
ARC_sgRNA1	GTCTACCATCAGTGTTCCCACGG	GTATACCTCCAGTTTTCACACGG	5	A01	76548296	76548315	+	0.0492308	NGG
ARC_sgRNA1	GTCTACCATCAGTGTTCCCACGG	GTATACCTCCAGTTTTCACACGG	5	A13	55851878	55851897	+	0.0492308	NGG
ARC_sgRNA1	GTCTACCATCAGTGTTCCCACGG	GTCAACCATCAGTGTTCCTACGG	2	A01	4204724	4204743	+	0.21978	NGG
ARC_sgRNA1	GTCTACCATCAGTGTTCCCACGG	GTCAACCATCAGTGTTCCTACGG	2	A01	4293938	4293957	+	0.21978	NGG
ARC_sgRNA1	GTCTACCATCAGTGTTCCCACGG	GTCAACCATCAGTGTTCCTACGG	2	A01	4322032	4322051	+	0.21978	NGG
ARC_sgRNA1	GTCTACCATCAGTGTTCCCACGG	GTCAACCATCAGTGTTCCTACGG	2	scaffold4820	32481	32500	+	0.21978	NGG
ARC_sgRNA1	GTCTACCATCAGTGTTCCCACGG	GTCCAAAATCAGTGTTCTCAAGG	4	D09	5733716	5733735	+	0.289691	NGG
ARC_sgRNA1	GTCTACCATCAGTGTTCCCACGG	GTCCACAATTAGTGTTCCAACGG	4	D05	51038057	51038076	+	0.195749	NGG
ARC_sgRNA1	GTCTACCATCAGTGTTCCCACGG	GTCCACAGTCAGTGTTCCAACGG	4	D05	53886017	53886036	+	0.152521	NGG
ARC_sgRNA1	GTCTACCATCAGTGTTCCCACGG	GTCGACCATCAATGTCCCAAAGG	4	D01	54334257	54334276	+	0.166667	NGG
ARC_sgRNA1	GTCTACCATCAGTGTTCCCACGG	GTCTACAATGAGTGTTGACTCGG	5	scaffold348_A02	94964	94983	+	0.00554299	NGG
ARC_sgRNA1	GTCTACCATCAGTGTTCCCACGG	GTCTACCATCAGTGTTCCCACGG	0	A06	15589953	15589972	+	1	NGG
ARC_sgRNA1	GTCTACCATCAGTGTTCCCACGG	GTCTACCATCAGTGTTCCCACGG	0	D06	11882100	11882119	+	1	NGG
ARC_sgRNA1	GTCTACCATCAGTGTTCCCACGG	GTCTACCATCTTTATTCGCATGG	4	A01	24030482	24030501	+	0.0118343	NGG
ARC_sgRNA1	GTCTACCATCAGTGTTCCCACGG	GTCTACCTTAAGTGTTCATATGG	4	D04	43681069	43681088	+	0.0923077	NGG
ARC_sgRNA1	GTCTACCATCAGTGTTCCCACGG	GTCTACGATGAGTGTTGACTCGG	5	D01	19218063	19218082	+	0.00347795	NGG
ARC_sgRNA1	GTCTACCATCAGTGTTCCCACGG	GTCTTCCATTAATGTTAACACGG	5	A11	10008888	10008907	+	0.0802669	NGG
ARC_sgRNA1	GTCTACCATCAGTGTTCCCACGG	GTTTACCATCATTGTTCCCACGG	2	A01	4382006	4382025	+	0.264423	NGG
ARC_sgRNA1	GTCTACCATCAGTGTTCCCACGG	GTTTACCATCATTGTTCCCGCGG	3	D01	3992616	3992635	+	0.202206	NGG
ARC_sgRNA1	GTCTACCATCAGTGTTCCCACGG	TTCTACCATGAGAGTTCGGACGG	5	A01	31153295	31153314	+	0.00448718	NGG
ARC_sgRNA1	GTCTACCATCAGTGTTCCCACGG	TTTTCTCATCAGTGTTTCCACGG	5	A03	4534032	4534051	+	0.148958	NGG
ARC_sgRNA1	CCGTGGGAACACTGATGGTAGAC	CTCTAACATCAGTGTCCCCATGG	3	D02	8172071	8172090	-	0.442177	NGG
ARC_sgRNA1	CCGTGGGAACACTGATGGTAGAC	AGATACCATAAGTGTTCCCAAGG	4	A06	35657190	35657209	-	0.56784	NGG
ARC_sgRNA1	CCGTGGGAACACTGATGGTAGAC	ATCTACCAACATTCTTCCCATGG	4	D06	14486386	14486405	-	0.137755	NGG
ARC_sgRNA1	CCGTGGGAACACTGATGGTAGAC	ATTTACCATTACTGTTCCCAAGG	4	A09	64611259	64611278	-	0.308304	NGG
ARC_sgRNA1	CCGTGGGAACACTGATGGTAGAC	ATTTACCATTACTGTTCCCAAGG	4	D09	39579827	39579846	-	0.308304	NGG
ARC_sgRNA1	CCGTGGGAACACTGATGGTAGAC	CTCTAACATCAGTGTCCCTATGG	4	A02	8048574	8048593	-	0.204082	NGG
ARC_sgRNA1	CCGTGGGAACACTGATGGTAGAC	GGCCACCATGAGTGTTCTCATGG	4	A09	20218704	20218723	-	0.135882	NGG
ARC_sgRNA1	CCGTGGGAACACTGATGGTAGAC	GGCTACCACTAGTGTTCTCATGG	4	A05	52470896	52470915	-	0.46914	NGG
ARC_sgRNA1	CCGTGGGAACACTGATGGTAGAC	GGCTACCATCAGTTTTACCTGGG	4	A02	66346268	66346287	-	0.06272	NGG
ARC_sgRNA1	CCGTGGGAACACTGATGGTAGAC	GGCTACCATGAGTGATTCCATGG	4	scaffold585_A03	104891	104910	-	0.0882573	NGG
ARC_sgRNA1	CCGTGGGAACACTGATGGTAGAC	GGCTACCATGAGTGTTTTCATGG	4	A06	39762641	39762660	-	0.098	NGG
ARC_sgRNA1	CCGTGGGAACACTGATGGTAGAC	GGCTGCCATGAGTGTTCTCATGG	4	A08	55651384	55651403	-	0.1512	NGG
ARC_sgRNA1	CCGTGGGAACACTGATGGTAGAC	GTATACCATGACTCTTCCCAAGG	4	D10	3894414	3894433	-	0.0764706	NGG
ARC_sgRNA1	CCGTGGGAACACTGATGGTAGAC	GTCAACCTCCAGGGTTCCCAAGG	4	A02	54342371	54342390	-	0.0491434	NGG
ARC_sgRNA1	CCGTGGGAACACTGATGGTAGAC	GTCCACAACCAGTGTTCCAACGG	4	scaffold48419	771	790	-	0.191984	NGG
ARC_sgRNA1	CCGTGGGAACACTGATGGTAGAC	GTCTTCAATCAGAGTACCCATGG	4	A06	18111966	18111985	-	0.171647	NGG
ARC_sgRNA1	CCGTGGGAACACTGATGGTAGAC	GTGTGATATCAGTGTTCCCAAGG	4	A10	95360253	95360272	-	0.271607	NGG
ARC_sgRNA1	CCGTGGGAACACTGATGGTAGAC	TACTAGCCTCAGTGTTCCCATGG	4	D08	57709895	57709914	-	0.181319	NGG
ARC_sgRNA1	CCGTGGGAACACTGATGGTAGAC	TTCTATCATCAGTATTCACAAGG	4	D06	58076188	58076207	-	0.375	NGG
ARC_sgRNA1	CCGTGGGAACACTGATGGTAGAC	CTTTACCAGCAGTGGTGCCACGG	5	D03	28528516	28528535	-	0.000894108	NGG
ARC_sgRNA1	CCGTGGGAACACTGATGGTAGAC	GCCTAGCCTCATTGTTCACACGG	5	A13	37678181	37678200	-	0.0380389	NGG
ARC_sgRNA1	CCGTGGGAACACTGATGGTAGAC	GGCCACCATGAGTGATCTCACGG	5	scaffold286675	138	157	-	0.0786687	NGG
ARC_sgRNA1	CCGTGGGAACACTGATGGTAGAC	GTATACCTTCAGTTTTGACACGG	5	scaffold1091_A05	30007	30026	-	0.00313725	NGG
ARC_sgRNA1	CCGTGGGAACACTGATGGTAGAC	GTATACCTTCAGTTTTTACACGG	5	A07	48216891	48216910	-	0.0248889	NGG
ARC_sgRNA1	CCGTGGGAACACTGATGGTAGAC	GTCCACAACCAGTGTTCCAGCGG	5	scaffold757_A04	37271	37290	-	0.146812	NGG
ARC_sgRNA1	CCGTGGGAACACTGATGGTAGAC	GTCTACCATTAGTATTTTAACGG	5	A07	21087641	21087660	-	0.0907563	NGG
ARC_sgRNA1	CCGTGGGAACACTGATGGTAGAC	GTCTACCGTTAGTGTTTTAACGG	5	D07	17028049	17028068	-	0.0887395	NGG
ARC_sgRNA1	CCGTGGGAACACTGATGGTAGAC	GTCTCCCATTAATGTTAACACGG	5	A07	7773507	7773526	-	0.110367	NGG
ARC_sgRNA1	CCGTGGGAACACTGATGGTAGAC	GTTTACTATAAGTGTGCCAACGG	5	A04	24389131	24389150	-	0.0718192	NGG
ARC_sgRNA1	CCGTGGGAACACTGATGGTAGAC	TTTTGTCATCAGTGTTTCCACGG	5	D03	40979009	40979028	-	0.2145	NGG
ARC_sgRNA1	GTCTACCATCAGTGTTCCCACAG	ATCCACCATCAGTGCTACCAAAG	4	A06	20048579	20048598	+	0.0192157	NAG
ARC_sgRNA1	GTCTACCATCAGTGTTCCCACAG	ATCTATCAACATTGTTCCCATAG	4	scaffold348_A02	175479	175498	+	0.077381	NAG
ARC_sgRNA1	GTCTACCATCAGTGTTCCCACAG	CTCTAACAACAGTGTTTCCAGAG	4	A13	19822803	19822822	+	0.074515	NAG
ARC_sgRNA1	GTCTACCATCAGTGTTCCCACAG	CTCTAACAACAGTGTTTCCAGAG	4	D13	13235629	13235648	+	0.074515	NAG
ARC_sgRNA1	GTCTACCATCAGTGTTCCCACAG	CTCTACCACCAGTGTCCACAAAG	4	scaffold36025	933	952	+	0.0613631	NAG
ARC_sgRNA1	GTCTACCATCAGTGTTCCCACAG	GCCAACCATCAGGGTACCCAAAG	4	scaffold14302	1872	1891	+	0.0250957	NAG
ARC_sgRNA1	GTCTACCATCAGTGTTCCCACAG	GCCTACCACCAGTGTTTTCAAAG	4	A06	18680778	18680797	+	0.0615385	NAG
ARC_sgRNA1	GTCTACCATCAGTGTTCCCACAG	GCCTACCACCAGTGTTTTCAAAG	4	D10	3469869	3469888	+	0.0615385	NAG
ARC_sgRNA1	GTCTACCATCAGTGTTCCCACAG	GCCTACCACCAGTGTTTTCAAAG	4	scaffold4917	30461	30480	+	0.0615385	NAG
ARC_sgRNA1	GTCTACCATCAGTGTTCCCACAG	GTCGACCATGAGTGATTCCATAG	4	A10	45446697	45446716	+	0.0170249	NAG
ARC_sgRNA1	GTCTACCATCAGTGTTCCCACAG	GTCTACAAACAGTGTTCACTGAG	4	A02	77921427	77921446	+	0.0583333	NAG
ARC_sgRNA1	GTCTACCATCAGTGTTCCCACAG	GTCTACAAACAGTGTTCACTGAG	4	D03	8078276	8078295	+	0.0583333	NAG
ARC_sgRNA1	GTCTACCATCAGTGTTCCCACAG	GTGTACCACCAGTGTTGCCTGAG	4	A11	19741299	19741318	+	0.00422323	NAG
ARC_sgRNA1	GTCTACCATCAGTGTTCCCACAG	GTGTAGAATCAGTGTTCCTAGAG	4	A06	25812187	25812206	+	0.0224359	NAG
ARC_sgRNA1	GTCTACCATCAGTGTTCCCACAG	GTTTAACATCAGCTTTCCCAGAG	4	A05	72849490	72849509	+	0.0348441	NAG
ARC_sgRNA1	GTCTACCATCAGTGTTCCCACAG	TTCATCCATGAGTGTTCCCATAG	4	A10	1479924	1479943	+	0.0174585	NAG
ARC_sgRNA1	GTCTACCATCAGTGTTCCCACAG	TTCTACCATCATTGTATCCATAG	4	A05	25585043	25585062	+	0.0423034	NAG
ARC_sgRNA1	CTGTGGGAACACTGATGGTAGAC	CTCTAACAACAGTGTTTCCAGAG	4	scaffold234885	80	99	-	0.074515	NAG
ARC_sgRNA1	CTGTGGGAACACTGATGGTAGAC	GACTCACATCAGTTTTCCCAAAG	4	D04	30200899	30200918	-	0.0271605	NAG
ARC_sgRNA1	CTGTGGGAACACTGATGGTAGAC	GCCTACCACCAGTGTTTTCAAAG	4	D01	53718983	53719002	-	0.0615385	NAG
ARC_sgRNA1	CTGTGGGAACACTGATGGTAGAC	GTCTAACATCAGCTTTCCTAAAG	4	A08	49898991	49899010	-	0.0233918	NAG
ARC_sgRNA1	CTGTGGGAACACTGATGGTAGAC	GTCTACTATCGGTGCACCCAAAG	4	D04	13266805	13266824	-	0.0339474	NAG
ARC_sgRNA1	CTGTGGGAACACTGATGGTAGAC	GTCTATCATCAGTCTACTCAAAG	4	D06	44082095	44082114	-	0.0602968	NAG
ARC_sgRNA1	CTGTGGGAACACTGATGGTAGAC	GTCTCACATCAGCTTTCCCAAAG	4	A06	9938955	9938974	-	0.0253411	NAG
ARC_sgRNA1	CTGTGGGAACACTGATGGTAGAC	GTCTGACATCAGCTTTCCCAAAG	4	D06	8666506	8666525	-	0.0364912	NAG
ARC_sgRNA1	CTGTGGGAACACTGATGGTAGAC	GTCTTCCATACGTTTTCCCAAAG	4	A02	10125284	10125303	-	0.0087153	NAG
ARC_sgRNA1	CTGTGGGAACACTGATGGTAGAC	GTCTTCCATACGTTTTCCCAAAG	4	D02	9705622	9705641	-	0.0087153	NAG
ARC_sgRNA1	CTGTGGGAACACTGATGGTAGAC	GTTTATTATCAATGTTCCCAGAG	4	A05	37885642	37885661	-	0.125511	NAG
ARC_sgRNA1	CTGTGGGAACACTGATGGTAGAC	TACTACCATGCGTGTTCCCATAG	4	scaffold3920_D03	136591	136610	-	0.0341247	NAG
ARC_sgRNA1	GTCTACCATCAGTGTTCCCACGA	CTCTAACATCAGTGATCCCGAGA	4	D04	7962743	7962762	+	0.0203919	NGA
ARC_sgRNA1	GTCTACCATCAGTGTTCCCACGA	GACTACCATTAGTGTACTCAAGA	4	D01	28060259	28060278	+	0.0323206	NGA
ARC_sgRNA1	GTCTACCATCAGTGTTCCCACGA	GACTAGCCTTAGTGTTCCCATGA	4	A05	4318492	4318511	+	0.0118509	NGA
ARC_sgRNA1	GTCTACCATCAGTGTTCCCACGA	GCGGACCATCACTGTTCCCAAGA	4	A02	82665770	82665789	+	0.00984769	NGA
ARC_sgRNA1	GTCTACCATCAGTGTTCCCACGA	GTATAACATCAGGGTTCACATGA	4	D01	48132203	48132222	+	0.00785024	NGA
ARC_sgRNA1	GTCTACCATCAGTGTTCCCACGA	GTCCACCATGAGTGTTCGAAGGA	4	A13	5215308	5215327	+	0.000998548	NGA
ARC_sgRNA1	GTCTACCATCAGTGTTCCCACGA	GTCTGCCATCATTGATCCTATGA	4	D06	8044166	8044185	+	0.00513859	NGA
ARC_sgRNA1	GTCTACCATCAGTGTTCCCACGA	GTCTTCCATAAGGGTTCCCTAGA	4	scaffold4520_D11	15027	15046	+	0.00342556	NGA
ARC_sgRNA1	GTCTACCATCAGTGTTCCCACGA	GTCTTCCATCATTGTTCCTCTGA	4	A02	36265223	36265242	+	0.00101879	NGA
ARC_sgRNA1	GTCTACCATCAGTGTTCCCACGA	GTTTGGCATAAGTGTTCCCATGA	4	D04	7224828	7224847	+	0.0148958	NGA
ARC_sgRNA1	GTCTACCATCAGTGTTCCCACGA	TTCTACCATAAGAGTTCTCAAGA	4	A10	19718003	19718022	+	0.0267857	NGA
ARC_sgRNA1	GTCTACCATCAGTGTTCCCACGA	TTCTACTATCAGTATTGCCATGA	4	A12	78025397	78025416	+	0.00248928	NGA
ARC_sgRNA1	GTCTACCATCAGTGTTCCCACGA	TTCTACTATCAGTATTGCCATGA	4	D12	50528717	50528736	+	0.00248928	NGA
ARC_sgRNA1	TCGTGGGAACACTGATGGTAGAC	CTCCACCACCAGTGTTCACAGGA	4	A11	67236100	67236119	-	0.0159531	NGA
ARC_sgRNA1	TCGTGGGAACACTGATGGTAGAC	CTTTACCATCAGGGTTCTCAGGA	4	A01	77936543	77936562	-	0.005719	NGA
ARC_sgRNA1	TCGTGGGAACACTGATGGTAGAC	GCGGACCATCACTGTTCCCAAGA	4	D03	769152	769171	-	0.00984769	NGA
ARC_sgRNA1	TCGTGGGAACACTGATGGTAGAC	GGCTACCATCAGTTTTACCTGGA	4	scaffold3920_D03	5125491	5125510	-	0.00435556	NGA
ARC_sgRNA1	TCGTGGGAACACTGATGGTAGAC	GTCCACCACGAGTGTTTCCATGA	4	A02	16695139	16695158	-	0.00752751	NGA
ARC_sgRNA1	TCGTGGGAACACTGATGGTAGAC	GTCTACCAAAAGTGTCCTCAAGA	4	A08	40268286	40268305	-	0.0239512	NGA
ARC_sgRNA1	TCGTGGGAACACTGATGGTAGAC	GTCTGCCATCATTGATCCTATGA	4	scaffold1271_A06	33708	33727	-	0.00513859	NGA
ARC_sgRNA1	TCGTGGGAACACTGATGGTAGAC	GTGTAACAAAAGTGTTCCCAAGA	4	A09	62076704	62076723	-	0.0259472	NGA
ARC_sgRNA1	TCGTGGGAACACTGATGGTAGAC	GTGTATCATCAGTGTTTCAAAGA	4	A05	61558557	61558576	-	0.00644841	NGA
ARC_sgRNA1	TCGTGGGAACACTGATGGTAGAC	GTGTCCCAGCAGTATTCCCATGA	4	A07	15281842	15281861	-	0.00806052	NGA
ARC_sgRNA1	TCGTGGGAACACTGATGGTAGAC	GTTTGGCATAAGTGTTCCCATGA	4	A05	82764763	82764782	-	0.0148958	NGA
ARC_sgRNA2	TCATAATCCTCGATGATTTGTGG	ACATAATCATCTATGTTTTTTGG	5	D08	64705370	64705389	+	0	NGG
ARC_sgRNA2	TCATAATCCTCGATGATTTGTGG	CCATAATCCTCAATGGATGGTGG	5	scaffold34380	767	786	+	0.0205128	NGG
ARC_sgRNA2	TCATAATCCTCGATGATTTGTGG	CCATATTGCTCCATGATTTTTGG	5	A02	57898577	57898596	+	0.145858	NGG
ARC_sgRNA2	TCATAATCCTCGATGATTTGTGG	CCTTAATCCTGGATGCCTTGTGG	5	A08	72949845	72949864	+	0	NGG
ARC_sgRNA2	TCATAATCCTCGATGATTTGTGG	CGCTAATGCTCGATTATTTGTGG	5	A08	50187894	50187913	+	0.0234685	NGG
ARC_sgRNA2	TCATAATCCTCGATGATTTGTGG	CTCTAATCCTAGATGATGTGTGG	5	A04	6451457	6451476	+	0.0834879	NGG
ARC_sgRNA2	TCATAATCCTCGATGATTTGTGG	CTCTAATCCTAGATGATGTGTGG	5	scaffold3998_D05	19264	19283	+	0.0834879	NGG
ARC_sgRNA2	TCATAATCCTCGATGATTTGTGG	GAATTATCCGCGATGAATTGTGG	5	A03	66247142	66247161	+	0.0674572	NGG
ARC_sgRNA2	TCATAATCCTCGATGATTTGTGG	GCAAACTCCACGATGATTTCTGG	5	scaffold2469_A10	30391	30410	+	0.0760553	NGG
ARC_sgRNA2	TCATAATCCTCGATGATTTGTGG	GCATAATACATGATGAGTTGTGG	5	D09	30297281	30297300	+	0.0192912	NGG
ARC_sgRNA2	TCATAATCCTCGATGATTTGTGG	GCATAATACTCGATTATATTTGG	5	A10	29548882	29548901	+	0.0414493	NGG
ARC_sgRNA2	TCATAATCCTCGATGATTTGTGG	GGAAAATCCTCGATTATTTTTGG	5	D04	13365212	13365231	+	0.031686	NGG
ARC_sgRNA2	TCATAATCCTCGATGATTTGTGG	GGAGAAACCTCCATGATTTGTGG	5	D01	14243720	14243739	+	0.19265	NGG
ARC_sgRNA2	TCATAATCCTCGATGATTTGTGG	GGCTAATCCTAGATGATGTGTGG	5	D05	54897455	54897474	+	0.0712935	NGG
ARC_sgRNA2	TCATAATCCTCGATGATTTGTGG	TAATAAGCCTCTATAATTTATGG	5	scaffold4195_D07	8090	8109	+	0.145184	NGG
ARC_sgRNA2	TCATAATCCTCGATGATTTGTGG	TAATAATACACTATGATTTGTGG	4	scaffold2446_A10	3194	3213	+	0.155844	NGG
ARC_sgRNA2	TCATAATCCTCGATGATTTGTGG	TAATAATACTTTATGTTTTGTGG	5	D04	13929802	13929821	+	0	NGG
ARC_sgRNA2	TCATAATCCTCGATGATTTGTGG	TAATAATCCTCCATGCATTGCGG	4	scaffold1244_A05	10830	10849	+	0	NGG
ARC_sgRNA2	TCATAATCCTCGATGATTTGTGG	TAATAATCCTCCATGTTTTTAGG	4	D03	977599	977618	+	0	NGG
ARC_sgRNA2	TCATAATCCTCGATGATTTGTGG	TAATAATCCTGAATGATATATGG	5	scaffold1982_A08	58456	58475	+	0.106061	NGG
ARC_sgRNA2	TCATAATCCTCGATGATTTGTGG	TAATAATTCTCTTTGTTTTGTGG	5	scaffold5286	10700	10719	+	0	NGG
ARC_sgRNA2	TCATAATCCTCGATGATTTGTGG	TAATACTCATCGATCATTTTTGG	5	D07	15731943	15731962	+	0.0540947	NGG
ARC_sgRNA2	TCATAATCCTCGATGATTTGTGG	TAATTATCCACGAGGACTTGTGG	5	scaffold1336_A06	40683	40702	+	0	NGG
ARC_sgRNA2	TCATAATCCTCGATGATTTGTGG	TAATTTTCCACGTTGATTTGTGG	5	D05	35944873	35944892	+	0.0485748	NGG
ARC_sgRNA2	TCATAATCCTCGATGATTTGTGG	TAATTTTCCTCAATGAATTGTGG	5	D03	30065810	30065829	+	0.0940312	NGG
ARC_sgRNA2	TCATAATCCTCGATGATTTGTGG	TACTGAGCTTCGATGATTTGTGG	5	scaffold27955	1271	1290	+	0.115508	NGG
ARC_sgRNA2	TCATAATCCTCGATGATTTGTGG	TATTAATCCTCTACTATTTGTGG	5	A05	81938830	81938849	+	0.00805917	NGG
ARC_sgRNA2	TCATAATCCTCGATGATTTGTGG	TCAAAAACCACGGTGAATTGTGG	5	D07	11598153	11598172	+	0.124224	NGG
ARC_sgRNA2	TCATAATCCTCGATGATTTGTGG	TCAAAAACCACGGTGATTTGTGG	4	A07	14272788	14272807	+	0.232919	NGG
ARC_sgRNA2	TCATAATCCTCGATGATTTGTGG	TCAAAATACTACATGATTTGAGG	4	A12	14682062	14682081	+	0.122899	NGG
ARC_sgRNA2	TCATAATCCTCGATGATTTGTGG	TCAAAATCATAAATGATTTTTGG	5	D07	6714122	6714141	+	0.2	NGG
ARC_sgRNA2	TCATAATCCTCGATGATTTGTGG	TCAAAATCATACATGATTTTTGG	5	A07	6815171	6815190	+	0.113445	NGG
ARC_sgRNA2	TCATAATCCTCGATGATTTGTGG	TCAAAATCCCCAATGATTTAGGG	4	D13	47057685	47057704	+	0.222222	NGG
ARC_sgRNA2	TCATAATCCTCGATGATTTGTGG	TCAAAATCCCCGACGATTTGAGG	3	D06	62951003	62951022	+	0.0725624	NGG
ARC_sgRNA2	TCATAATCCTCGATGATTTGTGG	TCAAAATCCCCGACGATTTGAGG	3	scaffold4842	45045	45064	+	0.0725624	NGG
ARC_sgRNA2	TCATAATCCTCGATGATTTGTGG	TCAAAATCCTAGACAATTTCTGG	5	A05	24868902	24868921	+	0.0411593	NGG
ARC_sgRNA2	TCATAATCCTCGATGATTTGTGG	TCAAAATCCTAGACAATTTCTGG	5	D05	24320008	24320027	+	0.0411593	NGG
ARC_sgRNA2	TCATAATCCTCGATGATTTGTGG	TCAAAATCGTCAAGGAATTGTGG	5	A11	20127294	20127313	+	0	NGG
ARC_sgRNA2	TCATAATCCTCGATGATTTGTGG	TCAAAATCGTCAAGGAATTGTGG	5	D11	17056252	17056271	+	0	NGG
ARC_sgRNA2	TCATAATCCTCGATGATTTGTGG	TCAAAATCTTACATGATTTGAGG	4	scaffold5444	15550	15569	+	0.165441	NGG
ARC_sgRNA2	TCATAATCCTCGATGATTTGTGG	TCAAAATCTTTGATGATTCGTGG	4	D12	51439092	51439111	+	0.0353669	NGG
ARC_sgRNA2	TCATAATCCTCGATGATTTGTGG	TCAAAATGCTACATGATTTGAGG	4	D12	11198355	11198374	+	0.121549	NGG
ARC_sgRNA2	TCATAATCCTCGATGATTTGTGG	TCAAACTCCTCTATGTTTGGTGG	5	D07	41927462	41927481	+	0	NGG
ARC_sgRNA2	TCATAATCCTCGATGATTTGTGG	TCACTATTCCCGATGATTTTTGG	5	A10	56699883	56699902	+	0.0768627	NGG
ARC_sgRNA2	TCATAATCCTCGATGATTTGTGG	TCAGAATCAGGGATGATTTGGGG	4	A05	90584006	90584025	+	0.0669643	NGG
ARC_sgRNA2	TCATAATCCTCGATGATTTGTGG	TCAGCAACCTGGATGATTTTTGG	5	D06	42519290	42519309	+	0.0478516	NGG
ARC_sgRNA2	TCATAATCCTCGATGATTTGTGG	TCATAAACATCTTTGATTTTTGG	5	A08	8643702	8643721	+	0.0605769	NGG
ARC_sgRNA2	TCATAATCCTCGATGATTTGTGG	TCATAAACATCTTTGATTTTTGG	5	D08	8134481	8134500	+	0.0605769	NGG
ARC_sgRNA2	TCATAATCCTCGATGATTTGTGG	TCATAAACTTCGATCATATGAGG	4	D05	10689090	10689109	+	0.139205	NGG
ARC_sgRNA2	TCATAATCCTCGATGATTTGTGG	TCATAAATGTGGGTGATTTGTGG	5	A05	35129078	35129097	+	0.0772758	NGG
ARC_sgRNA2	TCATAATCCTCGATGATTTGTGG	TCATAAATGTGGGTGATTTGTGG	5	D05	31390057	31390076	+	0.0772758	NGG
ARC_sgRNA2	TCATAATCCTCGATGATTTGTGG	TCATAACCCTAAATTATTAGTGG	5	D06	25802785	25802804	+	0.0196429	NGG
ARC_sgRNA2	TCATAATCCTCGATGATTTGTGG	TCATAACCCTCGGTTCTTAGTGG	5	D09	18874322	18874341	+	0	NGG
ARC_sgRNA2	TCATAATCCTCGATGATTTGTGG	TCATAAGGCTCGATGAATCGTGG	4	scaffold2794_A11	25963	25982	+	0.055636	NGG
ARC_sgRNA2	TCATAATCCTCGATGATTTGTGG	TCATAAGGCTCGATGATTCATGG	4	A03	51012490	51012509	+	0.0977977	NGG
ARC_sgRNA2	TCATAATCCTCGATGATTTGTGG	TCATAAGGTTCAATGAATTGTGG	5	A04	54129815	54129834	+	0.164706	NGG
ARC_sgRNA2	TCATAATCCTCGATGATTTGTGG	TCATAAGTCCCGATGAATCGTGG	5	A08	65609095	65609114	+	0.0403876	NGG
ARC_sgRNA2	TCATAATCCTCGATGATTTGTGG	TCATAATACTAGATGACTTGGGG	3	scaffold27878	950	969	+	0.344118	NGG
ARC_sgRNA2	TCATAATCCTCGATGATTTGTGG	TCATAATCATCCATAAGTCGTGG	5	D08	53362117	53362136	+	0.0138609	NGG
ARC_sgRNA2	TCATAATCCTCGATGATTTGTGG	TCATAATCCCGGATGATCAGTGG	4	scaffold2072_A08	91598	91617	+	0.0163265	NGG
ARC_sgRNA2	TCATAATCCTCGATGATTTGTGG	TCATAATCCCGGATGATCGGTGG	4	D09	13126737	13126756	+	0.0142857	NGG
ARC_sgRNA2	TCATAATCCTCGATGATTTGTGG	TCATAATCCGAGAAGATGAGTGG	5	D12	6208531	6208550	+	0.0221088	NGG
ARC_sgRNA2	TCATAATCCTCGATGATTTGTGG	TCATAATCCGAGAAGATGAGTGG	5	scaffold4823	36454	36473	+	0.0221088	NGG
ARC_sgRNA2	TCATAATCCTCGATGATTTGTGG	TCATAATCCTAAATTATCAGTGG	5	D09	18110383	18110402	+	0.0122449	NGG
ARC_sgRNA2	TCATAATCCTCGATGATTTGTGG	TCATAATCCTCAAAGATACTTGG	5	A07	65043700	65043719	+	0.0743806	NGG
ARC_sgRNA2	TCATAATCCTCGATGATTTGTGG	TCATAATCCTGGATCTTTTCTGG	4	D11	3471308	3471327	+	0	NGG
ARC_sgRNA2	TCATAATCCTCGATGATTTGTGG	TCATAATCCTTGATGATATGTGG	2	scaffold193711	231	250	+	0.205128	NGG
ARC_sgRNA2	TCATAATCCTCGATGATTTGTGG	TCATAATCCTTGATGATATGTGG	2	scaffold46505	618	637	+	0.205128	NGG
ARC_sgRNA2	TCATAATCCTCGATGATTTGTGG	TCATAATCCTTGATTAACTCTGG	5	A13	6538510	6538529	+	0.0043059	NGG
ARC_sgRNA2	TCATAATCCTCGATGATTTGTGG	TCATAATCTAGGATGATTAGTGG	4	A06	61164438	61164457	+	0.0535714	NGG
ARC_sgRNA2	TCATAATCCTCGATGATTTGTGG	TCATAATCTAGGATGATTGGTGG	4	A13	44901765	44901784	+	0.046875	NGG
ARC_sgRNA2	TCATAATCCTCGATGATTTGTGG	TCATAATCTCAGATGATCGGTGG	5	A01	42191229	42191248	+	0.0375	NGG
ARC_sgRNA2	TCATAATCCTCGATGATTTGTGG	TCATAATCTCAGATGATCGGTGG	5	D02	45337075	45337094	+	0.0375	NGG
ARC_sgRNA2	TCATAATCCTCGATGATTTGTGG	TCATAATCTCAGATGATCGGTGG	5	D06	14556926	14556945	+	0.0375	NGG
ARC_sgRNA2	TCATAATCCTCGATGATTTGTGG	TCATAATCTCAGATGATTGGTGG	4	A12	7836132	7836151	+	0.0875	NGG
ARC_sgRNA2	TCATAATCCTCGATGATTTGTGG	TCATAATCTCAGATGATTTGTGG	3	D09	21741173	21741192	+	0.35	NGG
ARC_sgRNA2	TCATAATCCTCGATGATTTGTGG	TCATAATCTCGGATGATCAGTGG	5	A03	72178312	72178331	+	0.0142857	NGG
ARC_sgRNA2	TCATAATCCTCGATGATTTGTGG	TCATAATCTCGGATGATCAGTGG	5	D02	28524144	28524163	+	0.0142857	NGG
ARC_sgRNA2	TCATAATCCTCGATGATTTGTGG	TCATAATCTCGGATGATCAGTGG	5	scaffold2940_A11	31915	31934	+	0.0142857	NGG
ARC_sgRNA2	TCATAATCCTCGATGATTTGTGG	TCATAATCTCGGATGATCGGTGG	5	D05	48917478	48917497	+	0.0125	NGG
ARC_sgRNA2	TCATAATCCTCGATGATTTGTGG	TCATAATCTCGGATGATTAGAGG	4	D05	38304862	38304881	+	0.0333333	NGG
ARC_sgRNA2	TCATAATCCTCGATGATTTGTGG	TCATAATCTCGGATGATTGGTGG	4	D01	26697554	26697573	+	0.0291667	NGG
ARC_sgRNA2	TCATAATCCTCGATGATTTGTGG	TCATAATCTCGGATGATTGGTGG	4	scaffold3219_A12	6091	6110	+	0.0291667	NGG
ARC_sgRNA2	TCATAATCCTCGATGATTTGTGG	TCATAATCTTCCATGATTCAAGG	4	A03	77017010	77017029	+	0.119802	NGG
ARC_sgRNA2	TCATAATCCTCGATGATTTGTGG	TCATAATCTTGAATGATCGGTGG	5	D02	18793565	18793584	+	0.021875	NGG
ARC_sgRNA2	TCATAATCCTCGATGATTTGTGG	TCATAATCTTGAATGATTGGTGG	4	scaffold1377_A06	756301	756320	+	0.0510417	NGG
ARC_sgRNA2	TCATAATCCTCGATGATTTGTGG	TCATAATCTTGGATAATCGGTGG	5	D07	40693914	40693933	+	0.0220588	NGG
ARC_sgRNA2	TCATAATCCTCGATGATTTGTGG	TCATAATCTTGGATGATCAGTGG	4	A06	56079408	56079427	+	0.0267857	NGG
ARC_sgRNA2	TCATAATCCTCGATGATTTGTGG	TCATAATCTTGGATGATCGATGG	5	scaffold1506_A06	21466	21485	+	0.0219727	NGG
ARC_sgRNA2	TCATAATCCTCGATGATTTGTGG	TCATAATGCTAGAACAATTGTGG	5	scaffold845_A04	10279	10298	+	0.0434137	NGG
ARC_sgRNA2	TCATAATCCTCGATGATTTGTGG	TCATAATGCTTCACGATTTGTGG	4	A02	13751776	13751795	+	0.0299197	NGG
ARC_sgRNA2	TCATAATCCTCGATGATTTGTGG	TCATAATGTTCTATAATGTGTGG	5	D04	38401169	38401188	+	0.0678733	NGG
ARC_sgRNA2	TCATAATCCTCGATGATTTGTGG	TCATAATGTTCTATAATGTGTGG	5	scaffold134130	190	209	+	0.0678733	NGG
ARC_sgRNA2	TCATAATCCTCGATGATTTGTGG	TCATAATTATGAATGATTGGTGG	5	A03	35991699	35991718	+	0.04375	NGG
ARC_sgRNA2	TCATAATCCTCGATGATTTGTGG	TCATAATTATGAATGATTGGTGG	5	A04	36356694	36356713	+	0.04375	NGG
ARC_sgRNA2	TCATAATCCTCGATGATTTGTGG	TCATAATTATGAATGATTGGTGG	5	A06	51414103	51414122	+	0.04375	NGG
ARC_sgRNA2	TCATAATCCTCGATGATTTGTGG	TCATAATTATGAATGATTGGTGG	5	D02	26285547	26285566	+	0.04375	NGG
ARC_sgRNA2	TCATAATCCTCGATGATTTGTGG	TCATAATTATGAATGATTGGTGG	5	D04	21304571	21304590	+	0.04375	NGG
ARC_sgRNA2	TCATAATCCTCGATGATTTGTGG	TCATAATTATGAATGATTGGTGG	5	scaffold15024	1540	1559	+	0.04375	NGG
ARC_sgRNA2	TCATAATCCTCGATGATTTGTGG	TCATAATTCACGAGGATATTTGG	5	A03	78296594	78296613	+	0	NGG
ARC_sgRNA2	TCATAATCCTCGATGATTTGTGG	TCATAATTCTCGATAATCTATGG	4	D05	32949726	32949745	+	0.330882	NGG
ARC_sgRNA2	TCATAATCCTCGATGATTTGTGG	TCATAATTCTCGATGATCTATGG	3	D05	32956550	32956569	+	0.351563	NGG
ARC_sgRNA2	TCATAATCCTCGATGATTTGTGG	TCATAATTCTCGATGATCTATGG	3	D05	32974048	32974067	+	0.351563	NGG
ARC_sgRNA2	TCATAATCCTCGATGATTTGTGG	TCATAATTCTCGATTATCTATGG	4	D05	32961183	32961202	+	0.0502232	NGG
ARC_sgRNA2	TCATAATCCTCGATGATTTGTGG	TCATAATTCTGAATGGTTGGTGG	5	D05	45712578	45712597	+	0.00981571	NGG
ARC_sgRNA2	TCATAATCCTCGATGATTTGTGG	TCATAATTCTTCATGATTTAAGG	4	A02	64193980	64193999	+	0.133626	NGG
ARC_sgRNA2	TCATAATCCTCGATGATTTGTGG	TCATAATTCTTGATAATCTATGG	5	D05	32959839	32959858	+	0.10181	NGG
ARC_sgRNA2	TCATAATCCTCGATGATTTGTGG	TCATAATTGGCGATCATTGGTGG	5	D05	19228570	19228589	+	0.0184659	NGG
ARC_sgRNA2	TCATAATCCTCGATGATTTGTGG	TCATAATTGTGAATGATTGGTGG	5	A01	86540096	86540115	+	0.0315972	NGG
ARC_sgRNA2	TCATAATCCTCGATGATTTGTGG	TCATAATTGTGAATGATTGGTGG	5	A02	37691832	37691851	+	0.0315972	NGG
ARC_sgRNA2	TCATAATCCTCGATGATTTGTGG	TCATAATTGTGAATGATTGGTGG	5	A03	40147610	40147629	+	0.0315972	NGG
ARC_sgRNA2	TCATAATCCTCGATGATTTGTGG	TCATAATTGTGAATGATTGGTGG	5	A09	23056935	23056954	+	0.0315972	NGG
ARC_sgRNA2	TCATAATCCTCGATGATTTGTGG	TCATAATTGTGAATGATTGGTGG	5	A12	49559641	49559660	+	0.0315972	NGG
ARC_sgRNA2	TCATAATCCTCGATGATTTGTGG	TCATAATTGTGAATGATTGGTGG	5	D01	23623720	23623739	+	0.0315972	NGG
ARC_sgRNA2	TCATAATCCTCGATGATTTGTGG	TCATAATTGTGAATGATTGGTGG	5	D02	18547503	18547522	+	0.0315972	NGG
ARC_sgRNA2	TCATAATCCTCGATGATTTGTGG	TCATAATTGTGAATGATTGGTGG	5	D04	16091426	16091445	+	0.0315972	NGG
ARC_sgRNA2	TCATAATCCTCGATGATTTGTGG	TCATAATTGTGAATGATTGGTGG	5	D06	32160920	32160939	+	0.0315972	NGG
ARC_sgRNA2	TCATAATCCTCGATGATTTGTGG	TCATAATTGTGAATGATTGGTGG	5	D06	41786358	41786377	+	0.0315972	NGG
ARC_sgRNA2	TCATAATCCTCGATGATTTGTGG	TCATAATTGTGAATGATTGGTGG	5	D06	45208264	45208283	+	0.0315972	NGG
ARC_sgRNA2	TCATAATCCTCGATGATTTGTGG	TCATAATTGTGAATGATTGGTGG	5	D08	21958623	21958642	+	0.0315972	NGG
ARC_sgRNA2	TCATAATCCTCGATGATTTGTGG	TCATAATTGTGAATGATTGGTGG	5	D10	46849722	46849741	+	0.0315972	NGG
ARC_sgRNA2	TCATAATCCTCGATGATTTGTGG	TCATAATTGTGAATGATTGGTGG	5	scaffold175720	248	267	+	0.0315972	NGG
ARC_sgRNA2	TCATAATCCTCGATGATTTGTGG	TCATAATTGTGAATGATTGGTGG	5	scaffold381_A02	213669	213688	+	0.0315972	NGG
ARC_sgRNA2	TCATAATCCTCGATGATTTGTGG	TCATAATTGTGAATGATTGGTGG	5	scaffold4106_D06	964	983	+	0.0315972	NGG
ARC_sgRNA2	TCATAATCCTCGATGATTTGTGG	TCATAATTTTGAATGATTGGTGG	5	A06	14364402	14364421	+	0.0446615	NGG
ARC_sgRNA2	TCATAATCCTCGATGATTTGTGG	TCATAATTTTGAATGATTGGTGG	5	A06	51635825	51635844	+	0.0446615	NGG
ARC_sgRNA2	TCATAATCCTCGATGATTTGTGG	TCATAATTTTGAATGATTGGTGG	5	A06	52529033	52529052	+	0.0446615	NGG
ARC_sgRNA2	TCATAATCCTCGATGATTTGTGG	TCATAATTTTGAATGATTGGTGG	5	A13	26841164	26841183	+	0.0446615	NGG
ARC_sgRNA2	TCATAATCCTCGATGATTTGTGG	TCATAATTTTGAATGATTGGTGG	5	D04	24521602	24521621	+	0.0446615	NGG
ARC_sgRNA2	TCATAATCCTCGATGATTTGTGG	TCATAATTTTGAATGATTGGTGG	5	D05	29342670	29342689	+	0.0446615	NGG
ARC_sgRNA2	TCATAATCCTCGATGATTTGTGG	TCATAATTTTGAATGATTGGTGG	5	D09	15418656	15418675	+	0.0446615	NGG
ARC_sgRNA2	TCATAATCCTCGATGATTTGTGG	TCATAATTTTGAATGATTGGTGG	5	D12	20572517	20572536	+	0.0446615	NGG
ARC_sgRNA2	TCATAATCCTCGATGATTTGTGG	TCATAATTTTGAATGATTGGTGG	5	scaffold794_A04	1930	1949	+	0.0446615	NGG
ARC_sgRNA2	TCATAATCCTCGATGATTTGTGG	TCATAATTTTGGATGATTGGTGG	4	D11	28821551	28821570	+	0.0478516	NGG
ARC_sgRNA2	TCATAATCCTCGATGATTTGTGG	TCATACAGCCCGATGAATTGTGG	5	A04	41741826	41741845	+	0.0727273	NGG
ARC_sgRNA2	TCATAATCCTCGATGATTTGTGG	TCATACAGCTCGATGAATCGTGG	5	scaffold3656_A13	13258	13277	+	0.0376176	NGG
ARC_sgRNA2	TCATAATCCTCGATGATTTGTGG	TCATACCCCTAGATGATTTCTGG	4	D06	63549904	63549923	+	0.100446	NGG
ARC_sgRNA2	TCATAATCCTCGATGATTTGTGG	TCATACCCCTAGATGATTTCTGG	4	scaffold225269	14	33	+	0.100446	NGG
ARC_sgRNA2	TCATAATCCTCGATGATTTGTGG	TCATACGACTCGATGAATCGTGG	5	A04	48325309	48325328	+	0.0255701	NGG
ARC_sgRNA2	TCATAATCCTCGATGATTTGTGG	TCATACGACTCGATGAATTGCGG	4	A02	74969187	74969206	+	0.0926916	NGG
ARC_sgRNA2	TCATAATCCTCGATGATTTGTGG	TCATACGACTTGATGAATTGTGG	5	A12	69429546	69429565	+	0.0285205	NGG
ARC_sgRNA2	TCATAATCCTCGATGATTTGTGG	TCATACGGCCCGATGAATTGTGG	5	A03	27268332	27268351	+	0.0488923	NGG
ARC_sgRNA2	TCATAATCCTCGATGATTTGTGG	TCATACGGCCCGATGAATTGTGG	5	A13	6978772	6978791	+	0.0488923	NGG
ARC_sgRNA2	TCATAATCCTCGATGATTTGTGG	TCATACGGCTCGATGAATCGTGG	5	D11	44855709	44855728	+	0.0252891	NGG
ARC_sgRNA2	TCATAATCCTCGATGATTTGTGG	TCATACGGCTCGATGAATCGTGG	5	D12	8135798	8135817	+	0.0252891	NGG
ARC_sgRNA2	TCATAATCCTCGATGATTTGTGG	TCATACGGCTCGATGAATCGTGG	5	scaffold14042	2013	2032	+	0.0252891	NGG
ARC_sgRNA2	TCATAATCCTCGATGATTTGTGG	TCATACGGCTCGATGAATCGTGG	5	scaffold2789_A11	13330	13349	+	0.0252891	NGG
ARC_sgRNA2	TCATAATCCTCGATGATTTGTGG	TCATACTCTCGGATGATTAGTGG	5	A11	37826911	37826930	+	0.0151515	NGG
ARC_sgRNA2	TCATAATCCTCGATGATTTGTGG	TCATACTCTCGGATGATTAGTGG	5	D12	13741438	13741457	+	0.0151515	NGG
ARC_sgRNA2	TCATAATCCTCGATGATTTGTGG	TCATACTGCCCGATGAATCGTGG	5	D12	4343273	4343292	+	0.0229288	NGG
ARC_sgRNA2	TCATAATCCTCGATGATTTGTGG	TCATAGCCGACCATGATTTGTGG	5	D02	37077713	37077732	+	0.137948	NGG
ARC_sgRNA2	TCATAATCCTCGATGATTTGTGG	TCATAGTTCCCAATGATTGGTGG	5	A09	14443443	14443462	+	0.0777778	NGG
ARC_sgRNA2	TCATAATCCTCGATGATTTGTGG	TCATATGACTCGATGAATCGTGG	5	A09	22936207	22936226	+	0.0401816	NGG
ARC_sgRNA2	TCATAATCCTCGATGATTTGTGG	TCATATGGCCCGATGAATTGTGG	5	A05	34762373	34762392	+	0.0768307	NGG
ARC_sgRNA2	TCATAATCCTCGATGATTTGTGG	TCATATGGCCCGATGAATTGTGG	5	A13	17600811	17600830	+	0.0768307	NGG
ARC_sgRNA2	TCATAATCCTCGATGATTTGTGG	TCATATGGCCCGATGATTCGTGG	5	A04	34860275	34860294	+	0.03974	NGG
ARC_sgRNA2	TCATAATCCTCGATGATTTGTGG	TCATATGGCTCAATGAATTGTGG	5	scaffold1499_A06	20276	20295	+	0.134454	NGG
ARC_sgRNA2	TCATAATCCTCGATGATTTGTGG	TCATATGGCTCGATAAATTGTGG	5	A03	36802084	36802103	+	0.135584	NGG
ARC_sgRNA2	TCATAATCCTCGATGATTTGTGG	TCATATGGCTCGATAAATTGTGG	5	scaffold14204	284	303	+	0.135584	NGG
ARC_sgRNA2	TCATAATCCTCGATGATTTGTGG	TCATATGGCTCGATGAACTGTGG	5	scaffold841_A04	5294	5313	+	0.061739	NGG
ARC_sgRNA2	TCATAATCCTCGATGATTTGTGG	TCATATGGCTCGATGAATCGTGG	5	A01	36388498	36388517	+	0.03974	NGG
ARC_sgRNA2	TCATAATCCTCGATGATTTGTGG	TCATATGGCTCGATGAATCGTGG	5	A03	41144524	41144543	+	0.03974	NGG
ARC_sgRNA2	TCATAATCCTCGATGATTTGTGG	TCATATGGCTCGATGAATCGTGG	5	A07	58242859	58242878	+	0.03974	NGG
ARC_sgRNA2	TCATAATCCTCGATGATTTGTGG	TCATATGGCTCGATGAATCGTGG	5	A09	37042262	37042281	+	0.03974	NGG
ARC_sgRNA2	TCATAATCCTCGATGATTTGTGG	TCATATTCATTGGTGATTCGTGG	5	A03	2559333	2559352	+	0.033892	NGG
ARC_sgRNA2	TCATAATCCTCGATGATTTGTGG	TCATATTGCTCGATAAATCGTGG	5	D05	44835741	44835760	+	0.0635841	NGG
ARC_sgRNA2	TCATAATCCTCGATGATTTGTGG	TCATATTTCTCCAGAATTTGTGG	5	D11	63144009	63144028	+	0	NGG
ARC_sgRNA2	TCATAATCCTCGATGATTTGTGG	TCATCATCCTAGGTGATGTGTGG	4	scaffold4165_D06	161394	161413	+	0.0815217	NGG
ARC_sgRNA2	TCATAATCCTCGATGATTTGTGG	TCATCATCGTCGATGACTGGTGG	4	A11	37006852	37006871	+	0.0546218	NGG
ARC_sgRNA2	TCATAATCCTCGATGATTTGTGG	TCATCATCTTCGGGGATTTGAGG	4	A02	60828973	60828992	+	0	NGG
ARC_sgRNA2	TCATAATCCTCGATGATTTGTGG	TCATCATCTTCGGGGATTTGAGG	4	D03	10357841	10357860	+	0	NGG
ARC_sgRNA2	TCATAATCCTCGATGATTTGTGG	TCATCATGCTCTTTGATATGTGG	5	scaffold1022_A05	129703	129722	+	0.0247253	NGG
ARC_sgRNA2	TCATAATCCTCGATGATTTGTGG	TCATGATACATGATGAGTTGTGG	5	D08	47209500	47209519	+	0.014521	NGG
ARC_sgRNA2	TCATAATCCTCGATGATTTGTGG	TCATGATACATGATGATTTGTGG	4	D06	46505400	46505419	+	0.123429	NGG
ARC_sgRNA2	TCATAATCCTCGATGATTTGTGG	TCATGATCCTCCATGTGTTGTGG	4	A06	80572662	80572681	+	0	NGG
ARC_sgRNA2	TCATAATCCTCGATGATTTGTGG	TCATTATCCTCAATACTTTGTGG	4	A06	786932	786951	+	0	NGG
ARC_sgRNA2	TCATAATCCTCGATGATTTGTGG	TCATTATCCTCGATAATTTGTGG	2	D06	712655	712674	+	0.342246	NGG
ARC_sgRNA2	TCATAATCCTCGATGATTTGTGG	TCATTATCGTCGATTATGTATGG	5	D09	30737591	30737610	+	0.0100495	NGG
ARC_sgRNA2	TCATAATCCTCGATGATTTGTGG	TCCTAATCCTCTTTAAATTGTGG	5	A09	66363104	66363123	+	0.0248222	NGG
ARC_sgRNA2	TCATAATCCTCGATGATTTGTGG	TCCTAATCCTCTTTAAATTGTGG	5	D09	40879031	40879050	+	0.0248222	NGG
ARC_sgRNA2	TCATAATCCTCGATGATTTGTGG	TCGTAACCCTCGATATTTAGTGG	5	A11	49063584	49063603	+	0	NGG
ARC_sgRNA2	TCATAATCCTCGATGATTTGTGG	TCGTAATCCAGGATGAAATGTGG	5	A10	26441660	26441679	+	0.0465608	NGG
ARC_sgRNA2	TCATAATCCTCGATGATTTGTGG	TCGTAATCCTATATCACTTGTGG	5	A03	485942	485961	+	0.0339367	NGG
ARC_sgRNA2	TCATAATCCTCGATGATTTGTGG	TCGTAATCCTGCATGTGTTGTGG	5	A04	44957303	44957322	+	0	NGG
ARC_sgRNA2	TCATAATCCTCGATGATTTGTGG	TCGTAATCCTGCATGTGTTGTGG	5	A12	61817544	61817563	+	0	NGG
ARC_sgRNA2	TCATAATCCTCGATGATTTGTGG	TCGTAATCCTGCATGTGTTGTGG	5	D02	54030745	54030764	+	0	NGG
ARC_sgRNA2	TCATAATCCTCGATGATTTGTGG	TCGTAATCTCAGATGATCTGTGG	5	D06	34065373	34065392	+	0.0916667	NGG
ARC_sgRNA2	TCATAATCCTCGATGATTTGTGG	TCGTTATCCTCGATGATATTTGG	4	A04	10331859	10331878	+	0.103704	NGG
ARC_sgRNA2	TCATAATCCTCGATGATTTGTGG	TCTAAATCGTCGATGTTTTGCGG	4	D01	30403971	30403990	+	0	NGG
ARC_sgRNA2	TCATAATCCTCGATGATTTGTGG	TCTCAATCTTCAAAGATTTGTGG	5	A10	78580682	78580701	+	0.230911	NGG
ARC_sgRNA2	TCATAATCCTCGATGATTTGTGG	TCTCCATCGTCGATGATTAGTGG	5	A12	69948665	69948684	+	0.0403926	NGG
ARC_sgRNA2	TCATAATCCTCGATGATTTGTGG	TCTTAATCCTGCATGTGTTGTGG	5	A08	82038474	82038493	+	0	NGG
ARC_sgRNA2	TCATAATCCTCGATGATTTGTGG	TCTTAATTCTAAATAATTTGTGG	5	D13	27680879	27680898	+	0.40692	NGG
ARC_sgRNA2	TCATAATCCTCGATGATTTGTGG	TCTTAATTCTAAATAATTTGTGG	5	scaffold42983	754	773	+	0.40692	NGG
ARC_sgRNA2	TCATAATCCTCGATGATTTGTGG	TCTTAATTCTGGACGATTTCTGG	5	scaffold22142	1440	1459	+	0.0189076	NGG
ARC_sgRNA2	TCATAATCCTCGATGATTTGTGG	TCTTCATCTTCGATTGTTTGTGG	5	scaffold11492	2678	2697	+	0.00848416	NGG
ARC_sgRNA2	TCATAATCCTCGATGATTTGTGG	TCTTTACCCTCGATGATACGTGG	5	A12	7115016	7115035	+	0.0324544	NGG
ARC_sgRNA2	TCATAATCCTCGATGATTTGTGG	TGAAAATCCACCATGAATTGTGG	5	A02	39604746	39604765	+	0.0801712	NGG
ARC_sgRNA2	TCATAATCCTCGATGATTTGTGG	TGACATTCCTCGTTGATTTATGG	5	A01	7980120	7980139	+	0.0904275	NGG
ARC_sgRNA2	TCATAATCCTCGATGATTTGTGG	TGACATTCCTCGTTGATTTATGG	5	scaffold3720_D01	91410	91429	+	0.0904275	NGG
ARC_sgRNA2	TCATAATCCTCGATGATTTGTGG	TGATAATGCTCGATCTTTAGTGG	5	A08	92757042	92757061	+	0	NGG
ARC_sgRNA2	TCATAATCCTCGATGATTTGTGG	TGATAGTCTTCGATGATATCTGG	5	scaffold88707	136	155	+	0.124224	NGG
ARC_sgRNA2	TCATAATCCTCGATGATTTGTGG	TGATATTAATGGATGATTTGTGG	5	D02	32627797	32627816	+	0.0692103	NGG
ARC_sgRNA2	TCATAATCCTCGATGATTTGTGG	TGATCATCCTCGATGTTGGGTGG	5	A07	4192558	4192577	+	0	NGG
ARC_sgRNA2	TCATAATCCTCGATGATTTGTGG	TGATCATCCTCGATGTTGGGTGG	5	D07	4188364	4188383	+	0	NGG
ARC_sgRNA2	TCATAATCCTCGATGATTTGTGG	TGATTGTCCTCGATGATATTTGG	5	A10	97905907	97905926	+	0.0843215	NGG
ARC_sgRNA2	TCATAATCCTCGATGATTTGTGG	TGCTAACCCTAGATGATGTGTGG	5	D05	54940261	54940280	+	0.0512422	NGG
ARC_sgRNA2	TCATAATCCTCGATGATTTGTGG	TGCTAATGCTCGATCTTTTGTGG	5	D03	1947487	1947506	+	0	NGG
ARC_sgRNA2	TCATAATCCTCGATGATTTGTGG	TGCTCATCCTGGATGATGTGTGG	5	D13	56566069	56566088	+	0.0124224	NGG
ARC_sgRNA2	TCATAATCCTCGATGATTTGTGG	TGGTAGTCCTCGATGATATCTGG	5	A10	97892538	97892557	+	0.0867593	NGG
ARC_sgRNA2	TCATAATCCTCGATGATTTGTGG	TGGTAGTCCTCGATGATATCTGG	5	A10	97896108	97896127	+	0.0867593	NGG
ARC_sgRNA2	TCATAATCCTCGATGATTTGTGG	TGGTAGTCCTCGATGATATCTGG	5	D10	61451306	61451325	+	0.0867593	NGG
ARC_sgRNA2	TCATAATCCTCGATGATTTGTGG	TGGTAGTCCTCGATGATATCTGG	5	D10	61460193	61460212	+	0.0867593	NGG
ARC_sgRNA2	TCATAATCCTCGATGATTTGTGG	TGGTAGTCCTCGATGATATCTGG	5	D10	61472401	61472420	+	0.0867593	NGG
ARC_sgRNA2	TCATAATCCTCGATGATTTGTGG	TGGTAGTCCTCGATGATATCTGG	5	D10	61477522	61477541	+	0.0867593	NGG
ARC_sgRNA2	TCATAATCCTCGATGATTTGTGG	TGGTAGTCCTCGATGATATTTGG	5	A10	97921275	97921294	+	0.141707	NGG
ARC_sgRNA2	TCATAATCCTCGATGATTTGTGG	TGGTAGTCCTCGATGATATTTGG	5	D10	61496822	61496841	+	0.141707	NGG
ARC_sgRNA2	TCATAATCCTCGATGATTTGTGG	TGGTTATCATAGATGATTTGTGG	5	scaffold476_A02	151304	151323	+	0.0993789	NGG
ARC_sgRNA2	TCATAATCCTCGATGATTTGTGG	TTAGAATCCTCAATGCTTTGAGG	4	A10	1036114	1036133	+	0	NGG
ARC_sgRNA2	TCATAATCCTCGATGATTTGTGG	TTATAAAACTCGATTTTTTGTGG	5	A02	5610904	5610923	+	0	NGG
ARC_sgRNA2	TCATAATCCTCGATGATTTGTGG	TTATAAAGCTCTATGATATGTGG	5	D07	52896943	52896962	+	0.131119	NGG
ARC_sgRNA2	TCATAATCCTCGATGATTTGTGG	TTATAATCTCAGATGATTGGTGG	5	A05	52907979	52907998	+	0.0795455	NGG
ARC_sgRNA2	TCATAATCCTCGATGATTTGTGG	TTATAATCTTGGATGATCAGTGG	5	A12	19116780	19116799	+	0.0243506	NGG
ARC_sgRNA2	TCATAATCCTCGATGATTTGTGG	TTATAATGCTCGATGGCATGTGG	5	A07	26894760	26894779	+	0.0528883	NGG
ARC_sgRNA2	TCATAATCCTCGATGATTTGTGG	TTATATAACTCGATTATTTGTGG	5	D13	31771289	31771308	+	0.0527597	NGG
ARC_sgRNA2	TCATAATCCTCGATGATTTGTGG	TTATCATCCCAGTTGATTTGTGG	5	D13	25598665	25598684	+	0.0545455	NGG
ARC_sgRNA2	TCATAATCCTCGATGATTTGTGG	TTATCATCCTGGATGATATTTGG	5	D11	48515764	48515783	+	0.0530303	NGG
ARC_sgRNA2	TCATAATCCTCGATGATTTGTGG	TTATCATCCTTGATGATATTTGG	5	A04	7534007	7534026	+	0.0652681	NGG
ARC_sgRNA2	TCATAATCCTCGATGATTTGTGG	TTATCATCCTTGATGATATTTGG	5	scaffold757_A04	9261	9280	+	0.0652681	NGG
ARC_sgRNA2	TCATAATCCTCGATGATTTGTGG	TTATGATCCTACATGTTTTGTGG	5	A08	16879183	16879202	+	0	NGG
ARC_sgRNA2	TCATAATCCTCGATGATTTGTGG	TTATTAAGCTTGATGATTTGTGG	5	A03	24547413	24547432	+	0.0572155	NGG
ARC_sgRNA2	TCATAATCCTCGATGATTTGTGG	TTATTAAGCTTGATGATTTGTGG	5	A03	37405203	37405222	+	0.0572155	NGG
ARC_sgRNA2	TCATAATCCTCGATGATTTGTGG	TTATTAATCTTGATGATTTGTGG	5	A04	2976352	2976371	+	0.0778767	NGG
ARC_sgRNA2	TCATAATCCTCGATGATTTGTGG	TTATTATCCTGCATGTTTTGTGG	5	D11	16630199	16630218	+	0	NGG
ARC_sgRNA2	TCATAATCCTCGATGATTTGTGG	TTATTATGCTCAATGGTTTGTGG	5	D09	27018696	27018715	+	0.0381437	NGG
ARC_sgRNA2	TCATAATCCTCGATGATTTGTGG	TTCTAATCATAGATGATGTGTGG	5	D05	55584352	55584371	+	0.0834879	NGG
ARC_sgRNA2	TCATAATCCTCGATGATTTGTGG	TTCTAATCCTAGATGATATGTGG	4	D05	55768245	55768264	+	0.194805	NGG
ARC_sgRNA2	TCATAATCCTCGATGATTTGTGG	TTCTAATCCTAGATGATGCGTGG	5	scaffold3998_D05	56037	56056	+	0.0268697	NGG
ARC_sgRNA2	TCATAATCCTCGATGATTTGTGG	TTCTAATCCTAGATGATGTATGG	5	D05	54906140	54906159	+	0.0913149	NGG
ARC_sgRNA2	TCATAATCCTCGATGATTTGTGG	TTCTAATCCTAGATGATGTGTGG	4	A04	6398106	6398125	+	0.0974026	NGG
ARC_sgRNA2	TCATAATCCTCGATGATTTGTGG	TTCTAATCCTAGATGATGTGTGG	4	A04	6476618	6476637	+	0.0974026	NGG
ARC_sgRNA2	TCATAATCCTCGATGATTTGTGG	TTCTAATCCTAGATGATGTGTGG	4	A04	6491812	6491831	+	0.0974026	NGG
ARC_sgRNA2	TCATAATCCTCGATGATTTGTGG	TTCTAATCCTAGATGATGTGTGG	4	A04	6574390	6574409	+	0.0974026	NGG
ARC_sgRNA2	TCATAATCCTCGATGATTTGTGG	TTCTAATCCTAGATGATGTGTGG	4	A04	6602473	6602492	+	0.0974026	NGG
ARC_sgRNA2	TCATAATCCTCGATGATTTGTGG	TTCTAATCCTAGATGATGTGTGG	4	A04	6625970	6625989	+	0.0974026	NGG
ARC_sgRNA2	TCATAATCCTCGATGATTTGTGG	TTCTAATCCTAGATGATGTGTGG	4	A04	6640160	6640179	+	0.0974026	NGG
ARC_sgRNA2	TCATAATCCTCGATGATTTGTGG	TTCTAATCCTAGATGATGTGTGG	4	A04	6828560	6828579	+	0.0974026	NGG
ARC_sgRNA2	TCATAATCCTCGATGATTTGTGG	TTCTAATCCTAGATGATGTGTGG	4	A04	6838898	6838917	+	0.0974026	NGG
ARC_sgRNA2	TCATAATCCTCGATGATTTGTGG	TTCTAATCCTAGATGATGTGTGG	4	A04	6849305	6849324	+	0.0974026	NGG
ARC_sgRNA2	TCATAATCCTCGATGATTTGTGG	TTCTAATCCTAGATGATGTGTGG	4	A04	7082067	7082086	+	0.0974026	NGG
ARC_sgRNA2	TCATAATCCTCGATGATTTGTGG	TTCTAATCCTAGATGATGTGTGG	4	D05	54892447	54892466	+	0.0974026	NGG
ARC_sgRNA2	TCATAATCCTCGATGATTTGTGG	TTCTAATCCTAGATGATGTGTGG	4	D05	55200707	55200726	+	0.0974026	NGG
ARC_sgRNA2	TCATAATCCTCGATGATTTGTGG	TTCTAATCCTAGATGATGTGTGG	4	D05	55207459	55207478	+	0.0974026	NGG
ARC_sgRNA2	TCATAATCCTCGATGATTTGTGG	TTCTAATCCTAGATGATGTGTGG	4	D05	55236462	55236481	+	0.0974026	NGG
ARC_sgRNA2	TCATAATCCTCGATGATTTGTGG	TTCTAATCCTAGATGATGTGTGG	4	D05	55244545	55244564	+	0.0974026	NGG
ARC_sgRNA2	TCATAATCCTCGATGATTTGTGG	TTCTAATCCTAGATGATGTGTGG	4	D05	55270261	55270280	+	0.0974026	NGG
ARC_sgRNA2	TCATAATCCTCGATGATTTGTGG	TTCTAATCCTAGATGATGTGTGG	4	D05	55282710	55282729	+	0.0974026	NGG
ARC_sgRNA2	TCATAATCCTCGATGATTTGTGG	TTCTAATCCTAGATGATGTGTGG	4	D05	55322723	55322742	+	0.0974026	NGG
ARC_sgRNA2	TCATAATCCTCGATGATTTGTGG	TTCTAATCCTAGATGATGTGTGG	4	D05	55349117	55349136	+	0.0974026	NGG
ARC_sgRNA2	TCATAATCCTCGATGATTTGTGG	TTCTAATCCTAGATGATGTGTGG	4	D05	55363906	55363925	+	0.0974026	NGG
ARC_sgRNA2	TCATAATCCTCGATGATTTGTGG	TTCTAATCCTAGATGATGTGTGG	4	D05	55373944	55373963	+	0.0974026	NGG
ARC_sgRNA2	TCATAATCCTCGATGATTTGTGG	TTCTAATCCTAGATGATGTGTGG	4	D05	55399800	55399819	+	0.0974026	NGG
ARC_sgRNA2	TCATAATCCTCGATGATTTGTGG	TTCTAATCCTAGATGATGTGTGG	4	D05	55485918	55485937	+	0.0974026	NGG
ARC_sgRNA2	TCATAATCCTCGATGATTTGTGG	TTCTAATCCTAGATGATGTGTGG	4	D05	55577854	55577873	+	0.0974026	NGG
ARC_sgRNA2	TCATAATCCTCGATGATTTGTGG	TTCTAATCCTAGATGATGTGTGG	4	D05	55631841	55631860	+	0.0974026	NGG
ARC_sgRNA2	TCATAATCCTCGATGATTTGTGG	TTCTAATCCTAGATGATGTGTGG	4	D05	55673753	55673772	+	0.0974026	NGG
ARC_sgRNA2	TCATAATCCTCGATGATTTGTGG	TTCTAATCCTAGATGATGTGTGG	4	D05	55685050	55685069	+	0.0974026	NGG
ARC_sgRNA2	TCATAATCCTCGATGATTTGTGG	TTCTAATCCTAGATGATGTGTGG	4	D05	55708926	55708945	+	0.0974026	NGG
ARC_sgRNA2	TCATAATCCTCGATGATTTGTGG	TTCTAATCCTAGATGATGTGTGG	4	D05	55726771	55726790	+	0.0974026	NGG
ARC_sgRNA2	TCATAATCCTCGATGATTTGTGG	TTCTAATCCTAGATGATGTGTGG	4	D05	55762003	55762022	+	0.0974026	NGG
ARC_sgRNA2	TCATAATCCTCGATGATTTGTGG	TTCTAATCCTAGATGATGTGTGG	4	scaffold268854	93	112	+	0.0974026	NGG
ARC_sgRNA2	TCATAATCCTCGATGATTTGTGG	TTCTAATCCTAGATGATGTGTGG	4	scaffold3998_D05	38982	39001	+	0.0974026	NGG
ARC_sgRNA2	TCATAATCCTCGATGATTTGTGG	TTCTAATCCTAGATGATGTGTGG	4	scaffold4910	22822	22841	+	0.0974026	NGG
ARC_sgRNA2	TCATAATCCTCGATGATTTGTGG	TTCTAATCCTAGATGATGTTTGG	5	A04	6512042	6512061	+	0.0681818	NGG
ARC_sgRNA2	TCATAATCCTCGATGATTTGTGG	TTCTAATCCTGGATGATGTATGG	5	A10	24838530	24838549	+	0.0304383	NGG
ARC_sgRNA2	TCATAATCCTCGATGATTTGTGG	TTCTAATCCTGGATGATGTATGG	5	D10	40658648	40658667	+	0.0304383	NGG
ARC_sgRNA2	TCATAATCCTCGATGATTTGTGG	TTCTAATCCTGGATGATGTATGG	5	scaffold158255	18	37	+	0.0304383	NGG
ARC_sgRNA2	TCATAATCCTCGATGATTTGTGG	TTCTAATCTTAGATGATGTGTGG	5	D05	57240276	57240295	+	0.0852273	NGG
ARC_sgRNA2	TCATAATCCTCGATGATTTGTGG	TTCTTGTCCTCGATGATGTGTGG	5	D10	20487924	20487943	+	0.0337325	NGG
ARC_sgRNA2	CCACAAATCATCGAGGATTATGA	TCATAATCCTCGATGATTTGTGG	0	A06	15589224	15589243	-	1	NGG
ARC_sgRNA2	CCACAAATCATCGAGGATTATGA	TCATAATCCTCGATGATTTGTGG	0	D06	11881371	11881390	-	1	NGG
ARC_sgRNA2	CCACAAATCATCGAGGATTATGA	TCATAATCCTTGATGATATGTGG	2	A01	4203983	4204002	-	0.205128	NGG
ARC_sgRNA2	CCACAAATCATCGAGGATTATGA	TCATAATCCTTGATGATATGTGG	2	A01	4293200	4293219	-	0.205128	NGG
ARC_sgRNA2	CCACAAATCATCGAGGATTATGA	TCATAATCCTTGATGATATGTGG	2	A01	4321290	4321309	-	0.205128	NGG
ARC_sgRNA2	CCACAAATCATCGAGGATTATGA	TCATAATCCTTGATGATATGTGG	2	scaffold4820	31739	31758	-	0.205128	NGG
ARC_sgRNA2	CCACAAATCATCGAGGATTATGA	TCATAATCCCAGATGATTGGTGG	3	scaffold2501_A10	1794	1813	-	0.1	NGG
ARC_sgRNA2	CCACAAATCATCGAGGATTATGA	TCATAATCTTAGATGATTGGTGG	3	D11	33094454	33094473	-	0.164062	NGG
ARC_sgRNA2	CCACAAATCATCGAGGATTATGA	TCATAATCTTGGATGATCTGTGG	3	D09	14066087	14066106	-	0.09375	NGG
ARC_sgRNA2	CCACAAATCATCGAGGATTATGA	TCATAATCTTGGATGATTGGTGG	3	A05	57070529	57070548	-	0.0546875	NGG
ARC_sgRNA2	CCACAAATCATCGAGGATTATGA	TCATTATCCTTGATGATATGTGG	3	A01	4381265	4381284	-	0.0745921	NGG
ARC_sgRNA2	CCACAAATCATCGAGGATTATGA	TCATTATCCTTGATGATATGTGG	3	D01	3985978	3985997	-	0.0745921	NGG
ARC_sgRNA2	CCACAAATCATCGAGGATTATGA	TCGTAATCCTCGATGATCTATGG	3	D01	3884189	3884208	-	0.245536	NGG
ARC_sgRNA2	CCACAAATCATCGAGGATTATGA	TCGTAATCCTCGATGATCTATGG	3	scaffold4820	1394	1413	-	0.245536	NGG
ARC_sgRNA2	CCACAAATCATCGAGGATTATGA	ACATAATCCATGCTGATTTGGGG	4	scaffold2538_A10	107300	107319	-	0.0555234	NGG
ARC_sgRNA2	CCACAAATCATCGAGGATTATGA	ACATAATCTTCGAGGATATGCGG	4	scaffold3920_D03	4131862	4131881	-	0	NGG
ARC_sgRNA2	CCACAAATCATCGAGGATTATGA	CAATAAGTCTCGATGATTTGAGG	4	D05	36818443	36818462	-	0.320856	NGG
ARC_sgRNA2	CCACAAATCATCGAGGATTATGA	TCAAAATCTTACATGATTTGAGG	4	D09	14294142	14294161	-	0.165441	NGG
ARC_sgRNA2	CCACAAATCATCGAGGATTATGA	TCAGAATCCTCGACAATGTGGGG	4	scaffold874_A04	988888	988907	-	0.0560224	NGG
ARC_sgRNA2	CCACAAATCATCGAGGATTATGA	TCAGAATCTATGATGATTTGGGG	4	A05	29364632	29364651	-	0.144231	NGG
ARC_sgRNA2	CCACAAATCATCGAGGATTATGA	TCAGAATCTATGATGATTTGGGG	4	D05	27436408	27436427	-	0.144231	NGG
ARC_sgRNA2	CCACAAATCATCGAGGATTATGA	TCATAAACAGTGATGATTTGAGG	4	D01	53862994	53863013	-	0.115385	NGG
ARC_sgRNA2	CCACAAATCATCGAGGATTATGA	TCATAAACAGTGATGATTTGAGG	4	scaffold132685	172	191	-	0.115385	NGG
ARC_sgRNA2	CCACAAATCATCGAGGATTATGA	TCATAACGCCCGATGAATTGCGG	4	A12	23687173	23687192	-	0.125714	NGG
ARC_sgRNA2	CCACAAATCATCGAGGATTATGA	TCATAATAATCGATGTCTTGAGG	4	A06	100486262	100486281	-	0	NGG
ARC_sgRNA2	CCACAAATCATCGAGGATTATGA	TCATAATCATCGAAGAATTAAGG	4	scaffold110_A01	642246	642265	-	0.265306	NGG
ARC_sgRNA2	CCACAAATCATCGAGGATTATGA	TCATAATCCTCTTCGATCTGCGG	4	scaffold4346_D09	9125	9144	-	0.0141287	NGG
ARC_sgRNA2	CCACAAATCATCGAGGATTATGA	TCATAATCCTTGATATTTTAGGG	4	D11	6510499	6510518	-	0	NGG
ARC_sgRNA2	CCACAAATCATCGAGGATTATGA	TCATAATCTCAGATGATTGGTGG	4	scaffold2648_A10	17914	17933	-	0.0875	NGG
ARC_sgRNA2	CCACAAATCATCGAGGATTATGA	TCATAATCTCGGATGATTGGTGG	4	A02	50983469	50983488	-	0.0291667	NGG
ARC_sgRNA2	CCACAAATCATCGAGGATTATGA	TCATAATCTTAGATGATCAGTGG	4	D12	4279577	4279596	-	0.0803571	NGG
ARC_sgRNA2	CCACAAATCATCGAGGATTATGA	TCATAATCTTAGATGATCGGTGG	4	A07	61269148	61269167	-	0.0703125	NGG
ARC_sgRNA2	CCACAAATCATCGAGGATTATGA	TCATAATCTTGAATGATTGGTGG	4	scaffold4530_D11	2213504	2213523	-	0.0510417	NGG
ARC_sgRNA2	CCACAAATCATCGAGGATTATGA	TCATAATCTTGGATGATCGGTGG	4	A11	54398294	54398313	-	0.0234375	NGG
ARC_sgRNA2	CCACAAATCATCGAGGATTATGA	TCATAATCTTGGATGATCGGTGG	4	D03	15311941	15311960	-	0.0234375	NGG
ARC_sgRNA2	CCACAAATCATCGAGGATTATGA	TCATAATCTTGGATGATCGGTGG	4	D05	43603189	43603208	-	0.0234375	NGG
ARC_sgRNA2	CCACAAATCATCGAGGATTATGA	TCATAATTCTGAATGATTGGTGG	4	A10	77527341	77527360	-	0.0510417	NGG
ARC_sgRNA2	CCACAAATCATCGAGGATTATGA	TCATAATTCTGAATGATTGGTGG	4	A11	50838614	50838633	-	0.0510417	NGG
ARC_sgRNA2	CCACAAATCATCGAGGATTATGA	TCATAATTCTGAATGATTGGTGG	4	D04	32914734	32914753	-	0.0510417	NGG
ARC_sgRNA2	CCACAAATCATCGAGGATTATGA	TCATAATTCTGAATGATTGGTGG	4	D10	34454258	34454277	-	0.0510417	NGG
ARC_sgRNA2	CCACAAATCATCGAGGATTATGA	TCATAATTCTGAATGATTGGTGG	4	D10	46447242	46447261	-	0.0510417	NGG
ARC_sgRNA2	CCACAAATCATCGAGGATTATGA	TCATACCCCTAGATGATTTCTGG	4	A06	102937936	102937955	-	0.100446	NGG
ARC_sgRNA2	CCACAAATCATCGAGGATTATGA	TCATAGGGCTCGATGAATTGCGG	4	scaffold1167_A05	16746	16765	-	0.144058	NGG
ARC_sgRNA2	CCACAAATCATCGAGGATTATGA	TCATCATTCTCAATGATTGGCGG	4	A05	67315163	67315182	-	0.102083	NGG
ARC_sgRNA2	CCACAAATCATCGAGGATTATGA	TCCTTGTCCTCGATTATTTGTGG	4	D12	2774744	2774763	-	0.0159025	NGG
ARC_sgRNA2	CCACAAATCATCGAGGATTATGA	TCGTAATCATCGATGATCTATGG	4	D01	3857503	3857522	-	0.210459	NGG
ARC_sgRNA2	CCACAAATCATCGAGGATTATGA	TCGTAATCCTCAATGATCTATGG	4	A01	4240858	4240877	-	0.229167	NGG
ARC_sgRNA2	CCACAAATCATCGAGGATTATGA	TTATACTGCTCGATGAATTGCGG	4	A07	41327775	41327794	-	0.141677	NGG
ARC_sgRNA2	CCACAAATCATCGAGGATTATGA	TTCTAATCCTAGATGATGTGTGG	4	D05	54211068	54211087	-	0.0974026	NGG
ARC_sgRNA2	CCACAAATCATCGAGGATTATGA	TTCTAATCCTAGATGATGTGTGG	4	D05	54534641	54534660	-	0.0974026	NGG
ARC_sgRNA2	CCACAAATCATCGAGGATTATGA	TTCTAATCCTAGATGATGTGTGG	4	D05	54547163	54547182	-	0.0974026	NGG
ARC_sgRNA2	CCACAAATCATCGAGGATTATGA	TTCTAATCCTAGATGATGTGTGG	4	D05	54610932	54610951	-	0.0974026	NGG
ARC_sgRNA2	CCACAAATCATCGAGGATTATGA	TTCTAATCCTAGATGATGTGTGG	4	D05	54639878	54639897	-	0.0974026	NGG
ARC_sgRNA2	CCACAAATCATCGAGGATTATGA	TTCTAATCCTAGATGATGTGTGG	4	D05	54659318	54659337	-	0.0974026	NGG
ARC_sgRNA2	CCACAAATCATCGAGGATTATGA	TTCTAATCCTAGATGATGTGTGG	4	D05	54669747	54669766	-	0.0974026	NGG
ARC_sgRNA2	CCACAAATCATCGAGGATTATGA	TTCTAATCCTAGATGATGTGTGG	4	D05	54688655	54688674	-	0.0974026	NGG
ARC_sgRNA2	CCACAAATCATCGAGGATTATGA	TTCTAATCCTAGATGATGTGTGG	4	D05	54698954	54698973	-	0.0974026	NGG
ARC_sgRNA2	CCACAAATCATCGAGGATTATGA	TTCTAATCCTAGATGATGTGTGG	4	D05	54705192	54705211	-	0.0974026	NGG
ARC_sgRNA2	CCACAAATCATCGAGGATTATGA	TTCTAATCCTAGATGATGTGTGG	4	D05	54734270	54734289	-	0.0974026	NGG
ARC_sgRNA2	CCACAAATCATCGAGGATTATGA	TTCTAATCCTAGATGATGTGTGG	4	D05	54741761	54741780	-	0.0974026	NGG
ARC_sgRNA2	CCACAAATCATCGAGGATTATGA	TTCTAATCCTAGATGATGTGTGG	4	D05	54752630	54752649	-	0.0974026	NGG
ARC_sgRNA2	CCACAAATCATCGAGGATTATGA	TTCTAATCCTAGATGATGTGTGG	4	D05	54758043	54758062	-	0.0974026	NGG
ARC_sgRNA2	CCACAAATCATCGAGGATTATGA	TTCTAATCCTAGATGATGTGTGG	4	D05	54790784	54790803	-	0.0974026	NGG
ARC_sgRNA2	CCACAAATCATCGAGGATTATGA	TTCTAATCCTAGATGATGTGTGG	4	scaffold142431	354	373	-	0.0974026	NGG
ARC_sgRNA2	CCACAAATCATCGAGGATTATGA	TTCTAATCCTAGATGATGTGTGG	4	scaffold193851	257	276	-	0.0974026	NGG
ARC_sgRNA2	CCACAAATCATCGAGGATTATGA	TTCTAATCCTAGATGATGTGTGG	4	scaffold4933	16931	16950	-	0.0974026	NGG
ARC_sgRNA2	CCACAAATCATCGAGGATTATGA	TTGTAATCCTCGATGATCTATGG	4	D01	53859671	53859690	-	0.223214	NGG
ARC_sgRNA2	CCACAAATCATCGAGGATTATGA	AAATAATCATTGATGATTTTTGG	5	D13	29719964	29719983	-	0.134266	NGG
ARC_sgRNA2	CCACAAATCATCGAGGATTATGA	ACATAAACCTCAATGGTTGGTGG	5	A05	17342196	17342215	-	0.0392628	NGG
ARC_sgRNA2	CCACAAATCATCGAGGATTATGA	ACATAAACCTCAATGGTTGGTGG	5	D05	16828815	16828834	-	0.0392628	NGG
ARC_sgRNA2	CCACAAATCATCGAGGATTATGA	ACATAATCGTCCATTTTTTGTGG	5	D05	38787356	38787375	-	0	NGG
ARC_sgRNA2	CCACAAATCATCGAGGATTATGA	ACATTATCGTCAATGAATTGTGG	5	D02	53357245	53357264	-	0.112054	NGG
ARC_sgRNA2	CCACAAATCATCGAGGATTATGA	ATATAAGCTTCGATGCTTTGTGG	5	A12	10022369	10022388	-	0	NGG
ARC_sgRNA2	CCACAAATCATCGAGGATTATGA	CCATAATCCTCAATGGATGGTGG	5	A09	62302812	62302831	-	0.0205128	NGG
ARC_sgRNA2	CCACAAATCATCGAGGATTATGA	CCATTTTCCTCTATCATTTGTGG	5	D02	16786133	16786152	-	0.0233533	NGG
ARC_sgRNA2	CCACAAATCATCGAGGATTATGA	CCCTAATGCTCGATTTTTTGTGG	5	D10	23278617	23278636	-	0	NGG
ARC_sgRNA2	CCACAAATCATCGAGGATTATGA	CCCTAATGCTTGATCATTTGTGG	5	D06	51192423	51192442	-	0.0198169	NGG
ARC_sgRNA2	CCACAAATCATCGAGGATTATGA	CTAAAATCCTCAATAATTTGTGG	5	A06	29858535	29858554	-	0.325949	NGG
ARC_sgRNA2	CCACAAATCATCGAGGATTATGA	GCATATTCCTTGGTGATTTTTGG	5	A04	58589271	58589290	-	0.0959721	NGG
ARC_sgRNA2	CCACAAATCATCGAGGATTATGA	GCATGATTCTTGATGATTTATGG	5	D06	43912354	43912373	-	0.173829	NGG
ARC_sgRNA2	CCACAAATCATCGAGGATTATGA	TAATAAGCCACTACGATTTGTGG	5	D01	12069055	12069074	-	0.0402958	NGG
ARC_sgRNA2	CCACAAATCATCGAGGATTATGA	TAATAATACTTGATGATGTATGG	5	A04	6027256	6027275	-	0.0454545	NGG
ARC_sgRNA2	CCACAAATCATCGAGGATTATGA	TAATAATATTCTATAATTTGTGG	5	D01	31467838	31467857	-	0.149733	NGG
ARC_sgRNA2	CCACAAATCATCGAGGATTATGA	TAATAATCCTATATCATTAGTGG	5	D04	30557677	30557696	-	0.0163473	NGG
ARC_sgRNA2	CCACAAATCATCGAGGATTATGA	TAATAATCCTTGATATTTTTTGG	5	D02	63483191	63483210	-	0	NGG
ARC_sgRNA2	CCACAAATCATCGAGGATTATGA	TAATCAACCTCTATGATATGTGG	5	D03	29468904	29468923	-	0.0815851	NGG
ARC_sgRNA2	CCACAAATCATCGAGGATTATGA	TAATTTTCCACGTTGATTTGTGG	5	A11	25084917	25084936	-	0.0485748	NGG
ARC_sgRNA2	CCACAAATCATCGAGGATTATGA	TAATTTTCCACGTTGATTTGTGG	5	D11	33619703	33619722	-	0.0485748	NGG
ARC_sgRNA2	CCACAAATCATCGAGGATTATGA	TCAAAATCATACATGATTTTTGG	5	A05	69313118	69313137	-	0.113445	NGG
ARC_sgRNA2	CCACAAATCATCGAGGATTATGA	TCAAAATCCTAGAAGATATTTGG	5	scaffold1319_A06	74836	74855	-	0.103175	NGG
ARC_sgRNA2	CCACAAATCATCGAGGATTATGA	TCAAAATCCTAGAAGATATTTGG	5	scaffold15383	1623	1642	-	0.103175	NGG
ARC_sgRNA2	CCACAAATCATCGAGGATTATGA	TCAAAATCCTAGACAATTTCTGG	5	scaffold162652	60	79	-	0.0411593	NGG
ARC_sgRNA2	CCACAAATCATCGAGGATTATGA	TCAAAATCTCGGATGATTGGTGG	5	D04	18864351	18864370	-	0.0138889	NGG
ARC_sgRNA2	CCACAAATCATCGAGGATTATGA	TCAAAATCTTCCAAAATTTGTGG	5	A11	24400284	24400303	-	0.128522	NGG
ARC_sgRNA2	CCACAAATCATCGAGGATTATGA	TCAAAATCTTGGATGATCGGTGG	5	D11	36373750	36373769	-	0.0111607	NGG
ARC_sgRNA2	CCACAAATCATCGAGGATTATGA	TCAAAATGCTCTTCGATTTGTGG	5	D06	2949153	2949172	-	0.0100919	NGG
ARC_sgRNA2	CCACAAATCATCGAGGATTATGA	TCAAACTCCTCCACAATTTGTGG	5	scaffold3244_A12	12498	12517	-	0.0308145	NGG
ARC_sgRNA2	CCACAAATCATCGAGGATTATGA	TCAACATCATGGGTGATTTGTGG	5	A01	2466603	2466622	-	0.0332742	NGG
ARC_sgRNA2	CCACAAATCATCGAGGATTATGA	TCACAAGCCTCTTTGATTAGTGG	5	scaffold38338	422	441	-	0.012548	NGG
ARC_sgRNA2	CCACAAATCATCGAGGATTATGA	TCACAATCAGCGAAGATTTTTGG	5	D05	55095015	55095034	-	0.120168	NGG
ARC_sgRNA2	CCACAAATCATCGAGGATTATGA	TCACAATCTTGGATGATCGGTGG	5	D12	26437813	26437832	-	0.0151654	NGG
ARC_sgRNA2	CCACAAATCATCGAGGATTATGA	TCAGAATCTTCAACGATTTTTGG	5	scaffold34211	334	353	-	0.102083	NGG
ARC_sgRNA2	CCACAAATCATCGAGGATTATGA	TCAGATTCCTCCATCATTAGTGG	5	D08	15663107	15663126	-	0.0184165	NGG
ARC_sgRNA2	CCACAAATCATCGAGGATTATGA	TCAGATTCCTCTATATTTTGTGG	5	D02	37808105	37808124	-	0	NGG
ARC_sgRNA2	CCACAAATCATCGAGGATTATGA	TCATAAACATCTTTGATTTTTGG	5	scaffold243814	72	91	-	0.0605769	NGG
ARC_sgRNA2	CCACAAATCATCGAGGATTATGA	TCATAACCTCGGATGATTAGTGG	5	scaffold1952_A08	15631	15650	-	0.0229167	NGG
ARC_sgRNA2	CCACAAATCATCGAGGATTATGA	TCATAAGGCGCGATGAATCGTGG	5	scaffold783_A04	42159	42178	-	0.027818	NGG
ARC_sgRNA2	CCACAAATCATCGAGGATTATGA	TCATAATCCCGAAGGACTTGTGG	5	D11	11201251	11201270	-	0	NGG
ARC_sgRNA2	CCACAAATCATCGAGGATTATGA	TCATAATCCTAAATTTTTAGTGG	5	D07	38825307	38825326	-	0	NGG
ARC_sgRNA2	CCACAAATCATCGAGGATTATGA	TCATAATCCTGAATTTTTAGTGG	5	A04	39602653	39602672	-	0	NGG
ARC_sgRNA2	CCACAAATCATCGAGGATTATGA	TCATAATCCTTCAGGTATTGTGG	5	D06	10843828	10843847	-	0	NGG
ARC_sgRNA2	CCACAAATCATCGAGGATTATGA	TCATAATCCTTGCTTCTTTCTGG	5	D01	52084319	52084338	-	0	NGG
ARC_sgRNA2	CCACAAATCATCGAGGATTATGA	TCATAATCCTTGTTTCTTTCTGG	5	A01	88144387	88144406	-	0	NGG
ARC_sgRNA2	CCACAAATCATCGAGGATTATGA	TCATAATCTCAGATGATCGGTGG	5	A02	45372272	45372291	-	0.0375	NGG
ARC_sgRNA2	CCACAAATCATCGAGGATTATGA	TCATAATCTCAGATGATCGGTGG	5	D10	19631136	19631155	-	0.0375	NGG
ARC_sgRNA2	CCACAAATCATCGAGGATTATGA	TCATAATCTCAGATGATCGGTGG	5	scaffold4114_D06	3396	3415	-	0.0375	NGG
ARC_sgRNA2	CCACAAATCATCGAGGATTATGA	TCATAATCTCGGATGATCAGTGG	5	D01	25043448	25043467	-	0.0142857	NGG
ARC_sgRNA2	CCACAAATCATCGAGGATTATGA	TCATAATCTCGGATGATCAGTGG	5	D11	37828084	37828103	-	0.0142857	NGG
ARC_sgRNA2	CCACAAATCATCGAGGATTATGA	TCATAATCTCGGATGATCGGTGG	5	A02	72532438	72532457	-	0.0125	NGG
ARC_sgRNA2	CCACAAATCATCGAGGATTATGA	TCATAATCTCGGATGATCGGTGG	5	D03	8621876	8621895	-	0.0125	NGG
ARC_sgRNA2	CCACAAATCATCGAGGATTATGA	TCATAATCTCGGATGATCGGTGG	5	D13	23502164	23502183	-	0.0125	NGG
ARC_sgRNA2	CCACAAATCATCGAGGATTATGA	TCATAATCTCGGATGATCGGTGG	5	scaffold1715_A07	351841	351860	-	0.0125	NGG
ARC_sgRNA2	CCACAAATCATCGAGGATTATGA	TCATAATCTTAGATAACATGTGG	5	A03	200362	200381	-	0.290657	NGG
ARC_sgRNA2	CCACAAATCATCGAGGATTATGA	TCATAATCTTAGATGATCGATGG	5	D03	21399564	21399583	-	0.065918	NGG
ARC_sgRNA2	CCACAAATCATCGAGGATTATGA	TCATAATGCTACATTATTTATGG	5	A12	86674103	86674122	-	0.0341855	NGG
ARC_sgRNA2	CCACAAATCATCGAGGATTATGA	TCATAATGCTGGTTCATTTCTGG	5	D04	11594358	11594377	-	0.00563544	NGG
ARC_sgRNA2	CCACAAATCATCGAGGATTATGA	TCATAATGTTCTATAATGTGTGG	5	scaffold996_A04	44453	44472	-	0.0678733	NGG
ARC_sgRNA2	CCACAAATCATCGAGGATTATGA	TCATAATTATGAATGATTCGTGG	5	A02	36779480	36779499	-	0.0482759	NGG
ARC_sgRNA2	CCACAAATCATCGAGGATTATGA	TCATAATTATGAATGATTGGTGG	5	A11	45451252	45451271	-	0.04375	NGG
ARC_sgRNA2	CCACAAATCATCGAGGATTATGA	TCATAATTATGAATGATTGGTGG	5	D03	14275096	14275115	-	0.04375	NGG
ARC_sgRNA2	CCACAAATCATCGAGGATTATGA	TCATAATTATGAATGATTGGTGG	5	D06	53061133	53061152	-	0.04375	NGG
ARC_sgRNA2	CCACAAATCATCGAGGATTATGA	TCATAATTATGAATGATTGGTGG	5	D09	16459242	16459261	-	0.04375	NGG
ARC_sgRNA2	CCACAAATCATCGAGGATTATGA	TCATAATTATGAATGATTGGTGG	5	D09	19965676	19965695	-	0.04375	NGG
ARC_sgRNA2	CCACAAATCATCGAGGATTATGA	TCATAATTATGAATGATTGGTGG	5	scaffold1324_A06	11788	11807	-	0.04375	NGG
ARC_sgRNA2	CCACAAATCATCGAGGATTATGA	TCATAATTATGAATGATTGGTGG	5	scaffold4516_D11	29769	29788	-	0.04375	NGG
ARC_sgRNA2	CCACAAATCATCGAGGATTATGA	TCATAATTCATGGTGTTTTGTGG	5	D06	690536	690555	-	0	NGG
ARC_sgRNA2	CCACAAATCATCGAGGATTATGA	TCATAATTCCGAATGATTGGTGG	5	scaffold2920_A11	231999	232018	-	0.0272222	NGG
ARC_sgRNA2	CCACAAATCATCGAGGATTATGA	TCATAATTCCGAATGATTGGTGG	5	scaffold33724	104	123	-	0.0272222	NGG
ARC_sgRNA2	CCACAAATCATCGAGGATTATGA	TCATAATTCTAAATGATTGATGG	5	scaffold1518_A06	669041	669060	-	0.143555	NGG
ARC_sgRNA2	CCACAAATCATCGAGGATTATGA	TCATAATTCTCTATCATATTTGG	5	A02	28869173	28869192	-	0.0428322	NGG
ARC_sgRNA2	CCACAAATCATCGAGGATTATGA	TCATAATTCTGAATTATTGGTGG	5	scaffold1756_A07	124321	124340	-	0.00729167	NGG
ARC_sgRNA2	CCACAAATCATCGAGGATTATGA	TCATAATTGTGAATGATTAGTGG	5	D02	19915669	19915688	-	0.0361111	NGG
ARC_sgRNA2	CCACAAATCATCGAGGATTATGA	TCATAATTGTGAATGATTAGTGG	5	D11	44529346	44529365	-	0.0361111	NGG
ARC_sgRNA2	CCACAAATCATCGAGGATTATGA	TCATAATTGTGAATGATTAGTGG	5	scaffold22047	854	873	-	0.0361111	NGG
ARC_sgRNA2	CCACAAATCATCGAGGATTATGA	TCATAATTGTGAATGATTGGTGG	5	A04	34591676	34591695	-	0.0315972	NGG
ARC_sgRNA2	CCACAAATCATCGAGGATTATGA	TCATAATTGTGAATGATTGGTGG	5	A05	75597745	75597764	-	0.0315972	NGG
ARC_sgRNA2	CCACAAATCATCGAGGATTATGA	TCATAATTGTGAATGATTGGTGG	5	A06	69809792	69809811	-	0.0315972	NGG
ARC_sgRNA2	CCACAAATCATCGAGGATTATGA	TCATAATTGTGAATGATTGGTGG	5	A07	56534196	56534215	-	0.0315972	NGG
ARC_sgRNA2	CCACAAATCATCGAGGATTATGA	TCATAATTGTGAATGATTGGTGG	5	D01	41482642	41482661	-	0.0315972	NGG
ARC_sgRNA2	CCACAAATCATCGAGGATTATGA	TCATAATTGTGAATGATTGGTGG	5	D01	50147140	50147159	-	0.0315972	NGG
ARC_sgRNA2	CCACAAATCATCGAGGATTATGA	TCATAATTGTGAATGATTGGTGG	5	D03	22845974	22845993	-	0.0315972	NGG
ARC_sgRNA2	CCACAAATCATCGAGGATTATGA	TCATAATTGTGAATGATTGGTGG	5	D11	41612941	41612960	-	0.0315972	NGG
ARC_sgRNA2	CCACAAATCATCGAGGATTATGA	TCATAATTGTGAATGATTGGTGG	5	D13	19822917	19822936	-	0.0315972	NGG
ARC_sgRNA2	CCACAAATCATCGAGGATTATGA	TCATAATTGTGAATGATTGGTGG	5	scaffold68265	642	661	-	0.0315972	NGG
ARC_sgRNA2	CCACAAATCATCGAGGATTATGA	TCATAATTTCGAATGATTTGTGG	5	D02	26277816	26277835	-	0.0952778	NGG
ARC_sgRNA2	CCACAAATCATCGAGGATTATGA	TCATAATTTCTAATGATTTGTGG	5	D05	46649452	46649471	-	0.117265	NGG
ARC_sgRNA2	CCACAAATCATCGAGGATTATGA	TCATAATTTTGAATGATTCGTGG	5	scaffold3974_D04	407501	407520	-	0.0492816	NGG
ARC_sgRNA2	CCACAAATCATCGAGGATTATGA	TCATAATTTTGAATGATTGGTGG	5	A11	37171891	37171910	-	0.0446615	NGG
ARC_sgRNA2	CCACAAATCATCGAGGATTATGA	TCATAATTTTGAATGATTGGTGG	5	A11	37246387	37246406	-	0.0446615	NGG
ARC_sgRNA2	CCACAAATCATCGAGGATTATGA	TCATAATTTTGAATGATTGGTGG	5	A11	46346024	46346043	-	0.0446615	NGG
ARC_sgRNA2	CCACAAATCATCGAGGATTATGA	TCATAATTTTGAATGATTGGTGG	5	D01	35693386	35693405	-	0.0446615	NGG
ARC_sgRNA2	CCACAAATCATCGAGGATTATGA	TCATAATTTTGAATGATTGGTGG	5	D01	37125629	37125648	-	0.0446615	NGG
ARC_sgRNA2	CCACAAATCATCGAGGATTATGA	TCATAATTTTGAATGATTGGTGG	5	D01	44541873	44541892	-	0.0446615	NGG
ARC_sgRNA2	CCACAAATCATCGAGGATTATGA	TCATAATTTTGAATGATTGGTGG	5	D04	15873720	15873739	-	0.0446615	NGG
ARC_sgRNA2	CCACAAATCATCGAGGATTATGA	TCATAATTTTGAATGATTGGTGG	5	D06	27033658	27033677	-	0.0446615	NGG
ARC_sgRNA2	CCACAAATCATCGAGGATTATGA	TCATAATTTTGAATGATTGGTGG	5	D06	44793175	44793194	-	0.0446615	NGG
ARC_sgRNA2	CCACAAATCATCGAGGATTATGA	TCATAATTTTGAATGATTGGTGG	5	D10	37023030	37023049	-	0.0446615	NGG
ARC_sgRNA2	CCACAAATCATCGAGGATTATGA	TCATAATTTTGAATGATTGGTGG	5	D10	41710468	41710487	-	0.0446615	NGG
ARC_sgRNA2	CCACAAATCATCGAGGATTATGA	TCATAATTTTGAATGATTGGTGG	5	D11	35781349	35781368	-	0.0446615	NGG
ARC_sgRNA2	CCACAAATCATCGAGGATTATGA	TCATAATTTTGAATGATTGGTGG	5	scaffold881_A04	45742	45761	-	0.0446615	NGG
ARC_sgRNA2	CCACAAATCATCGAGGATTATGA	TCATAATTTTGAATGATTTATGG	5	D01	25385296	25385315	-	0.16748	NGG
ARC_sgRNA2	CCACAAATCATCGAGGATTATGA	TCATACAGCCCGATGAATTGTGG	5	scaffold2997_A11	45564	45583	-	0.0727273	NGG
ARC_sgRNA2	CCACAAATCATCGAGGATTATGA	TCATACAGCTCGATGAATCGTGG	5	A06	52565354	52565373	-	0.0376176	NGG
ARC_sgRNA2	CCACAAATCATCGAGGATTATGA	TCATACGACCCGATGAATTGTGG	5	A09	43942199	43942218	-	0.0494355	NGG
ARC_sgRNA2	CCACAAATCATCGAGGATTATGA	TCATACGCCCCGATGAATCGTGG	5	A12	69894086	69894105	-	0.0209806	NGG
ARC_sgRNA2	CCACAAATCATCGAGGATTATGA	TCATACGGCCCGATGAATTGTGG	5	A08	75116066	75116085	-	0.0488923	NGG
ARC_sgRNA2	CCACAAATCATCGAGGATTATGA	TCATACGGCTCGATAAATTGTGG	5	scaffold2955_A11	1281293	1281312	-	0.0862805	NGG
ARC_sgRNA2	CCACAAATCATCGAGGATTATGA	TCATACGGCTCGATGAAATGTGG	5	scaffold27088	692	711	-	0.0611154	NGG
ARC_sgRNA2	CCACAAATCATCGAGGATTATGA	TCATACGGCTCGATGAATCGTGG	5	A13	31503305	31503324	-	0.0252891	NGG
ARC_sgRNA2	CCACAAATCATCGAGGATTATGA	TCATACTGCCCGATAAATTGTGG	5	D11	34246115	34246134	-	0.0782277	NGG
ARC_sgRNA2	CCACAAATCATCGAGGATTATGA	TCATATAGCCCGATGAATTGTGG	5	A01	56179545	56179564	-	0.114286	NGG
ARC_sgRNA2	CCACAAATCATCGAGGATTATGA	TCATATGACTCGATGAATCGTGG	5	scaffold3511_A13	64653	64672	-	0.0401816	NGG
ARC_sgRNA2	CCACAAATCATCGAGGATTATGA	TCATATGGCCCGATGAATTGTGG	5	scaffold5121	22006	22025	-	0.0768307	NGG
ARC_sgRNA2	CCACAAATCATCGAGGATTATGA	TCATATGGCCCGATGATTCGTGG	5	scaffold5529	13164	13183	-	0.03974	NGG
ARC_sgRNA2	CCACAAATCATCGAGGATTATGA	TCATATGGCTCGATAAATTGTGG	5	scaffold3570_A13	586267	586286	-	0.135584	NGG
ARC_sgRNA2	CCACAAATCATCGAGGATTATGA	TCATATGGCTCGATGAACTGTGG	5	A08	67133439	67133458	-	0.061739	NGG
ARC_sgRNA2	CCACAAATCATCGAGGATTATGA	TCATATGGCTCGATGAACTGTGG	5	A13	32773246	32773265	-	0.061739	NGG
ARC_sgRNA2	CCACAAATCATCGAGGATTATGA	TCATATGGCTCGATGAATCGTGG	5	A01	40567432	40567451	-	0.03974	NGG
ARC_sgRNA2	CCACAAATCATCGAGGATTATGA	TCATATGGCTCGATGAATCGTGG	5	scaffold3475_A13	174881	174900	-	0.03974	NGG
ARC_sgRNA2	CCACAAATCATCGAGGATTATGA	TCATATTCATCCTTGATTTCTGG	5	A12	76921332	76921351	-	0.0416738	NGG
ARC_sgRNA2	CCACAAATCATCGAGGATTATGA	TCATATTCATCCTTGATTTCTGG	5	D12	49712075	49712094	-	0.0416738	NGG
ARC_sgRNA2	CCACAAATCATCGAGGATTATGA	TCATATTCATTGGTGATTCGTGG	5	D03	42925792	42925811	-	0.033892	NGG
ARC_sgRNA2	CCACAAATCATCGAGGATTATGA	TCATATTCTTGGATAATTAGTGG	5	scaffold1828_A07	35642	35661	-	0.0420168	NGG
ARC_sgRNA2	CCACAAATCATCGAGGATTATGA	TCATATTGATCGTCGATTTGTGG	5	A01	58445306	58445325	-	0.0337359	NGG
ARC_sgRNA2	CCACAAATCATCGAGGATTATGA	TCATATTTCTCCAGAATTTGTGG	5	scaffold3051_A11	67542	67561	-	0	NGG
ARC_sgRNA2	CCACAAATCATCGAGGATTATGA	TCATATTTCTTAATGATTGGTGG	5	A03	79396975	79396994	-	0.0448718	NGG
ARC_sgRNA2	CCACAAATCATCGAGGATTATGA	TCATCATCCTCGATCTTTGATGG	5	D01	26836642	26836661	-	0	NGG
ARC_sgRNA2	CCACAAATCATCGAGGATTATGA	TCATCATCCTCGGTGCTTATTGG	5	D08	8931858	8931877	-	0	NGG
ARC_sgRNA2	CCACAAATCATCGAGGATTATGA	TCATGATCCTGCATGTGTTGTGG	5	A02	13705555	13705574	-	0	NGG
ARC_sgRNA2	CCACAAATCATCGAGGATTATGA	TCATGATCCTGCATGTGTTGTGG	5	scaffold26876	907	926	-	0	NGG
ARC_sgRNA2	CCACAAATCATCGAGGATTATGA	TCATGATTCTCTATTATTTTTGG	5	A09	19278140	19278159	-	0.0242308	NGG
ARC_sgRNA2	CCACAAATCATCGAGGATTATGA	TCATTATCCCAAATAATTTGTGG	5	scaffold753_A04	122182	122201	-	0.127772	NGG
ARC_sgRNA2	CCACAAATCATCGAGGATTATGA	TCATTATCCTAGTAGTTTTGTGG	5	D13	20324384	20324403	-	0	NGG
ARC_sgRNA2	CCACAAATCATCGAGGATTATGA	TCATTATCGTCGATTATGTATGG	5	scaffold63714	409	428	-	0.0100495	NGG
ARC_sgRNA2	CCACAAATCATCGAGGATTATGA	TCATTCTCCTTGAATATTTGTGG	5	D03	21394227	21394246	-	0.00449767	NGG
ARC_sgRNA2	CCACAAATCATCGAGGATTATGA	TCATTGTCCTTGAATATTTGTGG	5	A05	76183955	76183974	-	0.00706776	NGG
ARC_sgRNA2	CCACAAATCATCGAGGATTATGA	TCGAAATCTTCGATGAGTTTTGG	5	A12	59907100	59907119	-	0.0209695	NGG
ARC_sgRNA2	CCACAAATCATCGAGGATTATGA	TCGTAATCCTGCATGTGTTGTGG	5	A13	33251399	33251418	-	0	NGG
ARC_sgRNA2	CCACAAATCATCGAGGATTATGA	TCGTAATCTCGGATGATTAGTGG	5	D02	53356835	53356854	-	0.0203704	NGG
ARC_sgRNA2	CCACAAATCATCGAGGATTATGA	TCTTCACCTTCGATTATTTGTGG	5	D13	44878285	44878304	-	0.0303309	NGG
ARC_sgRNA2	CCACAAATCATCGAGGATTATGA	TCTTCATCTTCGATTGTTTGTGG	5	D02	34025057	34025076	-	0.00848416	NGG
ARC_sgRNA2	CCACAAATCATCGAGGATTATGA	TCTTTGTCGTCGATGATTGGTGG	5	A08	89898966	89898985	-	0.028375	NGG
ARC_sgRNA2	CCACAAATCATCGAGGATTATGA	TGATAATCCTCCATATTTTCTGG	5	D13	60529448	60529467	-	0	NGG
ARC_sgRNA2	CCACAAATCATCGAGGATTATGA	TGATAGTCTTCGATGATATCTGG	5	A10	97966623	97966642	-	0.124224	NGG
ARC_sgRNA2	CCACAAATCATCGAGGATTATGA	TGATAGTCTTCGATGATATCTGG	5	scaffold4401_D10	39559	39578	-	0.124224	NGG
ARC_sgRNA2	CCACAAATCATCGAGGATTATGA	TGCTAATGCTCGATTTTTTGTGG	5	D13	51040194	51040213	-	0	NGG
ARC_sgRNA2	CCACAAATCATCGAGGATTATGA	TTAGAATTCTCGATGTTGTGTGG	5	D11	33297586	33297605	-	0	NGG
ARC_sgRNA2	CCACAAATCATCGAGGATTATGA	TTATAAAACTCTATGATATGTGG	5	D01	42854459	42854478	-	0.132576	NGG
ARC_sgRNA2	CCACAAATCATCGAGGATTATGA	TTATAATCCTATGTGTTTTGTGG	5	A11	88540389	88540408	-	0	NGG
ARC_sgRNA2	CCACAAATCATCGAGGATTATGA	TTATAATCCTATGTGTTTTGTGG	5	scaffold13973	2040	2059	-	0	NGG
ARC_sgRNA2	CCACAAATCATCGAGGATTATGA	TTATCATCCTTGATGATATTTGG	5	D05	53657817	53657836	-	0.0652681	NGG
ARC_sgRNA2	CCACAAATCATCGAGGATTATGA	TTATCATCCTTGATGATATTTGG	5	D05	53703974	53703993	-	0.0652681	NGG
ARC_sgRNA2	CCACAAATCATCGAGGATTATGA	TTATCATCCTTGATGATATTTGG	5	D05	53792746	53792765	-	0.0652681	NGG
ARC_sgRNA2	CCACAAATCATCGAGGATTATGA	TTATCATCCTTGATGATATTTGG	5	D05	53838125	53838144	-	0.0652681	NGG
ARC_sgRNA2	CCACAAATCATCGAGGATTATGA	TTATCATCCTTGATGATATTTGG	5	D05	53885276	53885295	-	0.0652681	NGG
ARC_sgRNA2	CCACAAATCATCGAGGATTATGA	TTATCATCCTTGATGATATTTGG	5	D05	53906551	53906570	-	0.0652681	NGG
ARC_sgRNA2	CCACAAATCATCGAGGATTATGA	TTATCATCCTTGATGATATTTGG	5	D05	53967660	53967679	-	0.0652681	NGG
ARC_sgRNA2	CCACAAATCATCGAGGATTATGA	TTATCATCCTTGATGATATTTGG	5	D05	54010377	54010396	-	0.0652681	NGG
ARC_sgRNA2	CCACAAATCATCGAGGATTATGA	TTATCATCCTTGATGATATTTGG	5	D05	56611917	56611936	-	0.0652681	NGG
ARC_sgRNA2	CCACAAATCATCGAGGATTATGA	TTATCTTCCACTATGATTTGTGG	5	scaffold4530_D11	205116	205135	-	0.107036	NGG
ARC_sgRNA2	CCACAAATCATCGAGGATTATGA	TTATTATCCGCGATTACTTGTGG	5	A03	41092972	41092991	-	0.0166678	NGG
ARC_sgRNA2	CCACAAATCATCGAGGATTATGA	TTATTATCCTTGATGATATTTGG	5	D05	51030259	51030278	-	0.0474677	NGG
ARC_sgRNA2	CCACAAATCATCGAGGATTATGA	TTATTATCCTTGATGATATTTGG	5	D05	51037304	51037323	-	0.0474677	NGG
ARC_sgRNA2	CCACAAATCATCGAGGATTATGA	TTATTATCCTTGATGATATTTGG	5	scaffold198332	24	43	-	0.0474677	NGG
ARC_sgRNA2	CCACAAATCATCGAGGATTATGA	TTATTATCCTTGATGATATTTGG	5	scaffold765_A04	19345	19364	-	0.0474677	NGG
ARC_sgRNA2	CCACAAATCATCGAGGATTATGA	TTCTAATCATAGATGATGTGTGG	5	scaffold275944	53	72	-	0.0834879	NGG
ARC_sgRNA2	CCACAAATCATCGAGGATTATGA	TTCTAATCTTAGATGATGTGTGG	5	A04	4748280	4748299	-	0.0852273	NGG
ARC_sgRNA2	CCACAAATCATCGAGGATTATGA	TTCTTGTCCTCGATGATGTGTGG	5	A10	67385759	67385778	-	0.0337325	NGG
ARC_sgRNA2	CCACAAATCATCGAGGATTATGA	TTGTAATCCTAGATGTGTTGTGG	5	A07	27561486	27561505	-	0	NGG
ARC_sgRNA2	CCACAAATCATCGAGGATTATGA	TTGTAATCCTAGATGTGTTGTGG	5	D11	49844679	49844698	-	0	NGG
ARC_sgRNA2	TCATAATCCTCGATGATTTGTAG	ACAAAATCTTGGATGATTTGGAG	4	A04	14874382	14874401	+	0.0270062	NAG
ARC_sgRNA2	TCATAATCCTCGATGATTTGTAG	ACATAATCTTCGAGGATATGCAG	4	A11	67397425	67397444	+	0	NAG
ARC_sgRNA2	TCATAATCCTCGATGATTTGTAG	AGATGATCATCGATGATTTGGAG	4	scaffold148519	44	63	+	0.111304	NAG
ARC_sgRNA2	TCATAATCCTCGATGATTTGTAG	CCATAACACTCGATGATTTCAAG	4	D03	45763630	45763649	+	0.0425595	NAG
ARC_sgRNA2	TCATAATCCTCGATGATTTGTAG	CCATAAGACTCGAAGATTTGAAG	4	A03	37725085	37725104	+	0.0525988	NAG
ARC_sgRNA2	TCATAATCCTCGATGATTTGTAG	CCATAATCCTCTAAGAATTGGAG	4	A11	10671450	10671469	+	0.0282187	NAG
ARC_sgRNA2	TCATAATCCTCGATGATTTGTAG	CCATAATCCTCTAAGAGTTGGAG	4	D11	10359008	10359027	+	0.00622471	NAG
ARC_sgRNA2	TCATAATCCTCGATGATTTGTAG	GCAACATCCTCAATGATTTGAAG	4	D09	9805308	9805327	+	0.0551082	NAG
ARC_sgRNA2	TCATAATCCTCGATGATTTGTAG	GCAACATCCTCGACGATTTGAAG	4	D02	7829127	7829146	+	0.0168699	NAG
ARC_sgRNA2	TCATAATCCTCGATGATTTGTAG	GCAACATCCTCGACGATTTGAAG	4	D07	29683541	29683560	+	0.0168699	NAG
ARC_sgRNA2	TCATAATCCTCGATGATTTGTAG	GCAACATCCTCGGTGATTTGAAG	4	D01	36022390	36022409	+	0.0385073	NAG
ARC_sgRNA2	TCATAATCCTCGATGATTTGTAG	TCAAAATCATGGAGGATTTGGAG	4	D04	3241656	3241675	+	0	NAG
ARC_sgRNA2	TCATAATCCTCGATGATTTGTAG	TCAAAATTCTCTATGATTTCAAG	4	A07	77510265	77510284	+	0.0178063	NAG
ARC_sgRNA2	TCATAATCCTCGATGATTTGTAG	TCAAACTCCTCAATGATGTGAAG	4	D03	560438	560457	+	0.0174585	NAG
ARC_sgRNA2	TCATAATCCTCGATGATTTGTAG	TCAAATTCGTTGATGATTTGGAG	4	A03	68170935	68170954	+	0.0167968	NAG
ARC_sgRNA2	TCATAATCCTCGATGATTTGTAG	TCATAACCCTCGTAGATTAGGAG	4	scaffold4423_D10	21923	21942	+	0.00945767	NAG
ARC_sgRNA2	TCATAATCCTCGATGATTTGTAG	TCATAATCATTTATCATTTGAAG	4	A12	66112661	66112680	+	0.00717231	NAG
ARC_sgRNA2	TCATAATCCTCGATGATTTGTAG	TCATAATCATTTATCATTTGAAG	4	D12	41774892	41774911	+	0.00717231	NAG
ARC_sgRNA2	TCATAATCCTCGATGATTTGTAG	TCATAATCCTTAAAGACTTGGAG	4	scaffold195219	16	35	+	0.0325345	NAG
ARC_sgRNA2	TCATAATCCTCGATGATTTGTAG	TCATAATCCTTTATCATTTCAAG	4	A12	73058978	73058997	+	0.00358616	NAG
ARC_sgRNA2	TCATAATCCTCGATGATTTGTAG	TCATAATCTACCATGATTTCAAG	4	A02	73455264	73455283	+	0.0441176	NAG
ARC_sgRNA2	TCATAATCCTCGATGATTTGTAG	TCATAATCTACCATGATTTCAAG	4	D03	4860224	4860243	+	0.0441176	NAG
ARC_sgRNA2	TCATAATCCTCGATGATTTGTAG	TCATAATTCTCGATTACTTAAAG	4	scaffold3900_D03	16010	16029	+	0.0214461	NAG
ARC_sgRNA2	TCATAATCCTCGATGATTTGTAG	TCATATTCCTCAAGGATTTAAAG	4	A10	5580609	5580628	+	0	NAG
ARC_sgRNA2	TCATAATCCTCGATGATTTGTAG	TCATATTCCTCAAGGATTTAAAG	4	D10	5283641	5283660	+	0	NAG
ARC_sgRNA2	TCATAATCCTCGATGATTTGTAG	TCATATTCTTCGATGGTTGGAAG	4	A13	9190123	9190142	+	0.00779024	NAG
ARC_sgRNA2	TCATAATCCTCGATGATTTGTAG	TCATCTTCATCGATGAATTGGAG	4	D07	6230477	6230496	+	0.042328	NAG
ARC_sgRNA2	TCATAATCCTCGATGATTTGTAG	TCATCTTCATCGATGAATTGGAG	4	scaffold1912_A07	173953	173972	+	0.042328	NAG
ARC_sgRNA2	TCATAATCCTCGATGATTTGTAG	TCATTATCCTGGCTCATTTGCAG	4	D13	16936853	16936872	+	0.00135325	NAG
ARC_sgRNA2	TCATAATCCTCGATGATTTGTAG	TCATTATCCTGGCTCATTTGCAG	4	scaffold73239	291	310	+	0.00135325	NAG
ARC_sgRNA2	TCATAATCCTCGATGATTTGTAG	TCCTAATCCTTGATGTTTGGCAG	4	D08	53568986	53569005	+	0	NAG
ARC_sgRNA2	TCATAATCCTCGATGATTTGTAG	TCGTAATCCTTGATGAATAGGAG	4	A11	69049152	69049171	+	0.00742851	NAG
ARC_sgRNA2	TCATAATCCTCGATGATTTGTAG	TCTTAATCCTCGAAGAATTAAAG	4	D09	40765951	40765970	+	0.0566449	NAG
ARC_sgRNA2	TCATAATCCTCGATGATTTGTAG	TGATATTCCTATATGATTTGGAG	4	A11	31336979	31336998	+	0.0371609	NAG
ARC_sgRNA2	TCATAATCCTCGATGATTTGTAG	TGATATTCCTGTATGATTTGGAG	4	D11	24297431	24297450	+	0.012387	NAG
ARC_sgRNA2	TCATAATCCTCGATGATTTGTAG	TGCTAATGCTCGATTATTTGCAG	4	A01	89501149	89501168	+	0.00709849	NAG
ARC_sgRNA2	TCATAATCCTCGATGATTTGTAG	TTATAATCCTCAATGCATTGAAG	4	A01	96380176	96380195	+	0	NAG
ARC_sgRNA2	TCATAATCCTCGATGATTTGTAG	TTATAATCCTCTATGCATTGAAG	4	D01	58420689	58420708	+	0	NAG
ARC_sgRNA2	TCATAATCCTCGATGATTTGTAG	TTATATTCCTCAATGACTTGAAG	4	A01	94339133	94339152	+	0.110913	NAG
ARC_sgRNA2	CTACAAATCATCGAGGATTATGA	AGATGATCATCGATGATTTGGAG	4	A11	25470406	25470425	-	0.111304	NAG
ARC_sgRNA2	CTACAAATCATCGAGGATTATGA	AGATGATCATCGATGATTTGGAG	4	D11	20981370	20981389	-	0.111304	NAG
ARC_sgRNA2	CTACAAATCATCGAGGATTATGA	CCATAATCCACAATGTTTTGGAG	4	D02	37259056	37259075	-	0	NAG
ARC_sgRNA2	CTACAAATCATCGAGGATTATGA	GCAACATCCTCGACGATTTGAAG	4	scaffold10721	1160	1179	-	0.0168699	NAG
ARC_sgRNA2	CTACAAATCATCGAGGATTATGA	GCAACATCCTCGATGATTGGAAG	4	A11	56910101	56910120	-	0.0147611	NAG
ARC_sgRNA2	CTACAAATCATCGAGGATTATGA	GCATAATCCTTGAAGATTTAGAG	4	A09	70551943	70551962	-	0.0442834	NAG
ARC_sgRNA2	CTACAAATCATCGAGGATTATGA	GCATAATCCTTGAAGATTTAGAG	4	D09	45749541	45749560	-	0.0442834	NAG
ARC_sgRNA2	CTACAAATCATCGAGGATTATGA	TAATAATCATCAATGATTTCGAG	4	D03	42028391	42028410	-	0.0646465	NAG
ARC_sgRNA2	CTACAAATCATCGAGGATTATGA	TAATAATCCTCGAGGTTTTAAAG	4	A01	92656871	92656890	-	0	NAG
ARC_sgRNA2	CTACAAATCATCGAGGATTATGA	TAATAATCTTCGAGGATTTAGAG	4	A09	1778042	1778061	-	0	NAG
ARC_sgRNA2	CTACAAATCATCGAGGATTATGA	TAATAATTCTAGATGATGTGAAG	4	scaffold3497_A13	408432	408451	-	0.0412458	NAG
[truncated: 116 more rows]

## Sheet: Cas_offinder
sgRNA	On-target	Off-target	Mis	Chromosome	Start	End	Strand	Score	PAM
AP2_sgRNA1	ATGGTTGCATCCTGCCTAAANNN	AAAGGTGCATACTACCTAAATGG	5	D08	51361916	51361935	-	0.228462	NGG
AP2_sgRNA1	ATGGTTGCATCCTGCCTAAANNN	AAGATGACATGCTGCCTAAAAGG	5	D03	37817492	37817511	-	0.108791	NGG
AP2_sgRNA1	ATGGTTGCATCCTGCCTAAANNN	AAGATGGCATGATGCCTAAAAGG	5	D11	58547611	58547630	-	0.077708	NGG
AP2_sgRNA1	ATGGTTGCATCCTGCCTAAANNN	AAGCTTGGATCTTGCCAAAAGGG	5	D13	28173261	28173280	+	0.082701	NGG
AP2_sgRNA1	ATGGTTGCATCCTGCCTAAANNN	AAGCTTGGATCTTGCCAAAAGGG	5	scaffold3570_A13	1453644	1453663	-	0.082701	NGG
AP2_sgRNA1	ATGGTTGCATCCTGCCTAAANNN	AAGGTTCCATCCTTTCTAAGAGG	5	A12	61848013	61848032	+	0.0079085	NGG
AP2_sgRNA1	ATGGTTGCATCCTGCCTAAANNN	AAGGTTGAATAATCCCTAAACGG	5	D11	44682216	44682235	+	0.126276	NGG
AP2_sgRNA1	ATGGTTGCATCCTGCCTAAANNN	AAGGTTGCATCCTGACTCACGGG	4	scaffold4505_D11	41468	41487	-	0.00814001	NGG
AP2_sgRNA1	ATGGTTGCATCCTGCCTAAANNN	AAGGTTGCATTCTCCATATAAGG	5	D08	1147828	1147847	+	0.0600819	NGG
AP2_sgRNA1	ATGGTTGCATCCTGCCTAAANNN	AAGGTTGCATTCTCCATATAAGG	5	scaffold2271_A08	8396	8415	+	0.0600819	NGG
AP2_sgRNA1	ATGGTTGCATCCTGCCTAAANNN	AAGGTTGCCTCTTGGATAAAAGG	5	D02	8058620	8058639	-	0.0130178	NGG
AP2_sgRNA1	ATGGTTGCATCCTGCCTAAANNN	AAGGTTGCTTACTGTTTAAATGG	5	scaffold3728_D01	4472	4491	+	0.00781065	NGG
AP2_sgRNA1	ATGGTTGCATCCTGCCTAAANNN	AAGTTTGCATCCTCTTTAAAAGG	5	A10	87031884	87031903	+	0.00270499	NGG
AP2_sgRNA1	ATGGTTGCATCCTGCCTAAANNN	AATATGGCATGCTGCCTAAAAGG	5	D03	37855558	37855577	-	0.0543956	NGG
AP2_sgRNA1	ATGGTTGCATCCTGCCTAAANNN	AATATGGCATGCTGCCTAAAAGG	5	D11	58546297	58546316	+	0.0543956	NGG
AP2_sgRNA1	ATGGTTGCATCCTGCCTAAANNN	AATGTTGCATCCTAACTAACGGG	5	D13	50152961	50152980	+	0.0160256	NGG
AP2_sgRNA1	ATGGTTGCATCCTGCCTAAANNN	AATGTTGCATCCTAACTTAAAGG	5	scaffold4140_D06	57957	57976	-	0.0352564	NGG
AP2_sgRNA1	ATGGTTGCATCCTGCCTAAANNN	AATGTTGCATCCTAACTTAAGGG	5	D01	50737579	50737598	-	0.0352564	NGG
AP2_sgRNA1	ATGGTTGCATCCTGCCTAAANNN	AATGTTGCATCCTAACTTAAGGG	5	D02	23331566	23331585	+	0.0352564	NGG
AP2_sgRNA1	ATGGTTGCATCCTGCCTAAANNN	ACAGATGAAGCCTGCCTAAATGG	5	D01	15127244	15127263	+	0.104464	NGG
AP2_sgRNA1	ATGGTTGCATCCTGCCTAAANNN	ACGGATGAATTCTGCATAAAAGG	5	D07	51151144	51151163	-	0.0857143	NGG
AP2_sgRNA1	ATGGTTGCATCCTGCCTAAANNN	ACGGTTGCATACTGCGTTTAAGG	5	D10	49939851	49939870	+	0.0266272	NGG
AP2_sgRNA1	ATGGTTGCATCCTGCCTAAANNN	ACGGTTGCATCCTCCCACCAAGG	5	A12	74149947	74149966	-	0.00772092	NGG
AP2_sgRNA1	ATGGTTGCATCCTGCCTAAANNN	ACGGTTGCCTCCTCCTTAAGAGG	5	A13	62235472	62235491	+	0.0493912	NGG
AP2_sgRNA1	ATGGTTGCATCCTGCCTAAANNN	ACGTCTGCATCCGACCTAAAAGG	5	A09	72170082	72170101	+	0.0609825	NGG
AP2_sgRNA1	ATGGTTGCATCCTGCCTAAANNN	AGCGTTGCATCCTGTTTAAGAGG	5	A04	59197651	59197670	+	0.00506787	NGG
AP2_sgRNA1	ATGGTTGCATCCTGCCTAAANNN	AGCGTTGCATCCTGTTTAAGAGG	5	A04	59210708	59210727	+	0.00506787	NGG
AP2_sgRNA1	ATGGTTGCATCCTGCCTAAANNN	AGCGTTGCATCCTGTTTAAGAGG	5	D04	46894089	46894108	+	0.00506787	NGG
AP2_sgRNA1	ATGGTTGCATCCTGCCTAAANNN	AGCGTTGCATCCTGTTTAAGAGG	5	D04	46910606	46910625	+	0.00506787	NGG
AP2_sgRNA1	ATGGTTGCATCCTGCCTAAANNN	AGCGTTGCATCCTGTTTAAGAGG	5	D13	7397396	7397415	-	0.00506787	NGG
AP2_sgRNA1	ATGGTTGCATCCTGCCTAAANNN	AGGCATGTATCTTGCCTAAATGG	5	D07	28116923	28116942	+	0.104762	NGG
AP2_sgRNA1	ATGGTTGCATCCTGCCTAAANNN	AGGGATGCATCATGCATATATGG	5	A07	1913887	1913906	-	0.161538	NGG
AP2_sgRNA1	ATGGTTGCATCCTGCCTAAANNN	AGGGATGCATCATTCCTACATGG	5	D09	24736730	24736749	+	0.0165517	NGG
AP2_sgRNA1	ATGGTTGCATCCTGCCTAAANNN	AGGGGAGCATTCTGCCTTAAGGG	5	D08	40343716	40343735	+	0.07168	NGG
AP2_sgRNA1	ATGGTTGCATCCTGCCTAAANNN	AGGGTTGAATGAGGCCTAAAAGG	5	A04	39460753	39460772	-	0.0254348	NGG
AP2_sgRNA1	ATGGTTGCATCCTGCCTAAANNN	AGGGTTGCATTCTGCAAAAGTGG	5	scaffold2279_A09	138434	138453	-	0.105412	NGG
AP2_sgRNA1	ATGGTTGCATCCTGCCTAAANNN	AGGGTTGCATTTTACCTAATTGG	5	A09	73458118	73458137	+	0.0626272	NGG
AP2_sgRNA1	ATGGTTGCATCCTGCCTAAANNN	AGGGTTGCATTTTACCTAATTGG	5	D09	49692597	49692616	+	0.0626272	NGG
AP2_sgRNA1	ATGGTTGCATCCTGCCTAAANNN	AGGGTTGTGTCATGCCAAAATGG	5	A03	12219039	12219058	+	0.186667	NGG
AP2_sgRNA1	ATGGTTGCATCCTGCCTAAANNN	AGGGTTGTGTCATGCCGAAATGG	5	D03	34725203	34725222	-	0.0411765	NGG
AP2_sgRNA1	ATGGTTGCATCCTGCCTAAANNN	ATAATTGGACCCTCCCTAAATGG	5	D07	53886892	53886911	-	0.0991837	NGG
AP2_sgRNA1	ATGGTTGCATCCTGCCTAAANNN	ATAATTGGATCTAGCCTAAAAGG	5	A11	48487024	48487043	-	0.16176	NGG
AP2_sgRNA1	ATGGTTGCATCCTGCCTAAANNN	ATAGATGCACCCTACTTAAAAGG	5	D12	43874257	43874276	-	0.0461538	NGG
AP2_sgRNA1	ATGGTTGCATCCTGCCTAAANNN	ATAGTAACATCCTGCCAATAAGG	5	A01	21290551	21290570	+	0.186667	NGG
AP2_sgRNA1	ATGGTTGCATCCTGCCTAAANNN	ATAGTTACATCCTGCATTACTGG	5	D13	894723	894742	+	0.0852273	NGG
AP2_sgRNA1	ATGGTTGCATCCTGCCTAAANNN	ATAGTTGAATGCAGCCTAAATGG	4	A06	43332779	43332798	+	0.084375	NGG
AP2_sgRNA1	ATGGTTGCATCCTGCCTAAANNN	ATAGTTGCCTCCTCCTTTAATGG	5	A05	31536552	31536571	-	0.0282575	NGG
AP2_sgRNA1	ATGGTTGCATCCTGCCTAAANNN	ATAGTTGCTTCTTGGCTAATAGG	5	A01	13683631	13683650	-	0.00726923	NGG
AP2_sgRNA1	ATGGTTGCATCCTGCCTAAANNN	ATAGTTGCTTCTTGGCTAATAGG	5	D01	10488361	10488380	-	0.00726923	NGG
AP2_sgRNA1	ATGGTTGCATCCTGCCTAAANNN	ATAGTTGGATCTTCCTTAAATGG	5	D04	5850893	5850912	-	0.034235	NGG
AP2_sgRNA1	ATGGTTGCATCCTGCCTAAANNN	ATAGTTGTGTCCTTCCTATAGGG	5	A04	36643128	36643147	+	0.0628205	NGG
AP2_sgRNA1	ATGGTTGCATCCTGCCTAAANNN	ATATTTGGCTCCTGACTAAAAGG	5	A10	21423356	21423375	+	0.0222635	NGG
AP2_sgRNA1	ATGGTTGCATCCTGCCTAAANNN	ATCCTTGCAACCAGCCTACATGG	5	scaffold14481	1569	1588	+	0.0249992	NGG
AP2_sgRNA1	ATGGTTGCATCCTGCCTAAANNN	ATCCTTGCAACCAGCCTACATGG	5	scaffold298_A02	158402	158421	-	0.0249992	NGG
AP2_sgRNA1	ATGGTTGCATCCTGCCTAAANNN	ATCGAAGCATCCTGCATACAAGG	5	A09	72800990	72801009	+	0.0344828	NGG
AP2_sgRNA1	ATGGTTGCATCCTGCCTAAANNN	ATCGAAGCATCCTGCATACAAGG	5	D09	48890522	48890541	+	0.0344828	NGG
AP2_sgRNA1	ATGGTTGCATCCTGCCTAAANNN	ATCGATGCCTCATGCATAAATGG	5	D12	31547923	31547942	+	0.0784929	NGG
AP2_sgRNA1	ATGGTTGCATCCTGCCTAAANNN	ATCGATGCCTCATGCATAAATGG	5	D12	31552006	31552025	+	0.0784929	NGG
AP2_sgRNA1	ATGGTTGCATCCTGCCTAAANNN	ATCGGTGCATCCTGACAAATCGG	5	A13	2536562	2536581	+	0.0175043	NGG
AP2_sgRNA1	ATGGTTGCATCCTGCCTAAANNN	ATCGTTACGTGCTGCCTTAACGG	5	scaffold518_A03	123395	123414	-	0.0320513	NGG
AP2_sgRNA1	ATGGTTGCATCCTGCCTAAANNN	ATCGTTCCCTCCTTTCTAAATGG	5	D09	5043898	5043917	-	0.0026862	NGG
AP2_sgRNA1	ATGGTTGCATCCTGCCTAAANNN	ATCGTTGCATTCTTCCGAAAGGG	4	A11	21457962	21457981	-	0.00371273	NGG
AP2_sgRNA1	ATGGTTGCATCCTGCCTAAANNN	ATCGTTGCCTCCTGCGGCAAGGG	5	scaffold2284_A09	38588	38607	-	0.0007577	NGG
AP2_sgRNA1	ATGGTTGCATCCTGCCTAAANNN	ATCGTTGCGTTCTTCCGAAAGGG	5	D11	18127304	18127323	-	0.00247515	NGG
AP2_sgRNA1	ATGGTTGCATCCTGCCTAAANNN	ATCTTTTCATCTTGCGTAAAAGG	5	D08	55511093	55511112	-	0.0066206	NGG
AP2_sgRNA1	ATGGTTGCATCCTGCCTAAANNN	ATGAATGCAACCTGACTTAATGG	5	D13	2393608	2393627	-	0.0428571	NGG
AP2_sgRNA1	ATGGTTGCATCCTGCCTAAANNN	ATGACTTCCTCCTTCCTAAATGG	5	D02	59889953	59889972	+	0.0783673	NGG
AP2_sgRNA1	ATGGTTGCATCCTGCCTAAANNN	ATGAGAGCATCATGGCTAAAAGG	5	D05	18636982	18637001	-	0.0178286	NGG
AP2_sgRNA1	ATGGTTGCATCCTGCCTAAANNN	ATGAGAGCATCATGGCTAAAAGG	5	D05	18637213	18637232	-	0.0178286	NGG
AP2_sgRNA1	ATGGTTGCATCCTGCCTAAANNN	ATGATATCATCCTCCGTAAATGG	5	A12	46694330	46694349	-	0.0293878	NGG
AP2_sgRNA1	ATGGTTGCATCCTGCCTAAANNN	ATGATGCCATTGTGCCTAAATGG	5	D05	19065387	19065406	+	0.0483516	NGG
AP2_sgRNA1	ATGGTTGCATCCTGCCTAAANNN	ATGATGGAATCGTGACTAAATGG	5	scaffold664_A03	7708	7727	+	0.0330159	NGG
AP2_sgRNA1	ATGGTTGCATCCTGCCTAAANNN	ATGATTCCATTTTGCCTAAATGG	4	A05	19502751	19502770	+	0.102515	NGG
AP2_sgRNA1	ATGGTTGCATCCTGCCTAAANNN	ATGATTGAATTCTTCCTTAATGG	5	D02	39997149	39997168	+	0.024	NGG
AP2_sgRNA1	ATGGTTGCATCCTGCCTAAANNN	ATGATTGCAAGCTGACTACAGGG	5	D13	53692061	53692080	-	0.008867	NGG
AP2_sgRNA1	ATGGTTGCATCCTGCCTAAANNN	ATGATTGCAGCCTGCAAATAAGG	5	A12	62927958	62927977	-	0.129231	NGG
AP2_sgRNA1	ATGGTTGCATCCTGCCTAAANNN	ATGATTGCATCTGCCTTAAAAGG	5	A07	42580993	42581012	+	0.016671	NGG
AP2_sgRNA1	ATGGTTGCATCCTGCCTAAANNN	ATGATTGCATCTGCCTTAAAAGG	5	A08	5636913	5636932	+	0.016671	NGG
AP2_sgRNA1	ATGGTTGCATCCTGCCTAAANNN	ATGATTGCATCTGCCTTAAAAGG	5	D07	29107236	29107255	+	0.016671	NGG
AP2_sgRNA1	ATGGTTGCATCCTGCCTAAANNN	ATGATTGCATCTGCCTTAAAAGG	5	D08	5776740	5776759	+	0.016671	NGG
AP2_sgRNA1	ATGGTTGCATCCTGCCTAAANNN	ATGATTGCATGCTAAATAAACGG	5	A06	32896143	32896162	-	0.0375	NGG
AP2_sgRNA1	ATGGTTGCATCCTGCCTAAANNN	ATGATTGCATTATGCAAAAACGG	5	A03	53133002	53133021	+	0.105495	NGG
AP2_sgRNA1	ATGGTTGCATCCTGCCTAAANNN	ATGATTGGAAACTACCTAAATGG	5	D13	15833492	15833511	+	0.278954	NGG
AP2_sgRNA1	ATGGTTGCATCCTGCCTAAANNN	ATGATTTCATACTGTCCAAATGG	5	D07	45518520	45518539	+	0.0181513	NGG
AP2_sgRNA1	ATGGTTGCATCCTGCCTAAANNN	ATGATTTCATCATTCTTAAAGGG	5	A07	10683426	10683445	-	0.0301413	NGG
AP2_sgRNA1	ATGGTTGCATCCTGCCTAAANNN	ATGATTTCATCATTCTTAAAGGG	5	D07	9528552	9528571	-	0.0301413	NGG
AP2_sgRNA1	ATGGTTGCATCCTGCCTAAANNN	ATGCAAACATGCTGCCTAAAAGG	5	D02	4195060	4195079	+	0.0573529	NGG
AP2_sgRNA1	ATGGTTGCATCCTGCCTAAANNN	ATGCCGGCATCATGCCTTAACGG	5	D10	18358800	18358819	-	0.108043	NGG
AP2_sgRNA1	ATGGTTGCATCCTGCCTAAANNN	ATGCCTTCATTCTTCCTAAATGG	5	A10	35229625	35229644	-	0.0248222	NGG
AP2_sgRNA1	ATGGTTGCATCCTGCCTAAANNN	ATGCTCACATCCTGTCCAAATGG	5	D07	9946469	9946488	+	0.0226486	NGG
AP2_sgRNA1	ATGGTTGCATCCTGCCTAAANNN	ATGCTTACTTACTGCATAAATGG	5	A03	98326096	98326115	+	0.238235	NGG
AP2_sgRNA1	ATGGTTGCATCCTGCCTAAANNN	ATGCTTCAATCCTGCCAAATGGG	5	A01	47987107	47987126	+	0.0757059	NGG
AP2_sgRNA1	ATGGTTGCATCCTGCCTAAANNN	ATGCTTCGATCCTGCCAAATGGG	5	A08	74177748	74177767	+	0.0748739	NGG
AP2_sgRNA1	ATGGTTGCATCCTGCCTAAANNN	ATGCTTCGATCCTGCCAAATTGG	5	A05	73427927	73427946	-	0.0748739	NGG
AP2_sgRNA1	ATGGTTGCATCCTGCCTAAANNN	ATGCTTCGATCCTGCCAAATTGG	5	A07	64389017	64389036	-	0.0748739	NGG
AP2_sgRNA1	ATGGTTGCATCCTGCCTAAANNN	ATGCTTGAATCCTGCAAAACAGG	5	A01	11873252	11873271	+	0.0417112	NGG
AP2_sgRNA1	ATGGTTGCATCCTGCCTAAANNN	ATGCTTGCATTGGGCCTCAAGGG	5	A01	48071563	48071582	+	0.00359743	NGG
AP2_sgRNA1	ATGGTTGCATCCTGCCTAAANNN	ATGCTTGCTTCTAGCTTAAAAGG	5	A07	24581366	24581385	-	0.0364347	NGG
AP2_sgRNA1	ATGGTTGCATCCTGCCTAAANNN	ATGCTTGTATCTAGCATAAATGG	5	D01	23350527	23350546	+	0.172685	NGG
AP2_sgRNA1	ATGGTTGCATCCTGCCTAAANNN	ATGCTTTAATATTGCCTAAAAGG	5	A10	28796607	28796626	+	0.0794118	NGG
AP2_sgRNA1	ATGGTTGCATCCTGCCTAAANNN	ATGCTTTAATATTGCCTAAATGG	5	A08	49967251	49967270	+	0.0794118	NGG
AP2_sgRNA1	ATGGTTGCATCCTGCCTAAANNN	ATGCTTTAATATTGCCTAAATGG	5	A08	49975180	49975199	+	0.0794118	NGG
AP2_sgRNA1	ATGGTTGCATCCTGCCTAAANNN	ATGCTTTCATCCCATCTAAAAGG	5	A05	31184102	31184121	-	0.0119416	NGG
AP2_sgRNA1	ATGGTTGCATCCTGCCTAAANNN	ATGCTTTGCTCCTGCTTAAATGG	5	D02	46837053	46837072	-	0.0341939	NGG
AP2_sgRNA1	ATGGTTGCATCCTGCCTAAANNN	ATGGATGCATCCAACATCAATGG	5	D10	49761704	49761723	+	0.0494505	NGG
AP2_sgRNA1	ATGGTTGCATCCTGCCTAAANNN	ATGGATGCATCCTACATCAATGG	4	A10	83378574	83378593	+	0.0714286	NGG
AP2_sgRNA1	ATGGTTGCATCCTGCCTAAANNN	ATGGATGCATGCTGATTAATTGG	5	A01	58437760	58437779	+	0.00512821	NGG
AP2_sgRNA1	ATGGTTGCATCCTGCCTAAANNN	ATGGATGGATCATGCTTCAAGGG	5	scaffold2937_A11	100776	100795	-	0.0134559	NGG
AP2_sgRNA1	ATGGTTGCATCCTGCCTAAANNN	ATGGCAGCTTCCTGCCTTCAAGG	5	D03	32274116	32274135	-	0.0537931	NGG
AP2_sgRNA1	ATGGTTGCATCCTGCCTAAANNN	ATGGCTACTTCCGGCCGAAATGG	5	A08	8557534	8557553	-	0.0184143	NGG
AP2_sgRNA1	ATGGTTGCATCCTGCCTAAANNN	ATGGCTACTTCCTGCCGCAATGG	5	A07	31529648	31529667	+	0.0134454	NGG
AP2_sgRNA1	ATGGTTGCATCCTGCCTAAANNN	ATGGCTGAATCTGGGCTAAATGG	5	A08	27995981	27996000	-	0.00456522	NGG
AP2_sgRNA1	ATGGTTGCATCCTGCCTAAANNN	ATGGCTGAATCTGGGCTAAATGG	5	A08	54851536	54851555	+	0.00456522	NGG
AP2_sgRNA1	ATGGTTGCATCCTGCCTAAANNN	ATGGCTGAATCTTGGCTAAATGG	4	A08	34714367	34714386	-	0.0175	NGG
AP2_sgRNA1	ATGGTTGCATCCTGCCTAAANNN	ATGGCTGCATACTTTCAAAATGG	5	D11	6377784	6377803	-	0.00711111	NGG
AP2_sgRNA1	ATGGTTGCATCCTGCCTAAANNN	ATGGCTGCCTCCTCCTTTAACGG	5	A05	60414751	60414770	-	0.0376766	NGG
AP2_sgRNA1	ATGGTTGCATCCTGCCTAAANNN	ATGGCTGCCTCCTCCTTTAACGG	5	A06	4948609	4948628	+	0.0376766	NGG
AP2_sgRNA1	ATGGTTGCATCCTGCCTAAANNN	ATGGCTGCCTCCTCCTTTAACGG	5	A07	9331776	9331795	-	0.0376766	NGG
AP2_sgRNA1	ATGGTTGCATCCTGCCTAAANNN	ATGGCTGCCTCCTCCTTTAACGG	5	A13	56886322	56886341	+	0.0376766	NGG
AP2_sgRNA1	ATGGTTGCATCCTGCCTAAANNN	ATGGCTGCCTCCTCCTTTAACGG	5	scaffold2926_A11	426202	426221	+	0.0376766	NGG
AP2_sgRNA1	ATGGTTGCATCCTGCCTAAANNN	ATGGCTGCTTCCTTCCTATTGGG	5	A06	64268841	64268860	-	0.0516923	NGG
AP2_sgRNA1	ATGGTTGCATCCTGCCTAAANNN	ATGGCTGCTTCCTTCCTATTGGG	5	D06	39506949	39506968	-	0.0516923	NGG
AP2_sgRNA1	ATGGTTGCATCCTGCCTAAANNN	ATGGCTGGATCTTGCGTACAAGG	5	A07	5542398	5542417	+	0.0110182	NGG
AP2_sgRNA1	ATGGTTGCATCCTGCCTAAANNN	ATGGCTTCATTCTGTCTACACGG	5	A10	63069549	63069568	+	0.00242516	NGG
AP2_sgRNA1	ATGGTTGCATCCTGCCTAAANNN	ATGGCTTCATTTTGTCTAAACGG	5	A06	83269318	83269337	-	0.00631164	NGG
AP2_sgRNA1	ATGGTTGCATCCTGCCTAAANNN	ATGGGGACATCCTGTATAAAAGG	5	A03	84242523	84242542	-	0.024381	NGG
AP2_sgRNA1	ATGGTTGCATCCTGCCTAAANNN	ATGGGGACATCTTGCATAAAAGG	5	A09	49134267	49134286	-	0.196923	NGG
AP2_sgRNA1	ATGGTTGCATCCTGCCTAAANNN	ATGGGTGAATCCTACACAAATGG	5	A09	61347280	61347299	+	0.220235	NGG
AP2_sgRNA1	ATGGTTGCATCCTGCCTAAANNN	ATGGGTGCCGCCTGGCTAATTGG	5	A09	46303310	46303329	-	0.00548571	NGG
AP2_sgRNA1	ATGGTTGCATCCTGCCTAAANNN	ATGGGTGGATCCTCCCCAATCGG	5	A04	8007397	8007416	-	0.0746795	NGG
AP2_sgRNA1	ATGGTTGCATCCTGCCTAAANNN	ATGGGTGGATCCTCCCCAATCGG	5	A04	8011317	8011336	-	0.0746795	NGG
AP2_sgRNA1	ATGGTTGCATCCTGCCTAAANNN	ATGGGTTCACACGGCCTAAATGG	5	A12	17448573	17448592	+	0.0381615	NGG
AP2_sgRNA1	ATGGTTGCATCCTGCCTAAANNN	ATGGTAGAATCCCGACAAAAAGG	5	D02	35804032	35804051	+	0.0527096	NGG
AP2_sgRNA1	ATGGTTGCATCCTGCCTAAANNN	ATGGTCACAACATGGCTAAAAGG	5	A04	58249542	58249561	+	0.0278293	NGG
AP2_sgRNA1	ATGGTTGCATCCTGCCTAAANNN	ATGGTCACATCTTGCCAATAAGG	5	A03	68740125	68740144	-	0.140577	NGG
AP2_sgRNA1	ATGGTTGCATCCTGCCTAAANNN	ATGGTCGTGTCCTTCCTATAGGG	5	A08	59345380	59345399	-	0.0761461	NGG
AP2_sgRNA1	ATGGTTGCATCCTGCCTAAANNN	ATGGTGACATATTGCCTATAGGG	5	A13	495837	495856	+	0.12426	NGG
AP2_sgRNA1	ATGGTTGCATCCTGCCTAAANNN	ATGGTGCCATATTGCCTAAGTGG	5	A07	5535786	5535805	+	0.121324	NGG
AP2_sgRNA1	ATGGTTGCATCCTGCCTAAANNN	ATGGTGGAATTATGACTAAATGG	5	A09	8396135	8396154	+	0.0181406	NGG
AP2_sgRNA1	ATGGTTGCATCCTGCCTAAANNN	ATGGTGGATTCCTTCCTCAATGG	5	A07	2504044	2504063	-	0.0113197	NGG
AP2_sgRNA1	ATGGTTGCATCCTGCCTAAANNN	ATGGTGGATTCCTTCCTCAATGG	5	D07	2753624	2753643	-	0.0113197	NGG
AP2_sgRNA1	ATGGTTGCATCCTGCCTAAANNN	ATGGTGGCTTACTGTCAAAAAGG	5	A12	41876231	41876250	-	0.00914286	NGG
AP2_sgRNA1	ATGGTTGCATCCTGCCTAAANNN	ATGGTGGGATCCAGCTTAGACGG	5	D11	16825039	16825058	-	0.0293443	NGG
AP2_sgRNA1	ATGGTTGCATCCTGCCTAAANNN	ATGGTGGTTTCCTGACTACATGG	5	A04	8329287	8329306	+	0.0137931	NGG
AP2_sgRNA1	ATGGTTGCATCCTGCCTAAANNN	ATGGTGTGATACTGACTAAACGG	5	A12	66567204	66567223	+	0.0349854	NGG
AP2_sgRNA1	ATGGTTGCATCCTGCCTAAANNN	ATGGTGTGATACTGACTAAACGG	5	D12	42104532	42104551	+	0.0349854	NGG
AP2_sgRNA1	ATGGTTGCATCCTGCCTAAANNN	ATGGTTAAATTCTGCCTCAAAGG	4	A13	57643802	57643821	-	0.0380952	NGG
AP2_sgRNA1	ATGGTTGCATCCTGCCTAAANNN	ATGGTTACAAACTGTCAAAACGG	5	D07	7108963	7108982	-	0.0228571	NGG
AP2_sgRNA1	ATGGTTGCATCCTGCCTAAANNN	ATGGTTACATCATTTCTCAAAGG	5	D05	8688572	8688591	-	0.00241874	NGG
AP2_sgRNA1	ATGGTTGCATCCTGCCTAAANNN	ATGGTTACATCATTTTTAAAGGG	5	D09	50507544	50507563	-	0.0039072	NGG
AP2_sgRNA1	ATGGTTGCATCCTGCCTAAANNN	ATGGTTACATCCTTCACAAATGG	4	D09	44586497	44586516	+	0.188235	NGG
AP2_sgRNA1	ATGGTTGCATCCTGCCTAAANNN	ATGGTTACATCCTTCATAAATGG	3	A09	69549317	69549336	+	0.266667	NGG
AP2_sgRNA1	ATGGTTGCATCCTGCCTAAANNN	ATGGTTACATGATGAATAAATGG	5	D06	53681525	53681544	-	0.0396825	NGG
AP2_sgRNA1	ATGGTTGCATCCTGCCTAAANNN	ATGGTTACATGCTCGCCAAAGGG	5	D08	12679154	12679173	-	0.00378151	NGG
AP2_sgRNA1	ATGGTTGCATCCTGCCTAAANNN	ATGGTTACCTCATTCTTAAATGG	5	D07	5995030	5995049	+	0.0334903	NGG
AP2_sgRNA1	ATGGTTGCATCCTGCCTAAANNN	ATGGTTACTTCGGGCCGAAAGGG	5	A04	59639065	59639084	+	0.00818414	NGG
AP2_sgRNA1	ATGGTTGCATCCTGCCTAAANNN	ATGGTTATATGGTGCTTAAATGG	5	D12	18543548	18543567	+	0.0299145	NGG
AP2_sgRNA1	ATGGTTGCATCCTGCCTAAANNN	ATGGTTCCAAGCTGCTGAAATGG	5	D03	599158	599177	+	0.0053329	NGG
AP2_sgRNA1	ATGGTTGCATCCTGCCTAAANNN	ATGGTTCCATCATTCATCAATGG	5	D02	16146529	16146548	+	0.0249433	NGG
AP2_sgRNA1	ATGGTTGCATCCTGCCTAAANNN	ATGGTTCCATCCAACCTCAGAGG	5	A09	71616306	71616325	-	0.0519958	NGG
AP2_sgRNA1	ATGGTTGCATCCTGCCTAAANNN	ATGGTTCCATCCAACCTCAGAGG	5	D09	46948127	46948146	-	0.0519958	NGG
AP2_sgRNA1	ATGGTTGCATCCTGCCTAAANNN	ATGGTTCCCTCCTGCAAAGAAGG	5	A01	97845049	97845068	+	0.0785714	NGG
AP2_sgRNA1	ATGGTTGCATCCTGCCTAAANNN	ATGGTTGAAACAGGCATAAATGG	5	A10	92907821	92907840	-	0.103815	NGG
AP2_sgRNA1	ATGGTTGCATCCTGCCTAAANNN	ATGGTTGAAACATACCGAAATGG	5	D03	36866137	36866156	+	0.035114	NGG
AP2_sgRNA1	ATGGTTGCATCCTGCCTAAANNN	ATGGTTGAACGATGCCCAAAGGG	5	scaffold1325_A06	426243	426262	+	0.0436975	NGG
AP2_sgRNA1	ATGGTTGCATCCTGCCTAAANNN	ATGGTTGAATCTAGGCTAAATGG	4	A08	34750521	34750540	-	0.0121154	NGG
AP2_sgRNA1	ATGGTTGCATCCTGCCTAAANNN	ATGGTTGAATCTTGGCTAAATGG	3	A03	53008201	53008220	-	0.0175	NGG
AP2_sgRNA1	ATGGTTGCATCCTGCCTAAANNN	ATGGTTGAATGCGGCTTAATGGG	5	A01	43672081	43672100	+	0.00782609	NGG
AP2_sgRNA1	ATGGTTGCATCCTGCCTAAANNN	ATGGTTGAATGGTGGCTTAAAGG	5	A10	49943570	49943589	-	0.00180556	NGG
AP2_sgRNA1	ATGGTTGCATCCTGCCTAAANNN	ATGGTTGAATGTGGCCTAATGGG	5	A01	74122844	74122863	-	0.0136957	NGG
AP2_sgRNA1	ATGGTTGCATCCTGCCTAAANNN	ATGGTTGAATGTGGCTTAAAGGG	5	A08	27924125	27924144	-	0.00702341	NGG
AP2_sgRNA1	ATGGTTGCATCCTGCCTAAANNN	ATGGTTGAATTCTAACTAATTGG	5	A05	25519769	25519788	+	0.02	NGG
AP2_sgRNA1	ATGGTTGCATCCTGCCTAAANNN	ATGGTTGAATTCTGGATGAATGG	5	D10	59607904	59607923	-	0.004	NGG
AP2_sgRNA1	ATGGTTGCATCCTGCCTAAANNN	ATGGTTGAATTGTGACTAATTGG	5	D05	24805961	24805980	+	0.0118519	NGG
AP2_sgRNA1	ATGGTTGCATCCTGCCTAAANNN	ATGGTTGACTATTGCCCAAATGG	5	scaffold1493_A06	185510	185529	+	0.105882	NGG
AP2_sgRNA1	ATGGTTGCATCCTGCCTAAANNN	ATGGTTGCAACATGCAGCAACGG	5	A07	65042938	65042957	-	0.0137198	NGG
AP2_sgRNA1	ATGGTTGCATCCTGCCTAAANNN	ATGGTTGCAACCATCAGAAAGGG	5	A11	16868990	16869009	-	0.0186167	NGG
AP2_sgRNA1	ATGGTTGCATCCTGCCTAAANNN	ATGGTTGCAACCATCAGAAAGGG	5	D11	14576905	14576924	-	0.0186167	NGG
AP2_sgRNA1	ATGGTTGCATCCTGCCTAAANNN	ATGGTTGCACGGTGTATAAAGGG	5	D06	63277187	63277206	-	0.00395062	NGG
AP2_sgRNA1	ATGGTTGCATCCTGCCTAAANNN	ATGGTTGCACGGTGTATAAAGGG	5	scaffold1340_A06	29923	29942	+	0.00395062	NGG
AP2_sgRNA1	ATGGTTGCATCCTGCCTAAANNN	ATGGTTGCAGCCCGTGGAAACGG	5	A05	17614821	17614840	+	0.000476304	NGG
AP2_sgRNA1	ATGGTTGCATCCTGCCTAAANNN	ATGGTTGCATACTAATTAATCGG	5	A02	59802375	59802394	+	0.0230769	NGG
AP2_sgRNA1	ATGGTTGCATCCTGCCTAAANNN	ATGGTTGCATACTAATTAATCGG	5	A10	50536822	50536841	+	0.0230769	NGG
AP2_sgRNA1	ATGGTTGCATCCTGCCTAAANNN	ATGGTTGCATACTAATTAATCGG	5	scaffold3563_A13	457900	457919	-	0.0230769	NGG
AP2_sgRNA1	ATGGTTGCATCCTGCCTAAANNN	ATGGTTGCATACTCCTTCTACGG	5	D08	60195730	60195749	-	0.0101437	NGG
AP2_sgRNA1	ATGGTTGCATCCTGCCTAAANNN	ATGGTTGCATCCTGCCTAAAAGG	0	D12	12897468	12897487	+	1	NGG
AP2_sgRNA1	ATGGTTGCATCCTGCCTAAANNN	ATGGTTGCATCCTGCCTAAAAGG	0	D13	58193326	58193345	+	1	NGG
AP2_sgRNA1	ATGGTTGCATCCTGCCTAAANNN	ATGGTTGCATCTGGTTTCAATGG	5	A07	29399542	29399561	+	0.000548838	NGG
AP2_sgRNA1	ATGGTTGCATCCTGCCTAAANNN	ATGGTTGCATCTTGCCCAAAAGG	2	D12	12822662	12822681	+	0.38009	NGG
AP2_sgRNA1	ATGGTTGCATCCTGCCTAAANNN	ATGGTTGCATCTTGCTCACAAGG	4	A12	17163393	17163412	+	0.0241967	NGG
AP2_sgRNA1	ATGGTTGCATCCTGCCTAAANNN	ATGGTTGCATGATACTTGAATGG	5	A05	29726822	29726841	+	0.0164835	NGG
AP2_sgRNA1	ATGGTTGCATCCTGCCTAAANNN	ATGGTTGCATGATACTTGAATGG	5	D05	27781520	27781539	+	0.0164835	NGG
AP2_sgRNA1	ATGGTTGCATCCTGCCTAAANNN	ATGGTTGCATGCTAAATAACCGG	5	A02	10469632	10469651	+	0.0094697	NGG
AP2_sgRNA1	ATGGTTGCATCCTGCCTAAANNN	ATGGTTGCATGCTAAATAACCGG	5	A02	11279198	11279217	+	0.0094697	NGG
AP2_sgRNA1	ATGGTTGCATCCTGCCTAAANNN	ATGGTTGCATGCTAAATAACCGG	5	A02	23453100	23453119	-	0.0094697	NGG
AP2_sgRNA1	ATGGTTGCATCCTGCCTAAANNN	ATGGTTGCATGCTAAATAACCGG	5	A02	23486623	23486642	-	0.0094697	NGG
AP2_sgRNA1	ATGGTTGCATCCTGCCTAAANNN	ATGGTTGCATGCTAAATAACCGG	5	A02	36990031	36990050	-	0.0094697	NGG
AP2_sgRNA1	ATGGTTGCATCCTGCCTAAANNN	ATGGTTGCATGCTAAATAACCGG	5	A02	43656893	43656912	+	0.0094697	NGG
AP2_sgRNA1	ATGGTTGCATCCTGCCTAAANNN	ATGGTTGCATGCTAAATAACCGG	5	A03	57130655	57130674	-	0.0094697	NGG
AP2_sgRNA1	ATGGTTGCATCCTGCCTAAANNN	ATGGTTGCATGCTAAATAACCGG	5	A03	82598315	82598334	+	0.0094697	NGG
AP2_sgRNA1	ATGGTTGCATCCTGCCTAAANNN	ATGGTTGCATGCTAAATAACCGG	5	A04	36253084	36253103	+	0.0094697	NGG
AP2_sgRNA1	ATGGTTGCATCCTGCCTAAANNN	ATGGTTGCATGCTAAATAACCGG	5	A06	41212068	41212087	+	0.0094697	NGG
AP2_sgRNA1	ATGGTTGCATCCTGCCTAAANNN	ATGGTTGCATGCTAAATAACCGG	5	A07	39830549	39830568	+	0.0094697	NGG
AP2_sgRNA1	ATGGTTGCATCCTGCCTAAANNN	ATGGTTGCATGCTAAATAACCGG	5	A07	64789873	64789892	+	0.0094697	NGG
AP2_sgRNA1	ATGGTTGCATCCTGCCTAAANNN	ATGGTTGCATGCTAAATAACCGG	5	A08	54113872	54113891	+	0.0094697	NGG
AP2_sgRNA1	ATGGTTGCATCCTGCCTAAANNN	ATGGTTGCATGCTAAATAACCGG	5	A08	54143695	54143714	+	0.0094697	NGG
AP2_sgRNA1	ATGGTTGCATCCTGCCTAAANNN	ATGGTTGCATGCTAAATAACCGG	5	A08	9851506	9851525	-	0.0094697	NGG
AP2_sgRNA1	ATGGTTGCATCCTGCCTAAANNN	ATGGTTGCATGCTAAATAACCGG	5	A10	81677827	81677846	-	0.0094697	NGG
AP2_sgRNA1	ATGGTTGCATCCTGCCTAAANNN	ATGGTTGCATGCTAAATAACCGG	5	A11	30498725	30498744	+	0.0094697	NGG
AP2_sgRNA1	ATGGTTGCATCCTGCCTAAANNN	ATGGTTGCATGCTAAATAACCGG	5	A11	58587514	58587533	+	0.0094697	NGG
AP2_sgRNA1	ATGGTTGCATCCTGCCTAAANNN	ATGGTTGCATGCTAAATAACCGG	5	A12	41849542	41849561	+	0.0094697	NGG
AP2_sgRNA1	ATGGTTGCATCCTGCCTAAANNN	ATGGTTGCATGCTAAATAACCGG	5	A12	47471800	47471819	+	0.0094697	NGG
AP2_sgRNA1	ATGGTTGCATCCTGCCTAAANNN	ATGGTTGCATGCTAAATAACCGG	5	A13	22706626	22706645	-	0.0094697	NGG
AP2_sgRNA1	ATGGTTGCATCCTGCCTAAANNN	ATGGTTGCATGCTAAATAACCGG	5	scaffold2106_A08	472256	472275	+	0.0094697	NGG
AP2_sgRNA1	ATGGTTGCATCCTGCCTAAANNN	ATGGTTGCATGCTAAATAACCGG	5	scaffold2920_A11	214536	214555	-	0.0094697	NGG
AP2_sgRNA1	ATGGTTGCATCCTGCCTAAANNN	ATGGTTGCATGCTAAATAACCGG	5	scaffold2993_A11	435350	435369	-	0.0094697	NGG
AP2_sgRNA1	ATGGTTGCATCCTGCCTAAANNN	ATGGTTGCATGCTAAATAACCGG	5	scaffold874_A04	155392	155411	-	0.0094697	NGG
AP2_sgRNA1	ATGGTTGCATCCTGCCTAAANNN	ATGGTTGCATGCTAAATAACCGG	5	scaffold929_A04	134359	134378	+	0.0094697	NGG
AP2_sgRNA1	ATGGTTGCATCCTGCCTAAANNN	ATGGTTGCATGCTAAATAACTGG	5	A02	19698516	19698535	-	0.0094697	NGG
AP2_sgRNA1	ATGGTTGCATCCTGCCTAAANNN	ATGGTTGCATGCTAAATAACTGG	5	A03	63827213	63827232	-	0.0094697	NGG
AP2_sgRNA1	ATGGTTGCATCCTGCCTAAANNN	ATGGTTGCATGCTAAATAACTGG	5	A12	21967160	21967179	-	0.0094697	NGG
AP2_sgRNA1	ATGGTTGCATCCTGCCTAAANNN	ATGGTTGCATGCTAAATAACTGG	5	A13	32129710	32129729	+	0.0094697	NGG
AP2_sgRNA1	ATGGTTGCATCCTGCCTAAANNN	ATGGTTGCATGCTAAATAACTGG	5	scaffold1341_A06	244627	244646	-	0.0094697	NGG
AP2_sgRNA1	ATGGTTGCATCCTGCCTAAANNN	ATGGTTGCATGCTAAATAACTGG	5	scaffold2012_A08	520205	520224	-	0.0094697	NGG
AP2_sgRNA1	ATGGTTGCATCCTGCCTAAANNN	ATGGTTGCATGCTAAATAACTGG	5	scaffold2513_A10	166881	166900	+	0.0094697	NGG
AP2_sgRNA1	ATGGTTGCATCCTGCCTAAANNN	ATGGTTGCATGCTAAATAATCGG	5	A02	71342533	71342552	-	0.025	NGG
AP2_sgRNA1	ATGGTTGCATCCTGCCTAAANNN	ATGGTTGCATGCTAAATAATCGG	5	A03	87352925	87352944	-	0.025	NGG
AP2_sgRNA1	ATGGTTGCATCCTGCCTAAANNN	ATGGTTGCATGCTAAATAATCGG	5	A08	73216623	73216642	-	0.025	NGG
AP2_sgRNA1	ATGGTTGCATCCTGCCTAAANNN	ATGGTTGCATGCTAAATAATCGG	5	A11	45872980	45872999	+	0.025	NGG
AP2_sgRNA1	ATGGTTGCATCCTGCCTAAANNN	ATGGTTGCATGCTAAATAATCGG	5	A11	56075714	56075733	-	0.025	NGG
AP2_sgRNA1	ATGGTTGCATCCTGCCTAAANNN	ATGGTTGCATGCTAAATAATTGG	5	A13	58230071	58230090	+	0.025	NGG
AP2_sgRNA1	ATGGTTGCATCCTGCCTAAANNN	ATGGTTGCATGCTAAGTAACCGG	5	A11	53628620	53628639	+	0.00145688	NGG
AP2_sgRNA1	ATGGTTGCATCCTGCCTAAANNN	ATGGTTGCATGCTAATTAAACGG	4	scaffold2775_A11	209978	209997	+	0.0128205	NGG
AP2_sgRNA1	ATGGTTGCATCCTGCCTAAANNN	ATGGTTGCATGCTAATTAACCGG	5	scaffold2012_A08	2198823	2198842	-	0.00291375	NGG
AP2_sgRNA1	ATGGTTGCATCCTGCCTAAANNN	ATGGTTGCATGCTAATTAATAGG	5	scaffold271_A02	37961	37980	+	0.00769231	NGG
AP2_sgRNA1	ATGGTTGCATCCTGCCTAAANNN	ATGGTTGCATGCTAATTAATCGG	5	A03	45368110	45368129	+	0.00769231	NGG
AP2_sgRNA1	ATGGTTGCATCCTGCCTAAANNN	ATGGTTGCATGCTAATTAATCGG	5	A03	53575131	53575150	-	0.00769231	NGG
AP2_sgRNA1	ATGGTTGCATCCTGCCTAAANNN	ATGGTTGCATGCTAATTAATCGG	5	A03	64732435	64732454	-	0.00769231	NGG
AP2_sgRNA1	ATGGTTGCATCCTGCCTAAANNN	ATGGTTGCATGCTAATTAATCGG	5	A03	73559027	73559046	+	0.00769231	NGG
AP2_sgRNA1	ATGGTTGCATCCTGCCTAAANNN	ATGGTTGCATGCTAATTAATCGG	5	A06	59387556	59387575	+	0.00769231	NGG
AP2_sgRNA1	ATGGTTGCATCCTGCCTAAANNN	ATGGTTGCATGCTAATTAATCGG	5	A06	8569705	8569724	+	0.00769231	NGG
AP2_sgRNA1	ATGGTTGCATCCTGCCTAAANNN	ATGGTTGCATGCTAATTAATCGG	5	A07	28090835	28090854	-	0.00769231	NGG
AP2_sgRNA1	ATGGTTGCATCCTGCCTAAANNN	ATGGTTGCATGCTAATTAATCGG	5	A07	35694381	35694400	+	0.00769231	NGG
AP2_sgRNA1	ATGGTTGCATCCTGCCTAAANNN	ATGGTTGCATGCTAATTAATCGG	5	A08	23376022	23376041	+	0.00769231	NGG
AP2_sgRNA1	ATGGTTGCATCCTGCCTAAANNN	ATGGTTGCATGCTAATTAATCGG	5	A10	22482760	22482779	+	0.00769231	NGG
AP2_sgRNA1	ATGGTTGCATCCTGCCTAAANNN	ATGGTTGCATGCTAATTAATCGG	5	A13	43658387	43658406	+	0.00769231	NGG
AP2_sgRNA1	ATGGTTGCATCCTGCCTAAANNN	ATGGTTGCATGCTAATTAATCGG	5	scaffold1469_A06	24364	24383	-	0.00769231	NGG
AP2_sgRNA1	ATGGTTGCATCCTGCCTAAANNN	ATGGTTGCATGCTAATTAATCGG	5	scaffold1750_A07	25009	25028	+	0.00769231	NGG
AP2_sgRNA1	ATGGTTGCATCCTGCCTAAANNN	ATGGTTGCATGCTAATTAATCGG	5	scaffold2012_A08	1671550	1671569	+	0.00769231	NGG
AP2_sgRNA1	ATGGTTGCATCCTGCCTAAANNN	ATGGTTGCATGCTAATTAATCGG	5	scaffold3600_A13	20793	20812	+	0.00769231	NGG
AP2_sgRNA1	ATGGTTGCATCCTGCCTAAANNN	ATGGTTGCATGCTAATTAATTGG	5	A02	49199756	49199775	-	0.00769231	NGG
AP2_sgRNA1	ATGGTTGCATCCTGCCTAAANNN	ATGGTTGCATGCTAATTAATTGG	5	A02	49207556	49207575	-	0.00769231	NGG
AP2_sgRNA1	ATGGTTGCATCCTGCCTAAANNN	ATGGTTGCATGCTAATTAATTGG	5	A03	73551276	73551295	+	0.00769231	NGG
AP2_sgRNA1	ATGGTTGCATCCTGCCTAAANNN	ATGGTTGCATGCTAATTAATTGG	5	A10	49718327	49718346	-	0.00769231	NGG
AP2_sgRNA1	ATGGTTGCATCCTGCCTAAANNN	ATGGTTGCATGCTAATTAATTGG	5	scaffold2075_A08	193947	193966	-	0.00769231	NGG
AP2_sgRNA1	ATGGTTGCATCCTGCCTAAANNN	ATGGTTGCATGCTAATTAATTGG	5	scaffold2965_A11	159173	159192	+	0.00769231	NGG
AP2_sgRNA1	ATGGTTGCATCCTGCCTAAANNN	ATGGTTGCATTCTAAATAACTGG	5	A06	39961726	39961745	-	0.011655	NGG
AP2_sgRNA1	ATGGTTGCATCCTGCCTAAANNN	ATGGTTGCCGCCTGCTAATAGGG	5	A03	83600873	83600892	+	0.0252465	NGG
AP2_sgRNA1	ATGGTTGCATCCTGCCTAAANNN	ATGGTTGCCTCCTCCTTTAACGG	4	A02	76843146	76843165	-	0.0376766	NGG
AP2_sgRNA1	ATGGTTGCATCCTGCCTAAANNN	ATGGTTGCCTCCTCTTTTAACGG	5	A06	95600079	95600098	-	0.00251177	NGG
AP2_sgRNA1	ATGGTTGCATCCTGCCTAAANNN	ATGGTTGCCTCCTCTTTTAACGG	5	A11	23378203	23378222	+	0.00251177	NGG
AP2_sgRNA1	ATGGTTGCATCCTGCCTAAANNN	ATGGTTGCCTCCTCTTTTAACGG	5	scaffold2481_A10	3793	3812	-	0.00251177	NGG
AP2_sgRNA1	ATGGTTGCATCCTGCCTAAANNN	ATGGTTGCGTCCTCTTTTAACGG	5	A05	61698056	61698075	-	0.0029304	NGG
AP2_sgRNA1	ATGGTTGCATCCTGCCTAAANNN	ATGGTTGCGTCCTGCCTATAAGG	2	A12	17278848	17278867	+	0.358974	NGG
AP2_sgRNA1	ATGGTTGCATCCTGCCTAAANNN	ATGGTTGCTTTATGCCTATATGG	4	A13	66339755	66339774	+	0.0710059	NGG
AP2_sgRNA1	ATGGTTGCATCCTGCCTAAANNN	ATGGTTGGAAACTGCATACAAGG	5	A11	8384641	8384660	+	0.0855032	NGG
AP2_sgRNA1	ATGGTTGCATCCTGCCTAAANNN	ATGGTTGGAGATTGCCTAAAAGG	4	D03	42425290	42425309	-	0.129808	NGG
AP2_sgRNA1	ATGGTTGCATCCTGCCTAAANNN	ATGGTTGGATAAAGACTAAAGGG	5	D07	6513824	6513843	-	0.0529827	NGG
AP2_sgRNA1	ATGGTTGCATCCTGCCTAAANNN	ATGGTTGGATCCAGCTATAAAGG	5	D12	20337880	20337899	+	0.0365173	NGG
AP2_sgRNA1	ATGGTTGCATCCTGCCTAAANNN	ATGGTTGGATCGGCCCTCAATGG	5	A08	74146966	74146985	+	0.00608442	NGG
AP2_sgRNA1	ATGGTTGCATCCTGCCTAAANNN	ATGGTTGGATGGTGCCAAAGGGG	5	A08	98089178	98089197	+	0.0291317	NGG
AP2_sgRNA1	ATGGTTGCATCCTGCCTAAANNN	ATGGTTGGATGGTGCCAAAGGGG	5	D08	60654699	60654718	+	0.0291317	NGG
AP2_sgRNA1	ATGGTTGCATCCTGCCTAAANNN	ATGGTTGGATGGTTCCTAACTGG	5	A09	66450041	66450060	-	0.004329	NGG
AP2_sgRNA1	ATGGTTGCATCCTGCCTAAANNN	ATGGTTGGATGTTGTGTAAATGG	5	D06	59013254	59013273	-	0.000887574	NGG
AP2_sgRNA1	ATGGTTGCATCCTGCCTAAANNN	ATGGTTGGATTATGCCTAAAGGG	3	A06	94737304	94737323	+	0.141287	NGG
AP2_sgRNA1	ATGGTTGCATCCTGCCTAAANNN	ATGGTTGGATTCTCCCTCAACGG	4	A10	19062773	19062792	-	0.0161471	NGG
AP2_sgRNA1	ATGGTTGCATCCTGCCTAAANNN	ATGGTTGGATTGTCCCTCAATGG	5	A05	38574013	38574032	+	0.0071765	NGG
AP2_sgRNA1	ATGGTTGCATCCTGCCTAAANNN	ATGGTTGGATTGTGCCTAAAGGG	3	A11	92404360	92404379	+	0.0879121	NGG
AP2_sgRNA1	ATGGTTGCATCCTGCCTAAANNN	ATGGTTGGATTGTGCCTAAAGGG	3	D06	55503109	55503128	+	0.0879121	NGG
AP2_sgRNA1	ATGGTTGCATCCTGCCTAAANNN	ATGGTTGGATTGTGCCTAAAGGG	3	D10	50116038	50116057	-	0.0879121	NGG
AP2_sgRNA1	ATGGTTGCATCCTGCCTAAANNN	ATGGTTGGATTTTCCCTAAATGG	4	D05	54575764	54575783	-	0.0456467	NGG
AP2_sgRNA1	ATGGTTGCATCCTGCCTAAANNN	ATGGTTGGCTTGTGCCTAAAAGG	4	D05	41429215	41429234	-	0.0502355	NGG
AP2_sgRNA1	ATGGTTGCATCCTGCCTAAANNN	ATGGTTGGCTTGTGCCTAAAGGG	4	scaffold5008	15330	15349	-	0.0502355	NGG
AP2_sgRNA1	ATGGTTGCATCCTGCCTAAANNN	ATGGTTGTAGGGTGCCTTAATGG	5	D02	41097812	41097831	-	0.0243056	NGG
AP2_sgRNA1	ATGGTTGCATCCTGCCTAAANNN	ATGGTTGTATACTTCCAAAAAGG	4	D07	6173958	6173977	-	0.0933333	NGG
AP2_sgRNA1	ATGGTTGCATCCTGCCTAAANNN	ATGGTTGTATACTTCCAAAAAGG	4	scaffold1912_A07	116900	116919	-	0.0933333	NGG
AP2_sgRNA1	ATGGTTGCATCCTGCCTAAANNN	ATGGTTGTATCCGGCTATAAAGG	5	D01	17607825	17607844	-	0.0187291	NGG
AP2_sgRNA1	ATGGTTGCATCCTGCCTAAANNN	ATGGTTGTATCCTAAATAATCGG	5	A02	31468709	31468728	+	0.0875	NGG
AP2_sgRNA1	ATGGTTGCATCCTGCCTAAANNN	ATGGTTGTATCCTAATTAACAGG	5	A12	24488471	24488490	-	0.0101981	NGG
AP2_sgRNA1	ATGGTTGCATCCTGCCTAAANNN	ATGGTTGTATCCTAATTAACCGG	5	A08	39172722	39172741	+	0.0101981	NGG
AP2_sgRNA1	ATGGTTGCATCCTGCCTAAANNN	ATGGTTGTATGATGCTTAAAGGG	4	scaffold3309_A12	111529	111548	+	0.0480769	NGG
AP2_sgRNA1	ATGGTTGCATCCTGCCTAAANNN	ATGGTTGTATGCTAAATAAACGG	5	A12	47033384	47033403	+	0.0364583	NGG
AP2_sgRNA1	ATGGTTGCATCCTGCCTAAANNN	ATGGTTGTATGCTAACTAATCGG	5	A06	76551054	76551073	+	0.021875	NGG
AP2_sgRNA1	ATGGTTGCATCCTGCCTAAANNN	ATGGTTGTATGCTAACTAATCGG	5	scaffold2122_A08	173063	173082	-	0.021875	NGG
AP2_sgRNA1	ATGGTTGCATCCTGCCTAAANNN	ATGGTTGTATGCTAACTAATTGG	5	A11	58828547	58828566	-	0.021875	NGG
AP2_sgRNA1	ATGGTTGCATCCTGCCTAAANNN	ATGGTTGTATGCTGAATAACTGG	5	A08	56547738	56547757	-	0.011048	NGG
AP2_sgRNA1	ATGGTTGCATCCTGCCTAAANNN	ATGGTTGTATGCTGAATAATTGG	5	scaffold483_A02	4494	4513	-	0.0291667	NGG
AP2_sgRNA1	ATGGTTGCATCCTGCCTAAANNN	ATGGTTGTATTGGGCCTCAAGGG	5	A03	27876065	27876084	-	0.00594574	NGG
AP2_sgRNA1	ATGGTTGCATCCTGCCTAAANNN	ATGGTTGTCTCATACCTAACTGG	5	scaffold4555_D11	11230	11249	+	0.0608766	NGG
AP2_sgRNA1	ATGGTTGCATCCTGCCTAAANNN	ATGGTTGTCTCGTACCTAACTGG	5	A11	21835938	21835957	+	0.0378788	NGG
AP2_sgRNA1	ATGGTTGCATCCTGCCTAAANNN	ATGGTTGTGTCCTAACTTAACGG	5	A10	71840101	71840120	-	0.0486111	NGG
AP2_sgRNA1	ATGGTTGCATCCTGCCTAAANNN	ATGGTTGTGTCCTTCTTATAGGG	5	A01	24205593	24205612	+	0.0257725	NGG
AP2_sgRNA1	ATGGTTGCATCCTGCCTAAANNN	ATGGTTGTGTCTCTCCTAAATGG	5	D03	36670544	36670563	+	0.0661269	NGG
AP2_sgRNA1	ATGGTTGCATCCTGCCTAAANNN	ATGGTTGTGTGATGCTTAAATGG	5	A06	64484865	64484884	-	0.0320513	NGG
AP2_sgRNA1	ATGGTTGCATCCTGCCTAAANNN	ATGGTTGTGTGATGCTTAAATGG	5	A10	75267216	75267235	-	0.0320513	NGG
AP2_sgRNA1	ATGGTTGCATCCTGCCTAAANNN	ATGGTTGTGTGATGCTTAAATGG	5	A10	75281049	75281068	-	0.0320513	NGG
AP2_sgRNA1	ATGGTTGCATCCTGCCTAAANNN	ATGGTTGTGTGATGCTTAAATGG	5	scaffold831_A04	951732	951751	+	0.0320513	NGG
AP2_sgRNA1	ATGGTTGCATCCTGCCTAAANNN	ATGGTTGTGTGCTGGCTTAATGG	5	D02	390535	390554	+	0.00364583	NGG
AP2_sgRNA1	ATGGTTGCATCCTGCCTAAANNN	ATGGTTGTTTATTGCCTAATAGG	5	D05	2197695	2197714	+	0.127212	NGG
AP2_sgRNA1	ATGGTTGCATCCTGCCTAAANNN	ATGGTTGTTTCGGGGCTAAATGG	5	A06	38475603	38475622	+	0.00304348	NGG
AP2_sgRNA1	ATGGTTGCATCCTGCCTAAANNN	ATGGTTGTTTTCCCCCTAAATGG	5	D09	36828259	36828278	-	0.0546559	NGG
AP2_sgRNA1	ATGGTTGCATCCTGCCTAAANNN	ATGGTTTCAACGAGCCTAGAGGG	5	D01	9625637	9625656	-	0.0565149	NGG
AP2_sgRNA1	ATGGTTGCATCCTGCCTAAANNN	ATGGTTTCATCATGACAACACGG	5	A03	15053776	15053795	+	0.0100086	NGG
AP2_sgRNA1	ATGGTTGCATCCTGCCTAAANNN	ATGGTTTCATCATTTTTAAAGGG	5	A13	1651601	1651620	+	0.00223269	NGG
AP2_sgRNA1	ATGGTTGCATCCTGCCTAAANNN	ATGGTTTCATCGTGACAACACGG	5	A03	90672098	90672117	-	0.00622757	NGG
AP2_sgRNA1	ATGGTTGCATCCTGCCTAAANNN	ATGGTTTCATTTTGCCCACACGG	5	A09	9596968	9596987	-	0.0138267	NGG
AP2_sgRNA1	ATGGTTGCATCCTGCCTAAANNN	ATGGTTTCATTTTGTCCAAAAGG	5	A08	80000025	80000044	+	0.00445527	NGG
AP2_sgRNA1	ATGGTTGCATCCTGCCTAAANNN	ATGGTTTCATTTTGTCTACACGG	5	A02	67936587	67936606	-	0.00130586	NGG
AP2_sgRNA1	ATGGTTGCATCCTGCCTAAANNN	ATGGTTTCATTTTGTCTACATGG	5	A01	37112889	37112908	-	0.00130586	NGG
AP2_sgRNA1	ATGGTTGCATCCTGCCTAAANNN	ATGGTTTCTTCATGACGAAATGG	5	A03	81511962	81511981	-	0.00640256	NGG
AP2_sgRNA1	ATGGTTGCATCCTGCCTAAANNN	ATGGTTTGAACCTTCCCAAACGG	5	A13	51190991	51191010	-	0.0592694	NGG
AP2_sgRNA1	ATGGTTGCATCCTGCCTAAANNN	ATGGTTTGACGCCGCCTAAAAGG	5	A01	11802701	11802720	+	0.0386681	NGG
AP2_sgRNA1	ATGGTTGCATCCTGCCTAAANNN	ATGGTTTGACGCCGCCTAAAAGG	5	scaffold3727_D01	695	714	+	0.0386681	NGG
AP2_sgRNA1	ATGGTTGCATCCTGCCTAAANNN	ATGGTTTGATATTGCATAAATGG	5	A03	27100107	27100126	-	0.148352	NGG
AP2_sgRNA1	ATGGTTGCATCCTGCCTAAANNN	ATGGTTTTATTTTGCCTACACGG	5	A06	43770898	43770917	+	0.0171394	NGG
AP2_sgRNA1	ATGGTTGCATCCTGCCTAAANNN	ATGTATGAATCCTTCCTCAAAGG	5	A02	55934893	55934912	+	0.00600289	NGG
AP2_sgRNA1	ATGGTTGCATCCTGCCTAAANNN	ATGTATGCTTGCTGCTTAAATGG	5	D07	20512191	20512210	-	0.00839161	NGG
AP2_sgRNA1	ATGGTTGCATCCTGCCTAAANNN	ATGTTGGTATCCTGCGTAAGTGG	5	A12	83270757	83270776	-	0.0213904	NGG
AP2_sgRNA1	ATGGTTGCATCCTGCCTAAANNN	ATGTTGGTATCCTGCGTAAGTGG	5	D12	55287351	55287370	-	0.0213904	NGG
AP2_sgRNA1	ATGGTTGCATCCTGCCTAAANNN	ATGTTTAAATATTGCCTAAATGG	5	A07	75729476	75729495	+	0.0954545	NGG
AP2_sgRNA1	ATGGTTGCATCCTGCCTAAANNN	ATGTTTACACCCTGCTTAGATGG	5	A05	17137731	17137750	-	0.0223776	NGG
AP2_sgRNA1	ATGGTTGCATCCTGCCTAAANNN	ATGTTTACACCCTGCTTAGATGG	5	D05	16728871	16728890	-	0.0223776	NGG
AP2_sgRNA1	ATGGTTGCATCCTGCCTAAANNN	ATGTTTCCATACGGCCTAAGAGG	5	A09	25960843	25960862	-	0.0374041	NGG
AP2_sgRNA1	ATGGTTGCATCCTGCCTAAANNN	ATGTTTCGATCCTGCCAAAGGGG	5	A01	61312784	61312803	-	0.0655462	NGG
AP2_sgRNA1	ATGGTTGCATCCTGCCTAAANNN	ATGTTTCGATCCTGCCAAATGGG	5	A07	9011114	9011133	-	0.0514286	NGG
AP2_sgRNA1	ATGGTTGCATCCTGCCTAAANNN	ATGTTTCTAACCTGCTTAAACGG	5	scaffold3920_D03	4338275	4338294	-	0.0576923	NGG
AP2_sgRNA1	ATGGTTGCATCCTGCCTAAANNN	ATGTTTGAATATTACCTAAAAGG	5	D08	8521408	8521427	+	0.0715909	NGG
AP2_sgRNA1	ATGGTTGCATCCTGCCTAAANNN	ATGTTTGCAAACTGCAAAAATGG	5	D05	29411926	29411945	-	0.124675	NGG
AP2_sgRNA1	ATGGTTGCATCCTGCCTAAANNN	ATGTTTGCATACTTTCTAACAGG	5	A12	17039972	17039991	+	0.00110193	NGG
AP2_sgRNA1	ATGGTTGCATCCTGCCTAAANNN	ATGTTTGCATACTTTCTAACAGG	5	D12	12744653	12744672	+	0.00110193	NGG
AP2_sgRNA1	ATGGTTGCATCCTGCCTAAANNN	ATGTTTGCATCCTTTTTAAAAGG	4	A07	63227795	63227814	-	0.00198912	NGG
AP2_sgRNA1	ATGGTTGCATCCTGCCTAAANNN	ATGTTTGCATCCTTTTTAAAAGG	4	D07	43309316	43309335	-	0.00198912	NGG
AP2_sgRNA1	ATGGTTGCATCCTGCCTAAANNN	ATGTTTGCATTTTGTGTAAAGGG	5	D10	7095151	7095170	-	0.000617923	NGG
AP2_sgRNA1	ATGGTTGCATCCTGCCTAAANNN	ATGTTTGCTTTCTTCCTTAATGG	5	D10	60850784	60850803	+	0.00895105	NGG
AP2_sgRNA1	ATGGTTGCATCCTGCCTAAANNN	ATGTTTGGAGCCTGCTTAAAAGG	4	D13	12455600	12455619	+	0.035964	NGG
AP2_sgRNA1	ATGGTTGCATCCTGCCTAAANNN	ATGTTTTAAGCCTGCCTGAAAGG	5	D03	34755538	34755557	+	0.027013	NGG
AP2_sgRNA1	ATGGTTGCATCCTGCCTAAANNN	ATTCGTGCATCCTGTATAAAAGG	5	A08	20951045	20951064	+	0.0112941	NGG
AP2_sgRNA1	ATGGTTGCATCCTGCCTAAANNN	ATTCTTGCATCATTCATAAATGG	5	A07	26868985	26869004	-	0.0504202	NGG
AP2_sgRNA1	ATGGTTGCATCCTGCCTAAANNN	ATTCTTGCATCCACCATAAAAGG	5	A05	15127556	15127575	+	0.0785391	NGG
AP2_sgRNA1	ATGGTTGCATCCTGCCTAAANNN	ATTCTTGCATCCACCATAAAAGG	5	D05	14751600	14751619	+	0.0785391	NGG
AP2_sgRNA1	ATGGTTGCATCCTGCCTAAANNN	ATTCTTGTTTCCTGCCTCAAAGG	5	A03	52004351	52004370	-	0.0264706	NGG
AP2_sgRNA1	ATGGTTGCATCCTGCCTAAANNN	ATTCTTTCATCCAGTCTAAAGGG	5	A01	94329611	94329630	+	0.00698125	NGG
AP2_sgRNA1	ATGGTTGCATCCTGCCTAAANNN	ATTGCTTCATCCTGCCTGAAAGG	4	A02	4829910	4829929	+	0.114286	NGG
AP2_sgRNA1	ATGGTTGCATCCTGCCTAAANNN	ATTGCTTCATCCTGCCTGAAAGG	4	D02	5754265	5754284	+	0.114286	NGG
AP2_sgRNA1	ATGGTTGCATCCTGCCTAAANNN	ATTGCTTCATCTTGCCTGAAAGG	5	A06	99054108	99054127	+	0.0615385	NGG
AP2_sgRNA1	ATGGTTGCATCCTGCCTAAANNN	ATTGGTGCCTCATGCATAAATGG	5	A04	38746376	38746395	-	0.130612	NGG
AP2_sgRNA1	ATGGTTGCATCCTGCCTAAANNN	ATTGTAGCACCTTGACTAAACGG	5	D10	24515144	24515163	+	0.0276543	NGG
AP2_sgRNA1	ATGGTTGCATCCTGCCTAAANNN	ATTGTAGCATGCTGATTAAACGG	5	A05	17514416	17514435	-	0.00740741	NGG
AP2_sgRNA1	ATGGTTGCATCCTGCCTAAANNN	ATTGTATCTTCCTGCATAAATGG	5	A07	5416168	5416187	-	0.148571	NGG
AP2_sgRNA1	ATGGTTGCATCCTGCCTAAANNN	ATTGTTACAGCCTGTCTATATGG	5	D13	17151673	17151692	+	0.00897436	NGG
AP2_sgRNA1	ATGGTTGCATCCTGCCTAAANNN	ATTGTTGCACCCTTTCCAAAAGG	5	D10	43518693	43518712	+	0.00334641	NGG
AP2_sgRNA1	ATGGTTGCATCCTGCCTAAANNN	ATTGTTGCATCCTAACTTACTGG	5	A07	35995110	35995129	-	0.0094697	NGG
AP2_sgRNA1	ATGGTTGCATCCTGCCTAAANNN	ATTGTTGCATCTTCCTTTAAAGG	5	A12	70112460	70112479	-	0.0177515	NGG
AP2_sgRNA1	ATGGTTGCATCCTGCCTAAANNN	ATTGTTGCATCTTGGAAAAAGGG	5	D01	26692076	26692095	+	0.00717949	NGG
AP2_sgRNA1	ATGGTTGCATCCTGCCTAAANNN	ATTGTTGCATTCTTCCAAAAGGG	4	A12	10811439	10811458	+	0.0218803	NGG
AP2_sgRNA1	ATGGTTGCATCCTGCCTAAANNN	ATTGTTGCATTCTTCCAAAAGGG	4	D12	8503925	8503944	+	0.0218803	NGG
AP2_sgRNA1	ATGGTTGCATCCTGCCTAAANNN	ATTGTTGCATTGTCCCTTAATGG	5	A11	87363462	87363481	+	0.014652	NGG
AP2_sgRNA1	ATGGTTGCATCCTGCCTAAANNN	ATTGTTGGAGATTGCCTAAAAGG	5	A10	92367199	92367218	-	0.0649038	NGG
AP2_sgRNA1	ATGGTTGCATCCTGCCTAAANNN	ATTGTTGGATCCTGACTCACTGG	5	D10	19422244	19422263	+	0.00309215	NGG
AP2_sgRNA1	ATGGTTGCATCCTGCCTAAANNN	ATTGTTGGATCCTTCCATAATGG	5	A02	1597654	1597673	-	0.0228571	NGG
AP2_sgRNA1	ATGGTTGCATCCTGCCTAAANNN	ATTGTTGGATCCTTCCATAATGG	5	D02	2097400	2097419	-	0.0228571	NGG
AP2_sgRNA1	ATGGTTGCATCCTGCCTAAANNN	ATTGTTGTATCCTCCATAATAGG	5	D01	53126934	53126953	+	0.1125	NGG
AP2_sgRNA1	ATGGTTGCATCCTGCCTAAANNN	ATTGTTGTATCCTCCATAATAGG	5	D05	30895031	30895050	+	0.1125	NGG
AP2_sgRNA1	ATGGTTGCATCCTGCCTAAANNN	ATTGTTGTATCCTCCATAATAGG	5	D11	10805912	10805931	+	0.1125	NGG
AP2_sgRNA1	ATGGTTGCATCCTGCCTAAANNN	ATTGTTGTTTCCTGCATCAACGG	5	A03	3808153	3808172	+	0.05	NGG
AP2_sgRNA1	ATGGTTGCATCCTGCCTAAANNN	ATTGTTGTTTCCTGCATCAACGG	5	D03	41635845	41635864	-	0.05	NGG
AP2_sgRNA1	ATGGTTGCATCCTGCCTAAANNN	ATTGTTGTTTCCTGTCTACATGG	5	A03	91300380	91300399	+	0.00362069	NGG
AP2_sgRNA1	ATGGTTGCATCCTGCCTAAANNN	ATTGTTGTTTCCTGTCTACATGG	5	D11	12248	12267	+	0.00362069	NGG
AP2_sgRNA1	ATGGTTGCATCCTGCCTAAANNN	ATTGTTGTTTCCTGTCTACATGG	5	scaffold11365	2847	2866	-	0.00362069	NGG
AP2_sgRNA1	ATGGTTGCATCCTGCCTAAANNN	ATTGTTTCATCCTGTTAAAAAGG	5	A03	92450507	92450526	-	0.00312576	NGG
AP2_sgRNA1	ATGGTTGCATCCTGCCTAAANNN	ATTGTTTCTTCCTTCCTCAAGGG	5	A12	86235947	86235966	+	0.00870748	NGG
AP2_sgRNA1	ATGGTTGCATCCTGCCTAAANNN	ATTTTTGGATCCTGTCAAAATGG	5	D05	7304832	7304851	-	0.00415584	NGG
AP2_sgRNA1	ATGGTTGCATCCTGCCTAAANNN	CGATTTGTATCCTGCCTAAACGG	5	A10	96906962	96906981	-	0.171818	NGG
AP2_sgRNA1	ATGGTTGCATCCTGCCTAAANNN	CTAGTTGCATCGGGCCTGAATGG	5	A07	23359312	23359331	-	0.0298137	NGG
AP2_sgRNA1	ATGGTTGCATCCTGCCTAAANNN	CTCATTGCAACCTACCTAAAGGG	5	scaffold2728_A11	63583	63602	+	0.190738	NGG
AP2_sgRNA1	ATGGTTGCATCCTGCCTAAANNN	CTCATTGCAACCTGCCTAAAGGG	4	D11	2751318	2751337	-	0.254317	NGG
AP2_sgRNA1	ATGGTTGCATCCTGCCTAAANNN	CTGATTGAATGCTGCCTATATGG	5	A06	30556666	30556685	+	0.0675	NGG
AP2_sgRNA1	ATGGTTGCATCCTGCCTAAANNN	CTGATTGCAATGTGCCTAAAAGG	5	D08	35406527	35406546	+	0.0904239	NGG
AP2_sgRNA1	ATGGTTGCATCCTGCCTAAANNN	CTGTTTGCATTTTGCCTGAATGG	5	A07	14720658	14720677	-	0.0206563	NGG
AP2_sgRNA1	ATGGTTGCATCCTGCCTAAANNN	GATGTTGCATCCTACCTAAGGGG	5	D07	23127060	23127079	+	0.242647	NGG
AP2_sgRNA1	ATGGTTGCATCCTGCCTAAANNN	GTAGTTGGATTCTGCTTAAAAGG	5	D09	944778	944797	+	0.0456467	NGG
AP2_sgRNA1	ATGGTTGCATCCTGCCTAAANNN	GTCGTTGGATCCGGGCTAAAAGG	5	D02	15548749	15548768	+	0.00322504	NGG
AP2_sgRNA1	ATGGTTGCATCCTGCCTAAANNN	GTCGTTGGATCCGGGCTAAAAGG	5	D02	15551891	15551910	+	0.00322504	NGG
AP2_sgRNA1	ATGGTTGCATCCTGCCTAAANNN	GTGANTGGATCTTGCCTAAACGG	5	D07	26138177	26138196	+	0	NGG
AP2_sgRNA1	ATGGTTGCATCCTGCCTAAANNN	GTGCTTCGATCCTGCCAAAAGGG	5	A07	33557890	33557909	-	0.12479	NGG
AP2_sgRNA1	ATGGTTGCATCCTGCCTAAANNN	GTGGATGCAAGCTGCCCAAAAGG	5	A12	27496288	27496307	+	0.0756303	NGG
AP2_sgRNA1	ATGGTTGCATCCTGCCTAAANNN	GTGGATTCATATTGCCTAAATGG	5	D10	44471460	44471479	-	0.115385	NGG
AP2_sgRNA1	ATGGTTGCATCCTGCCTAAANNN	GTGGCTGCTTCCTGCTTTAATGG	5	A13	23005275	23005294	-	0.0923077	NGG
AP2_sgRNA1	ATGGTTGCATCCTGCCTAAANNN	GTGGTGGCATGCAGCCTAGAAGG	5	D11	39452788	39452807	+	0.0370879	NGG
AP2_sgRNA1	ATGGTTGCATCCTGCCTAAANNN	GTGGTGGCATGCAGCCTAGAAGG	5	D12	21944962	21944981	-	0.0370879	NGG
AP2_sgRNA1	ATGGTTGCATCCTGCCTAAANNN	GTGGTGGCATGCAGCCTAGAAGG	5	scaffold3896_D03	13033	13052	-	0.0370879	NGG
AP2_sgRNA1	ATGGTTGCATCCTGCCTAAANNN	GTGGTGGCATGCGGCCTAGAAGG	5	D13	27524233	27524252	-	0.0139752	NGG
AP2_sgRNA1	ATGGTTGCATCCTGCCTAAANNN	GTGGTTCCATTCTAACTAAATGG	5	A13	33476077	33476096	-	0.0352564	NGG
AP2_sgRNA1	ATGGTTGCATCCTGCCTAAANNN	GTGGTTGCAACCTGACAAATAGG	5	D02	30044082	30044101	+	0.0609524	NGG
AP2_sgRNA1	ATGGTTGCATCCTGCCTAAANNN	GTGGTTGCAACCTGACAAATAGG	5	scaffold206_A02	178579	178598	+	0.0609524	NGG
AP2_sgRNA1	ATGGTTGCATCCTGCCTAAANNN	GTGGTTGCATCATCACTAACAGG	5	D10	11502913	11502932	+	0.0154607	NGG
AP2_sgRNA1	ATGGTTGCATCCTGCCTAAANNN	GTGGTTGCATCTTGCCCATAAGG	4	A12	17258789	17258808	+	0.204664	NGG
AP2_sgRNA1	ATGGTTGCATCCTGCCTAAANNN	GTGGTTGCATGCAGCCAAGAAGG	5	D10	20737703	20737722	-	0.0346154	NGG
AP2_sgRNA1	ATGGTTGCATCCTGCCTAAANNN	GTGGTTGTTTCTGGCCTAAATGG	5	A05	56809175	56809194	-	0.0737458	NGG
AP2_sgRNA1	ATGGTTGCATCCTGCCTAAANNN	GTGGTTGTTTCTTGGCTAAATGG	5	A06	34541568	34541587	+	0.0141346	NGG
AP2_sgRNA1	ATGGTTGCATCCTGCCTAAANNN	GTGGTTTCACACAGCCTAAATGG	5	A04	39187809	39187828	-	0.158242	NGG
AP2_sgRNA1	ATGGTTGCATCCTGCCTAAANNN	GTGGTTTCACACAGCCTAAATGG	5	D01	28702025	28702044	+	0.158242	NGG
AP2_sgRNA1	ATGGTTGCATCCTGCCTAAANNN	GTTGTTGCATCCACCTTAAACGG	5	A01	16533478	16533497	+	0.0456467	NGG
AP2_sgRNA1	ATGGTTGCATCCTGCCTAAANNN	TAGCTTGCATCCTTCCTTAATGG	5	D03	3115153	3115172	-	0.0597285	NGG
AP2_sgRNA1	ATGGTTGCATCCTGCCTAAANNN	TCAGATGCATCTTGCCTAAAAGG	5	D02	33199969	33199988	-	0.173077	NGG
AP2_sgRNA1	ATGGTTGCATCCTGCCTAAANNN	TTAGTTGCACCCTCCCAAAATGG	5	D11	29055724	29055743	-	0.0914286	NGG
AP2_sgRNA1	ATGGTTGCATCCTGCCTAAANNN	TTGAGTGCATCCTGCCTCAGTGG	5	D05	22270401	22270420	+	0.0838992	NGG
AP2_sgRNA1	ATGGTTGCATCCTGCCTAAANNN	TTGGATGCAGCCTGCCAACATGG	5	D09	29151958	29151977	-	0.0275862	NGG
AP2_sgRNA1	ATGGTTGCATCCTGCCTAAANNN	TTGGATGCAGCCTGCCAATATGG	5	A09	48981172	48981191	-	0.0717949	NGG
AP2_sgRNA1	ATGGTTGCATCCTGCCTAAANNN	TTGGGTGCAACCTGACTAATCGG	5	A04	45358449	45358468	-	0.0731429	NGG
AP2_sgRNA1	ATGGTTGCATCCTGCCTAAANNN	TTGGTAGAATTCTGCCTAACTGG	5	D08	36307074	36307093	+	0.0393939	NGG
AP2_sgRNA1	ATGGTTGCATCCTGCCTAAANNN	TTGGTTCAATCGTGCCAAAAAGG	5	D01	46833891	46833910	-	0.105926	NGG
AP2_sgRNA1	ATGGTTGCATCCTGCCTAAANNN	TTGGTTCCATACTACCCAAATGG	5	D08	35684469	35684488	+	0.272978	NGG
AP2_sgRNA1	ATGGTTGCATCCTGCCTAAANNN	TTGGTTCCATTCTACCTAAACGG	4	D12	27946443	27946462	-	0.158654	NGG
AP2_sgRNA1	ATGGTTGCATCCTGCCTAAANNN	TTGGTTGAATGCTTTCTAAATGG	5	D06	58368095	58368114	+	0.00288889	NGG
AP2_sgRNA1	ATGGTTGCATCCTGCCTAAANNN	TTGGTTGAATGCTTTCTAAATGG	5	D06	58372147	58372166	+	0.00288889	NGG
AP2_sgRNA1	ATGGTTGCATCCTGCCTAAANNN	TTGGTTGCAAAAGGCCTAAAGGG	5	A03	15031557	15031576	+	0.119787	NGG
AP2_sgRNA1	ATGGTTGCATCCTGCCTAAANNN	TTGGTTGCAATATTCCTAAAGGG	5	A03	75850752	75850771	+	0.0502355	NGG
AP2_sgRNA1	ATGGTTGCATCCTGCCTAAANNN	TTGGTTGCAGCCTGCCAACATGG	4	A10	81858146	81858165	+	0.0551724	NGG
AP2_sgRNA1	ATGGTTGCATCCTGCCTAAANNN	TTGGTTGCAGCCTGCCAACATGG	4	D10	48791735	48791754	+	0.0551724	NGG
AP2_sgRNA1	ATGGTTGCATCCTGCCTAAANNN	TTGGTTGCGTTGTGCTTAAAGGG	5	A12	12718032	12718051	+	0.0280517	NGG
AP2_sgRNA1	ATGGTTGCATCCTGCCTAAANNN	TTGGTTGGAGGCTGCCGAAAAGG	5	scaffold2633_A10	98255	98274	-	0.00945378	NGG
AP2_sgRNA1	ATGGTTGCATCCTGCCTAAANNN	TTGTTTGGATCCTGCTTGAAGGG	5	A02	28219513	28219532	-	0.0287712	NGG
AP2_sgRNA1	ATGGTTGCATCCTGCCTAAANNN	TTTGTTGCATCCACCATAAATGG	5	A01	98754918	98754937	-	0.148352	NGG
AP2_sgRNA1	ATGGTTGCATCCTGCCTAAANNN	TTTGTTTCATCCAGTCTAAAGGG	5	A06	7515617	7515636	+	0.0131868	NGG
AP2_sgRNA2	TTATACCATCGGACTTTGCTNNN	AAAAGCCATCGGAGTTTGCTAGG	5	A02	49157043	49157062	-	0	NGG
AP2_sgRNA2	TTATACCATCGGACTTTGCTNNN	AAATGCCTTCGGACTTGGCTCGG	5	A07	45048982	45049001	-	0.0307175	NGG
AP2_sgRNA2	TTATACCATCGGACTTTGCTNNN	ACATACCTTCGGCCTTTGCTGGG	4	A03	69634299	69634318	-	0.0773362	NGG
AP2_sgRNA2	TTATACCATCGGACTTTGCTNNN	ATATAACATTGGACCTTGTTTGG	5	scaffold2939_A11	120047	120066	+	0.110008	NGG
AP2_sgRNA2	TTATACCATCGGACTTTGCTNNN	ATATACAATCGTTTTTTGCTTGG	5	A05	29740622	29740641	-	0.0634615	NGG
AP2_sgRNA2	TTATACCATCGGACTTTGCTNNN	ATATACACTCCGGCTTTGCTTGG	5	A09	63105249	63105268	-	0.0898403	NGG
AP2_sgRNA2	TTATACCATCGGACTTTGCTNNN	ATATACCATATGAATTTACTTGG	5	A07	69331388	69331407	+	0.0807692	NGG
AP2_sgRNA2	TTATACCATCGGACTTTGCTNNN	ATATACCATGTGACTTTGATTGG	4	D04	29944589	29944608	-	0.0641026	NGG
AP2_sgRNA2	TTATACCATCGGACTTTGCTNNN	ATATACTATTGGAATTAGCTTGG	5	scaffold4843	36636	36655	-	0.142745	NGG
AP2_sgRNA2	TTATACCATCGGACTTTGCTNNN	ATATAGCATTGTACTTAGCTTGG	5	A03	95818410	95818429	+	0.0965309	NGG
AP2_sgRNA2	TTATACCATCGGACTTTGCTNNN	ATATATACTCTGACTTTGCTTGG	5	A03	88607638	88607657	-	0.114796	NGG
AP2_sgRNA2	TTATACCATCGGACTTTGCTNNN	ATATATCATCACACTTTTCTAGG	5	D10	30899996	30900015	+	0.327731	NGG
AP2_sgRNA2	TTATACCATCGGACTTTGCTNNN	ATATATCATCGAAGTTAGCTTGG	5	A05	56173691	56173710	+	0	NGG
AP2_sgRNA2	TTATACCATCGGACTTTGCTNNN	ATATATCATGTGACTTTGATTGG	5	A04	29236377	29236396	-	0.0595238	NGG
AP2_sgRNA2	TTATACCATCGGACTTTGCTNNN	ATTTACAATCGGTTTTTGCTTGG	5	D06	59226682	59226701	+	0.116471	NGG
AP2_sgRNA2	TTATACCATCGGACTTTGCTNNN	CAATACAATCGGCCTTTGCATGG	5	A03	91806526	91806545	-	0.0644158	NGG
AP2_sgRNA2	TTATACCATCGGACTTTGCTNNN	CAATACCATCCGAACTTGCTCGG	5	A08	102433454	102433473	+	0.0296703	NGG
AP2_sgRNA2	TTATACCATCGGACTTTGCTNNN	CCATACCTCCTGACTTTGCTCGG	5	D04	18504470	18504489	+	0.111788	NGG
AP2_sgRNA2	TTATACCATCGGACTTTGCTNNN	CCATACCTCCTGACTTTGCTCGG	5	D11	38446402	38446421	+	0.111788	NGG
AP2_sgRNA2	TTATACCATCGGACTTTGCTNNN	CCATACTATCAGAATTTGCTCGG	5	A05	49900324	49900343	+	0.208929	NGG
AP2_sgRNA2	TTATACCATCGGACTTTGCTNNN	CCATACTATCAGAATTTGCTCGG	5	A08	40444292	40444311	-	0.208929	NGG
AP2_sgRNA2	TTATACCATCGGACTTTGCTNNN	CCATACTATCAGAATTTGCTCGG	5	A09	31295209	31295228	-	0.208929	NGG
AP2_sgRNA2	TTATACCATCGGACTTTGCTNNN	CCATACTATCAGAATTTGCTCGG	5	A11	64421030	64421049	-	0.208929	NGG
AP2_sgRNA2	TTATACCATCGGACTTTGCTNNN	CCATACTATCAGAATTTGCTCGG	5	scaffold1622_A07	365093	365112	-	0.208929	NGG
AP2_sgRNA2	TTATACCATCGGACTTTGCTNNN	CCATACTATCAGAATTTGCTCGG	5	scaffold1790_A07	124439	124458	-	0.208929	NGG
AP2_sgRNA2	TTATACCATCGGACTTTGCTNNN	CCATACTATCAGAATTTGCTCGG	5	scaffold840_A04	577274	577293	+	0.208929	NGG
AP2_sgRNA2	TTATACCATCGGACTTTGCTNNN	CCATACTATCAGAATTTGCTTGG	5	scaffold3018_A11	52573	52592	-	0.208929	NGG
AP2_sgRNA2	TTATACCATCGGACTTTGCTNNN	CCATATCATCGGTCTTTTCTTGG	5	scaffold129_A01	98207	98226	-	0.136443	NGG
AP2_sgRNA2	TTATACCATCGGACTTTGCTNNN	CCATGCCTTCTGACTTTGCTTGG	5	D11	22518379	22518398	+	0.0871944	NGG
AP2_sgRNA2	TTATACCATCGGACTTTGCTNNN	CTACACCATTGTACTTTGCAAGG	5	A08	102734369	102734388	-	0.112932	NGG
AP2_sgRNA2	TTATACCATCGGACTTTGCTNNN	CTACACCCTAAGACTTTGCTTGG	5	D13	60482412	60482431	+	0.206002	NGG
AP2_sgRNA2	TTATACCATCGGACTTTGCTNNN	CTACATCATCAGATTTTGCTTGG	5	D07	22204606	22204625	-	0.377671	NGG
AP2_sgRNA2	TTATACCATCGGACTTTGCTNNN	CTACATCATCGAAGTTTGCTCGG	5	D08	54112351	54112370	+	0	NGG
AP2_sgRNA2	TTATACCATCGGACTTTGCTNNN	CTACATCATCGGAGTCTGCTAGG	5	scaffold16094	1330	1349	-	0	NGG
AP2_sgRNA2	TTATACCATCGGACTTTGCTNNN	CTACATCATCGGAGTCTGCTCGG	5	A01	20738635	20738654	+	0	NGG
AP2_sgRNA2	TTATACCATCGGACTTTGCTNNN	CTACATCATCGGAGTTAGCTCGG	5	scaffold3166_A12	158445	158464	+	0	NGG
AP2_sgRNA2	TTATACCATCGGACTTTGCTNNN	CTATAACATTTGACTTTCCTCGG	5	A08	19702304	19702323	-	0.137198	NGG
AP2_sgRNA2	TTATACCATCGGACTTTGCTNNN	CTATAACATTTGACTTTCCTCGG	5	scaffold3570_A13	8118	8137	+	0.137198	NGG
AP2_sgRNA2	TTATACCATCGGACTTTGCTNNN	CTATACCATCGGAACTTGCTCGG	3	A07	218410	218429	+	0.0818182	NGG
AP2_sgRNA2	TTATACCATCGGACTTTGCTNNN	CTATACCATCGGAACTTGCTCGG	3	D07	293907	293926	+	0.0818182	NGG
AP2_sgRNA2	TTATACCATCGGACTTTGCTNNN	CTATACCATTGGACTTTTCCAGG	4	A12	17132654	17132673	-	0.0488923	NGG
AP2_sgRNA2	TTATACCATCGGACTTTGCTNNN	CTATACCATTGGACTTTTCCAGG	4	D12	12811704	12811723	-	0.0488923	NGG
AP2_sgRNA2	TTATACCATCGGACTTTGCTNNN	CTATACCATTGGATTTTGGGAGG	5	D12	46048384	46048403	+	0.0130499	NGG
AP2_sgRNA2	TTATACCATCGGACTTTGCTNNN	CTATACCCTAAGACTTTGCTTGG	4	A13	79889925	79889944	+	0.318367	NGG
AP2_sgRNA2	TTATACCATCGGACTTTGCTNNN	CTATACCCTAAGACTTTGCTTGG	4	scaffold15761	1489	1508	+	0.318367	NGG
AP2_sgRNA2	TTATACCATCGGACTTTGCTNNN	CTATACTATCAAACTTAGCTCGG	5	A03	65758911	65758930	-	0.346667	NGG
AP2_sgRNA2	TTATACCATCGGACTTTGCTNNN	CTATACTATCAAACTTAGCTCGG	5	scaffold849_A04	173833	173852	+	0.346667	NGG
AP2_sgRNA2	TTATACCATCGGACTTTGCTNNN	CTATACTATCAGAATTAGCTCGG	5	A05	54985772	54985791	+	0.13	NGG
AP2_sgRNA2	TTATACCATCGGACTTTGCTNNN	CTATACTATCAGAATTAGCTCGG	5	A08	31501751	31501770	+	0.13	NGG
AP2_sgRNA2	TTATACCATCGGACTTTGCTNNN	CTATACTATCAGAATTAGCTCGG	5	A12	36791493	36791512	+	0.13	NGG
AP2_sgRNA2	TTATACCATCGGACTTTGCTNNN	CTATACTATCAGAATTAGCTCGG	5	scaffold15996	689	708	+	0.13	NGG
AP2_sgRNA2	TTATACCATCGGACTTTGCTNNN	CTATACTATCAGAATTAGCTCGG	5	scaffold1715_A07	1337	1356	-	0.13	NGG
AP2_sgRNA2	TTATACCATCGGACTTTGCTNNN	CTATACTATCAGAATTAGCTCGG	5	scaffold3586_A13	273463	273482	+	0.13	NGG
AP2_sgRNA2	TTATACCATCGGACTTTGCTNNN	CTATACTATCAGAATTAGCTCGG	5	scaffold3623_A13	600576	600595	-	0.13	NGG
AP2_sgRNA2	TTATACCATCGGACTTTGCTNNN	CTATACTATCAGAATTAGCTCGG	5	scaffold7651	2786	2805	+	0.13	NGG
AP2_sgRNA2	TTATACCATCGGACTTTGCTNNN	CTATACTATCGGAATTAGCTCGG	4	A11	32963225	32963244	-	0.13	NGG
AP2_sgRNA2	TTATACCATCGGACTTTGCTNNN	CTATACTATCGGAATTAGCTCGG	4	D08	42098388	42098407	+	0.13	NGG
AP2_sgRNA2	TTATACCATCGGACTTTGCTNNN	CTATACTATTGGAATTAGCTCGG	5	A10	8856078	8856097	-	0.122353	NGG
AP2_sgRNA2	TTATACCATCGGACTTTGCTNNN	CTATATCATCGGAGTCTACTCGG	5	D06	36469995	36470014	+	0	NGG
AP2_sgRNA2	TTATACCATCGGACTTTGCTNNN	CTATATTATCAGAATTTGCTTGG	5	A06	62730692	62730711	-	0.226339	NGG
AP2_sgRNA2	TTATACCATCGGACTTTGCTNNN	CTATCCCATGGGAGTTTACTAGG	5	D08	45914643	45914662	+	0	NGG
AP2_sgRNA2	TTATACCATCGGACTTTGCTNNN	CTATGCCTCCTGACTTTGCTCGG	5	D03	27316374	27316393	-	0.0939017	NGG
AP2_sgRNA2	TTATACCATCGGACTTTGCTNNN	CTATGCCTCCTGACTTTGCTCGG	5	D08	54662680	54662699	-	0.0939017	NGG
AP2_sgRNA2	TTATACCATCGGACTTTGCTNNN	CTATGCTATCGGAATTAGCTCGG	5	scaffold807_A04	92218	92237	-	0.0936	NGG
AP2_sgRNA2	TTATACCATCGGACTTTGCTNNN	CTATTCCATTGGAATTAGCTCGG	5	D07	30208516	30208535	+	0.0547594	NGG
AP2_sgRNA2	TTATACCATCGGACTTTGCTNNN	CTATTTCATCGGAGTTAGCTCGG	5	A12	51044976	51044995	+	0	NGG
AP2_sgRNA2	TTATACCATCGGACTTTGCTNNN	CTCTACCATCTGAGGTTGCTGGG	5	D05	39277896	39277915	-	0	NGG
AP2_sgRNA2	TTATACCATCGGACTTTGCTNNN	CTGTAATATCGGAATTTGCTCGG	5	scaffold3041_A11	15275	15294	-	0.138318	NGG
AP2_sgRNA2	TTATACCATCGGACTTTGCTNNN	CTGTACTATCGGAATTAGCTCGG	5	A01	39742604	39742623	-	0.0794444	NGG
AP2_sgRNA2	TTATACCATCGGACTTTGCTNNN	CTGTACTATCGGAATTAGCTCGG	5	A01	42966862	42966881	-	0.0794444	NGG
AP2_sgRNA2	TTATACCATCGGACTTTGCTNNN	CTGTACTATCGGAATTAGCTCGG	5	A01	68599479	68599498	+	0.0794444	NGG
AP2_sgRNA2	TTATACCATCGGACTTTGCTNNN	CTGTACTATCGGAATTAGCTCGG	5	A02	60742479	60742498	-	0.0794444	NGG
AP2_sgRNA2	TTATACCATCGGACTTTGCTNNN	CTGTACTATCGGAATTAGCTCGG	5	A10	82806071	82806090	-	0.0794444	NGG
AP2_sgRNA2	TTATACCATCGGACTTTGCTNNN	CTGTACTATCGGAATTAGCTCGG	5	A12	15275872	15275891	-	0.0794444	NGG
AP2_sgRNA2	TTATACCATCGGACTTTGCTNNN	CTGTACTATCGGAATTAGCTCGG	5	scaffold1092_A05	140713	140732	-	0.0794444	NGG
AP2_sgRNA2	TTATACCATCGGACTTTGCTNNN	CTGTACTATCGGAATTAGCTCGG	5	scaffold5383	6812	6831	-	0.0794444	NGG
AP2_sgRNA2	TTATACCATCGGACTTTGCTNNN	CTGTACTATCGGAATTAGCTCGG	5	scaffold571_A03	10136	10155	-	0.0794444	NGG
AP2_sgRNA2	TTATACCATCGGACTTTGCTNNN	CTGTACTATCGGAATTAGCTTGG	5	scaffold3325_A12	141487	141506	+	0.0794444	NGG
AP2_sgRNA2	TTATACCATCGGACTTTGCTNNN	CTTTACCATCAGAATTTGATCGG	5	scaffold356_A02	239038	239057	-	0.0907563	NGG
AP2_sgRNA2	TTATACCATCGGACTTTGCTNNN	GTAAACCATCGGGTTTTGCGTGG	5	D11	48630417	48630436	-	0.0384426	NGG
AP2_sgRNA2	TTATACCATCGGACTTTGCTNNN	GTACACCCTTAGACTTTGCTTGG	5	D02	31453975	31453994	+	0.249651	NGG
AP2_sgRNA2	TTATACCATCGGACTTTGCTNNN	GTACATCATCGGAGTCTGCTCGG	5	D04	40097080	40097099	-	0	NGG
AP2_sgRNA2	TTATACCATCGGACTTTGCTNNN	GTATACCAGTGAATTTTGCTAGG	5	D03	1629468	1629487	-	0.381442	NGG
AP2_sgRNA2	TTATACCATCGGACTTTGCTNNN	GTATACCAGTGAATTTTGCTAGG	5	scaffold3873_D03	183557	183576	+	0.381442	NGG
AP2_sgRNA2	TTATACCATCGGACTTTGCTNNN	GTATACCAGTGAATTTTGCTAGG	5	scaffold494_A02	27338	27357	-	0.381442	NGG
AP2_sgRNA2	TTATACCATCGGACTTTGCTNNN	GTATACCAGTGAATTTTGCTAGG	5	scaffold494_A02	36675	36694	-	0.381442	NGG
AP2_sgRNA2	TTATACCATCGGACTTTGCTNNN	GTATACTATCGGAATTAGCTCGG	4	D01	36503957	36503976	+	0.145072	NGG
AP2_sgRNA2	TTATACCATCGGACTTTGCTNNN	GTATAGCATAGGTCCTTGCTAGG	5	A06	36798107	36798126	-	0.033913	NGG
AP2_sgRNA2	TTATACCATCGGACTTTGCTNNN	GTCTTCCATCGGATATTGCTTGG	5	D06	27307378	27307397	+	0.0632887	NGG
AP2_sgRNA2	TTATACCATCGGACTTTGCTNNN	GTTTACCTTTGAACTTTGCTAGG	5	A09	36667946	36667965	+	0.25419	NGG
AP2_sgRNA2	TTATACCATCGGACTTTGCTNNN	GTTTTCCTTCGGCCTTTGCTTGG	5	D01	60037755	60037774	-	0.0221526	NGG
AP2_sgRNA2	TTATACCATCGGACTTTGCTNNN	TAAAACCTTCCGACTTTGGTGGG	5	A08	58632803	58632822	+	0.00925095	NGG
AP2_sgRNA2	TTATACCATCGGACTTTGCTNNN	TAAAACCTTCCGACTTTGGTGGG	5	scaffold14020	1625	1644	+	0.00925095	NGG
AP2_sgRNA2	TTATACCATCGGACTTTGCTNNN	TAACACCATCGGAATTAACTCGG	5	D11	15204589	15204608	+	0.0707553	NGG
AP2_sgRNA2	TTATACCATCGGACTTTGCTNNN	TAACACTATCGGAATTAGCTCGG	5	A01	40632849	40632868	+	0.0830392	NGG
AP2_sgRNA2	TTATACCATCGGACTTTGCTNNN	TAAGACCATCCGTGTTTGCTTGG	5	D12	23775032	23775051	-	0	NGG
AP2_sgRNA2	TTATACCATCGGACTTTGCTNNN	TAATACAGTCGGACTGGGCTTGG	5	A09	70277546	70277565	+	0.0189523	NGG
AP2_sgRNA2	TTATACCATCGGACTTTGCTNNN	TAATACCATATGAATTTACTTGG	5	A10	67484618	67484637	-	0.0683432	NGG
AP2_sgRNA2	TTATACCATCGGACTTTGCTNNN	TAATACCTTCGGGCTTAGCCCGG	5	A08	17484368	17484387	-	0.0114668	NGG
AP2_sgRNA2	TTATACCATCGGACTTTGCTNNN	TAATACGATCGGGCTAGGCTAGG	5	A03	90779635	90779654	+	0.0277742	NGG
AP2_sgRNA2	TTATACCATCGGACTTTGCTNNN	TAATACGATCGGGCTAGGCTTGG	5	D07	17684897	17684916	+	0.0277742	NGG
AP2_sgRNA2	TTATACCATCGGACTTTGCTNNN	TAATATCATCGGAAATAGCTCGG	5	A09	11603125	11603144	+	0.0849123	NGG
AP2_sgRNA2	TTATACCATCGGACTTTGCTNNN	TAATATCCTCGGTGTTTGCTTGG	5	A12	25626132	25626151	-	0	NGG
AP2_sgRNA2	TTATACCATCGGACTTTGCTNNN	TAATATGATCTGACTCTGCTAGG	5	D02	56658299	56658318	-	0.0948072	NGG
AP2_sgRNA2	TTATACCATCGGACTTTGCTNNN	TAATATTATCCGACTATGCTTGG	5	A13	29777258	29777277	-	0.248724	NGG
AP2_sgRNA2	TTATACCATCGGACTTTGCTNNN	TAATCCCATCCGTGTTTGCTTGG	5	A08	38977324	38977343	-	0	NGG
AP2_sgRNA2	TTATACCATCGGACTTTGCTNNN	TAATCCCATCCGTGTTTGCTTGG	5	A08	38986543	38986562	-	0	NGG
AP2_sgRNA2	TTATACCATCGGACTTTGCTNNN	TAATCCCATCCGTGTTTGCTTGG	5	D01	25328402	25328421	+	0	NGG
AP2_sgRNA2	TTATACCATCGGACTTTGCTNNN	TAATGACATCTGCCTTTGCTTGG	5	D04	28047545	28047564	-	0.0458068	NGG
AP2_sgRNA2	TTATACCATCGGACTTTGCTNNN	TAATGACATCTGCCTTTGCTTGG	5	scaffold783_A04	26444	26463	-	0.0458068	NGG
AP2_sgRNA2	TTATACCATCGGACTTTGCTNNN	TACTACCTTCGGAGTTTCCTAGG	5	A05	34301225	34301244	-	0	NGG
AP2_sgRNA2	TTATACCATCGGACTTTGCTNNN	TCAAACCATCGTCATTTGCTCGG	5	A05	13309296	13309315	-	0.0115674	NGG
AP2_sgRNA2	TTATACCATCGGACTTTGCTNNN	TCAAACCATTGGATTTTGATGGG	5	D10	9125310	9125329	+	0.120734	NGG
AP2_sgRNA2	TTATACCATCGGACTTTGCTNNN	TCATACCATATGAACTTGCTTGG	5	A09	8564698	8564717	+	0.0272727	NGG
AP2_sgRNA2	TTATACCATCGGACTTTGCTNNN	TCATACCATATGAACTTGCTTGG	5	D04	9775365	9775384	+	0.0272727	NGG
AP2_sgRNA2	TTATACCATCGGACTTTGCTNNN	TCATACCATATGAACTTGCTTGG	5	D06	49063567	49063586	+	0.0272727	NGG
AP2_sgRNA2	TTATACCATCGGACTTTGCTNNN	TCATACCATATGAACTTGCTTGG	5	D09	8497266	8497285	+	0.0272727	NGG
AP2_sgRNA2	TTATACCATCGGACTTTGCTNNN	TCATACCATATGAATTTACTTGG	5	A02	22024257	22024276	+	0.0692308	NGG
AP2_sgRNA2	TTATACCATCGGACTTTGCTNNN	TCATACCATATGAATTTACTTGG	5	A05	22563728	22563747	+	0.0692308	NGG
AP2_sgRNA2	TTATACCATCGGACTTTGCTNNN	TCATACCATATGAATTTACTTGG	5	D05	22335279	22335298	+	0.0692308	NGG
AP2_sgRNA2	TTATACCATCGGACTTTGCTNNN	TCATACCATCAGGCATTGCTTGG	4	D03	12150785	12150804	-	0.323635	NGG
AP2_sgRNA2	TTATACCATCGGACTTTGCTNNN	TCATACCATCGAAAGTTGATAGG	5	A11	71111331	71111350	+	0.006	NGG
AP2_sgRNA2	TTATACCATCGGACTTTGCTNNN	TCATACCATTCAACCTTGCTCGG	5	scaffold2490_A10	291353	291372	+	0.0880061	NGG
AP2_sgRNA2	TTATACCATCGGACTTTGCTNNN	TCATACTATCAGAATTAGCTTGG	5	A06	49167596	49167615	+	0.13	NGG
AP2_sgRNA2	TTATACCATCGGACTTTGCTNNN	TCATACTATCAGAATTAGCTTGG	5	scaffold3628_A13	362884	362903	-	0.13	NGG
AP2_sgRNA2	TTATACCATCGGACTTTGCTNNN	TCATACTATCCGAATTTACTAGG	5	D12	30490411	30490430	+	0.0723214	NGG
AP2_sgRNA2	TTATACCATCGGACTTTGCTNNN	TCATATTATTGGACCTTGCTTGG	5	D06	62492892	62492911	-	0.165994	NGG
AP2_sgRNA2	TTATACCATCGGACTTTGCTNNN	TCATGCCTCCTGACTTTGCTCGG	5	D09	38648508	38648527	-	0.0939017	NGG
AP2_sgRNA2	TTATACCATCGGACTTTGCTNNN	TCATGCCTCCTGACTTTGCTTGG	5	D13	14490347	14490366	+	0.0939017	NGG
AP2_sgRNA2	TTATACCATCGGACTTTGCTNNN	TCATGCCTTCTGAATTTGCTTGG	5	D13	38700280	38700299	+	0.0356044	NGG
AP2_sgRNA2	TTATACCATCGGACTTTGCTNNN	TCCTACCATCGAAAGTTGCTAGG	5	scaffold2435_A09	10120	10139	+	0.006	NGG
AP2_sgRNA2	TTATACCATCGGACTTTGCTNNN	TCTTACCACCAGACTTTGCATGG	5	A11	65031770	65031789	+	0.314156	NGG
AP2_sgRNA2	TTATACCATCGGACTTTGCTNNN	TCTTACCACCAGACTTTGCATGG	5	D11	46804917	46804936	+	0.314156	NGG
AP2_sgRNA2	TTATACCATCGGACTTTGCTNNN	TCTTATCATCAGAATTTGCTGGG	5	A12	66854806	66854825	+	0.196639	NGG
AP2_sgRNA2	TTATACCATCGGACTTTGCTNNN	TCTTATCATCCGAATTTGCTAGG	5	A12	74111513	74111532	-	0.0842737	NGG
AP2_sgRNA2	TTATACCATCGGACTTTGCTNNN	TCTTATCATCTGAATTTGCTCGG	5	A13	62701947	62701966	-	0.0756303	NGG
AP2_sgRNA2	TTATACCATCGGACTTTGCTNNN	TGAAACCATCCAACTTTTCTTGG	5	D04	19273030	19273049	+	0.106667	NGG
AP2_sgRNA2	TTATACCATCGGACTTTGCTNNN	TGAAACCATCTGCTTTTGCTTGG	5	D04	49687746	49687765	-	0.0237517	NGG
AP2_sgRNA2	TTATACCATCGGACTTTGCTNNN	TGAAACCATCTGCTTTTGCTTGG	5	D04	49843026	49843045	-	0.0237517	NGG
AP2_sgRNA2	TTATACCATCGGACTTTGCTNNN	TGAAACCATGGGAGTATGCTAGG	5	D08	33566116	33566135	+	0	NGG
AP2_sgRNA2	TTATACCATCGGACTTTGCTNNN	TGACACCATCCGCTTTTGCTTGG	5	D05	51509962	51509981	-	0.0359628	NGG
AP2_sgRNA2	TTATACCATCGGACTTTGCTNNN	TGAGAGCAACGGACTCTGCTGGG	5	A11	224458	224477	-	0.1625	NGG
AP2_sgRNA2	TTATACCATCGGACTTTGCTNNN	TGATAACATCGCACTTTAATTGG	5	A01	7085187	7085206	+	0.122521	NGG
AP2_sgRNA2	TTATACCATCGGACTTTGCTNNN	TGATACAATCTGACTCTGTTAGG	5	A10	82678253	82678272	-	0.0745562	NGG
AP2_sgRNA2	TTATACCATCGGACTTTGCTNNN	TGATATAATAGGTCTTTGCTAGG	5	D05	16329127	16329146	+	0.1521	NGG
AP2_sgRNA2	TTATACCATCGGACTTTGCTNNN	TGATATGATCTGACTCTGCTAGG	5	D05	45941819	45941838	+	0.0941176	NGG
AP2_sgRNA2	TTATACCATCGGACTTTGCTNNN	TGATATGATCTGACTCTGCTAGG	5	scaffold967_A04	474423	474442	+	0.0941176	NGG
AP2_sgRNA2	TTATACCATCGGACTTTGCTNNN	TGATATGATCTGACTCTGCTAGG	5	scaffold967_A04	481550	481569	+	0.0941176	NGG
AP2_sgRNA2	TTATACCATCGGACTTTGCTNNN	TGCTACCATCCGAATTTGGTAGG	5	D03	44164038	44164057	-	0.00675	NGG
AP2_sgRNA2	TTATACCATCGGACTTTGCTNNN	TTAAAACATTGGAATTGGCTGGG	5	D02	26602002	26602021	-	0.0171363	NGG
AP2_sgRNA2	TTATACCATCGGACTTTGCTNNN	TTAAACCAAAGGTCATTGCTGGG	5	A10	78275969	78275988	-	0.0665593	NGG
AP2_sgRNA2	TTATACCATCGGACTTTGCTNNN	TTAAACCATACGAACTTGCTAGG	5	D12	26815639	26815658	-	0.0168831	NGG
AP2_sgRNA2	TTATACCATCGGACTTTGCTNNN	TTAAACCATACGAACTTGCTAGG	5	D12	26896182	26896201	-	0.0168831	NGG
AP2_sgRNA2	TTATACCATCGGACTTTGCTNNN	TTAAACCATAGGTCGTTGTTGGG	5	D08	60229198	60229217	+	0.00285714	NGG
AP2_sgRNA2	TTATACCATCGGACTTTGCTNNN	TTAAACCATCTGCTTTTGCTTGG	4	D04	49903259	49903278	-	0.0282758	NGG
AP2_sgRNA2	TTATACCATCGGACTTTGCTNNN	TTAAACCATTGGAGTTTGTAGGG	5	scaffold1715_A07	443497	443516	+	0	NGG
AP2_sgRNA2	TTATACCATCGGACTTTGCTNNN	TTAAACCCTTGGACTTGGTTGGG	5	D07	35556268	35556287	+	0.0104295	NGG
AP2_sgRNA2	TTATACCATCGGACTTTGCTNNN	TTAAACCTTTGGATTTGGCTGGG	5	D08	37717945	37717964	+	0.0165713	NGG
AP2_sgRNA2	TTATACCATCGGACTTTGCTNNN	TTAAACTTTCGGACTCTTCTAGG	5	scaffold4353_D09	145460	145479	+	0.0736961	NGG
AP2_sgRNA2	TTATACCATCGGACTTTGCTNNN	TTAAAGCATCAAATTTTGCTTGG	5	D01	7795820	7795839	-	0.162963	NGG
AP2_sgRNA2	TTATACCATCGGACTTTGCTNNN	TTAAAGCATCAGGCTTTGCAAGG	5	scaffold4314_D08	2441	2460	+	0.0873447	NGG
AP2_sgRNA2	TTATACCATCGGACTTTGCTNNN	TTAAAGCATTGTACCTTGCTAGG	5	D12	58509548	58509567	-	0.0235059	NGG
AP2_sgRNA2	TTATACCATCGGACTTTGCTNNN	TTAAAGGATCGAATTTTGCTAGG	5	scaffold137_A01	160252	160271	-	0.0766885	NGG
AP2_sgRNA2	TTATACCATCGGACTTTGCTNNN	TTAAAGGATGGGAGTTTGCTGGG	5	A08	63923285	63923304	-	0	NGG
AP2_sgRNA2	TTATACCATCGGACTTTGCTNNN	TTAAATAATAGGACATTGCTTGG	5	A09	54168016	54168035	-	0.166398	NGG
AP2_sgRNA2	TTATACCATCGGACTTTGCTNNN	TTAAATTATGGTACTTTGCTTGG	5	A08	49470980	49470999	-	0.0537368	NGG
AP2_sgRNA2	TTATACCATCGGACTTTGCTNNN	TTAAATTATGGTACTTTGCTTGG	5	D08	39213483	39213502	-	0.0537368	NGG
AP2_sgRNA2	TTATACCATCGGACTTTGCTNNN	TTAACCCATCTGATTTTGTTGGG	5	D09	13604904	13604923	-	0.0309946	NGG
AP2_sgRNA2	TTATACCATCGGACTTTGCTNNN	TTAACCCATCTGATTTTGTTGGG	5	scaffold2345_A09	20608	20627	-	0.0309946	NGG
AP2_sgRNA2	TTATACCATCGGACTTTGCTNNN	TTAAGCCACCGGTCTTTACTGGG	5	D13	3462000	3462019	+	0.0657312	NGG
AP2_sgRNA2	TTATACCATCGGACTTTGCTNNN	TTAATCTTTCGGTCTTTGCTTGG	5	D04	6975069	6975088	+	0.0180891	NGG
AP2_sgRNA2	TTATACCATCGGACTTTGCTNNN	TTAATCTTTCGGTCTTTGCTTGG	5	D04	6982327	6982346	+	0.0180891	NGG
AP2_sgRNA2	TTATACCATCGGACTTTGCTNNN	TTACACAATCTGATGTTGCTGGG	5	D09	15074839	15074858	+	0.00684389	NGG
AP2_sgRNA2	TTATACCATCGGACTTTGCTNNN	TTACACCAATGGATTTTGGTAGG	5	A02	3792071	3792090	-	0.0518372	NGG
AP2_sgRNA2	TTATACCATCGGACTTTGCTNNN	TTACACCATAGGAACTTACTTGG	5	scaffold5162	22994	23013	-	0.0370588	NGG
AP2_sgRNA2	TTATACCATCGGACTTTGCTNNN	TTACACCATATGAATTTACTTGG	5	scaffold5110	8365	8384	+	0.0522624	NGG
AP2_sgRNA2	TTATACCATCGGACTTTGCTNNN	TTACACCATATGAATTTTCTTGG	5	D08	7803596	7803615	-	0.0503268	NGG
AP2_sgRNA2	TTATACCATCGGACTTTGCTNNN	TTACACCATATGACCTTACTTGG	5	A01	85044242	85044261	+	0.040724	NGG
AP2_sgRNA2	TTATACCATCGGACTTTGCTNNN	TTACACGATCGGAATTTACTTGG	4	A09	66797809	66797828	-	0.0737823	NGG
AP2_sgRNA2	TTATACCATCGGACTTTGCTNNN	TTACACTATCGGAATTTACTTGG	4	D09	41119845	41119864	-	0.12739	NGG
AP2_sgRNA2	TTATACCATCGGACTTTGCTNNN	TTACAGCATCTGAGTTTACTGGG	5	A05	21988571	21988590	-	0	NGG
AP2_sgRNA2	TTATACCATCGGACTTTGCTNNN	TTACAGCATCTGAGTTTACTGGG	5	A09	60866948	60866967	-	0	NGG
AP2_sgRNA2	TTATACCATCGGACTTTGCTNNN	TTACATCAACGGCCTTAGCTCGG	5	D05	21052026	21052045	-	0.062644	NGG
AP2_sgRNA2	TTATACCATCGGACTTTGCTNNN	TTACATCAACGGCCTTAGCTCGG	5	scaffold1215_A05	7472	7491	-	0.062644	NGG
AP2_sgRNA2	TTATACCATCGGACTTTGCTNNN	TTACATCATCGGAGTCTACTCGG	5	A07	69384753	69384772	+	0	NGG
AP2_sgRNA2	TTATACCATCGGACTTTGCTNNN	TTACCACATCGAACTTTGTTCGG	5	D02	16034453	16034472	+	0.129412	NGG
AP2_sgRNA2	TTATACCATCGGACTTTGCTNNN	TTACTCAATCGCACTTTGCAGGG	5	A09	51988002	51988021	+	0.0525519	NGG
AP2_sgRNA2	TTATACCATCGGACTTTGCTNNN	TTACTCAATCGCACTTTGCAGGG	5	D05	55813795	55813814	+	0.0525519	NGG
AP2_sgRNA2	TTATACCATCGGACTTTGCTNNN	TTACTCAATCGCACTTTGCAGGG	5	D09	30641154	30641173	+	0.0525519	NGG
AP2_sgRNA2	TTATACCATCGGACTTTGCTNNN	TTAGAAAATCGGACTTTTCTGGG	4	D07	23406425	23406444	-	0.290179	NGG
AP2_sgRNA2	TTATACCATCGGACTTTGCTNNN	TTAGAACATCAGACTGTACTAGG	5	D06	2739645	2739664	-	0.13908	NGG
AP2_sgRNA2	TTATACCATCGGACTTTGCTNNN	TTAGACCATCATACTTAGTTTGG	5	A08	46856931	46856950	+	0.0591716	NGG
AP2_sgRNA2	TTATACCATCGGACTTTGCTNNN	TTAGACCATCGGGCTATAATTGG	5	A11	42787608	42787627	+	0.109944	NGG
AP2_sgRNA2	TTATACCATCGGACTTTGCTNNN	TTAGACCATGGCAATGTGCTAGG	5	A03	37266363	37266382	-	0.0155896	NGG
AP2_sgRNA2	TTATACCATCGGACTTTGCTNNN	TTAGACCATGGCACATTGATTGG	5	D07	15987603	15987622	-	0.0319272	NGG
AP2_sgRNA2	TTATACCATCGGACTTTGCTNNN	TTAGACCATTATACTTTACTTGG	5	A01	61371352	61371371	+	0.156631	NGG
AP2_sgRNA2	TTATACCATCGGACTTTGCTNNN	TTAGACCATTGGACATTTTTTGG	5	A01	30310396	30310415	+	0.104787	NGG
AP2_sgRNA2	TTATACCATCGGACTTTGCTNNN	TTAGACCATTGGACATTTTTTGG	5	A01	30451840	30451859	+	0.104787	NGG
AP2_sgRNA2	TTATACCATCGGACTTTGCTNNN	TTAGACCATTGTAATTTGTTTGG	5	scaffold3587_A13	172907	172926	+	0.0365472	NGG
AP2_sgRNA2	TTATACCATCGGACTTTGCTNNN	TTAGACCATTGTACTTTAATTGG	5	A03	27978393	27978412	+	0.0671274	NGG
AP2_sgRNA2	TTATACCATCGGACTTTGCTNNN	TTAGACCTTAAGGCTTTGCTTGG	5	D04	4094435	4094454	-	0.151398	NGG
AP2_sgRNA2	TTATACCATCGGACTTTGCTNNN	TTAGATCAACGGGGTTTGCTAGG	5	D08	19572422	19572441	+	0	NGG
AP2_sgRNA2	TTATACCATCGGACTTTGCTNNN	TTAGATCATCAGACTTGGTTCGG	5	A08	40291510	40291529	+	0.0315126	NGG
AP2_sgRNA2	TTATACCATCGGACTTTGCTNNN	TTAGCCCATCGGAGATTGCAGGG	5	D06	3140689	3140708	+	0	NGG
AP2_sgRNA2	TTATACCATCGGACTTTGCTNNN	TTAGGCCACCTGACATTGCTAGG	5	D02	4796214	4796233	+	0.0924945	NGG
AP2_sgRNA2	TTATACCATCGGACTTTGCTNNN	TTATAAAATCATACTATGCTAGG	5	D13	20616068	20616087	-	0.243506	NGG
AP2_sgRNA2	TTATACCATCGGACTTTGCTNNN	TTATAAAATCATACTTTGTTAGG	5	A02	29198601	29198620	+	0.123626	NGG
AP2_sgRNA2	TTATACCATCGGACTTTGCTNNN	TTATAAAATCCAACTTTGTTAGG	5	A07	64038947	64038966	+	0.128571	NGG
AP2_sgRNA2	TTATACCATCGGACTTTGCTNNN	TTATAAAATCCTACTATGCTAGG	5	A01	63709271	63709290	+	0.10436	NGG
AP2_sgRNA2	TTATACCATCGGACTTTGCTNNN	TTATAAAATCCTACTATGCTAGG	5	A03	38222112	38222131	-	0.10436	NGG
AP2_sgRNA2	TTATACCATCGGACTTTGCTNNN	TTATAAAATCCTACTATGCTAGG	5	A03	92557907	92557926	+	0.10436	NGG
AP2_sgRNA2	TTATACCATCGGACTTTGCTNNN	TTATAAAATCCTACTATGCTAGG	5	A04	13011200	13011219	-	0.10436	NGG
AP2_sgRNA2	TTATACCATCGGACTTTGCTNNN	TTATAAAATCCTACTATGCTAGG	5	A05	57825324	57825343	-	0.10436	NGG
AP2_sgRNA2	TTATACCATCGGACTTTGCTNNN	TTATAAAATCCTACTATGCTAGG	5	A06	18646929	18646948	+	0.10436	NGG
AP2_sgRNA2	TTATACCATCGGACTTTGCTNNN	TTATAAAATCCTACTATGCTAGG	5	A06	34328177	34328196	+	0.10436	NGG
AP2_sgRNA2	TTATACCATCGGACTTTGCTNNN	TTATAAAATCCTACTATGCTAGG	5	A06	40627306	40627325	+	0.10436	NGG
AP2_sgRNA2	TTATACCATCGGACTTTGCTNNN	TTATAAAATCCTACTATGCTAGG	5	A06	86680448	86680467	-	0.10436	NGG
AP2_sgRNA2	TTATACCATCGGACTTTGCTNNN	TTATAAAATCCTACTATGCTAGG	5	A06	88806046	88806065	-	0.10436	NGG
AP2_sgRNA2	TTATACCATCGGACTTTGCTNNN	TTATAAAATCCTACTATGCTAGG	5	A07	56334410	56334429	-	0.10436	NGG
AP2_sgRNA2	TTATACCATCGGACTTTGCTNNN	TTATAAAATCCTACTATGCTAGG	5	A07	61179885	61179904	+	0.10436	NGG
AP2_sgRNA2	TTATACCATCGGACTTTGCTNNN	TTATAAAATCCTACTATGCTAGG	5	A08	69438513	69438532	-	0.10436	NGG
AP2_sgRNA2	TTATACCATCGGACTTTGCTNNN	TTATAAAATCCTACTATGCTAGG	5	A08	71613941	71613960	-	0.10436	NGG
AP2_sgRNA2	TTATACCATCGGACTTTGCTNNN	TTATAAAATCCTACTATGCTAGG	5	A08	79979822	79979841	-	0.10436	NGG
AP2_sgRNA2	TTATACCATCGGACTTTGCTNNN	TTATAAAATCCTACTATGCTAGG	5	A10	43260602	43260621	+	0.10436	NGG
AP2_sgRNA2	TTATACCATCGGACTTTGCTNNN	TTATAAAATCCTACTATGCTAGG	5	A10	74198257	74198276	+	0.10436	NGG
AP2_sgRNA2	TTATACCATCGGACTTTGCTNNN	TTATAAAATCCTACTATGCTAGG	5	A11	50920077	50920096	-	0.10436	NGG
AP2_sgRNA2	TTATACCATCGGACTTTGCTNNN	TTATAAAATCCTACTATGCTAGG	5	A12	49942898	49942917	+	0.10436	NGG
AP2_sgRNA2	TTATACCATCGGACTTTGCTNNN	TTATAAAATCCTACTATGCTAGG	5	A13	17319417	17319436	-	0.10436	NGG
AP2_sgRNA2	TTATACCATCGGACTTTGCTNNN	TTATAAAATCCTACTATGCTAGG	5	A13	24333089	24333108	+	0.10436	NGG
AP2_sgRNA2	TTATACCATCGGACTTTGCTNNN	TTATAAAATCCTACTATGCTAGG	5	A13	56108837	56108856	-	0.10436	NGG
AP2_sgRNA2	TTATACCATCGGACTTTGCTNNN	TTATAAAATCCTACTATGCTAGG	5	D01	20078214	20078233	+	0.10436	NGG
AP2_sgRNA2	TTATACCATCGGACTTTGCTNNN	TTATAAAATCCTACTATGCTAGG	5	D01	32259211	32259230	-	0.10436	NGG
AP2_sgRNA2	TTATACCATCGGACTTTGCTNNN	TTATAAAATCCTACTATGCTAGG	5	D01	48487699	48487718	+	0.10436	NGG
AP2_sgRNA2	TTATACCATCGGACTTTGCTNNN	TTATAAAATCCTACTATGCTAGG	5	D02	18357861	18357880	-	0.10436	NGG
AP2_sgRNA2	TTATACCATCGGACTTTGCTNNN	TTATAAAATCCTACTATGCTAGG	5	D02	21985530	21985549	+	0.10436	NGG
AP2_sgRNA2	TTATACCATCGGACTTTGCTNNN	TTATAAAATCCTACTATGCTAGG	5	D02	21991765	21991784	+	0.10436	NGG
AP2_sgRNA2	TTATACCATCGGACTTTGCTNNN	TTATAAAATCCTACTATGCTAGG	5	D02	29346732	29346751	-	0.10436	NGG
AP2_sgRNA2	TTATACCATCGGACTTTGCTNNN	TTATAAAATCCTACTATGCTAGG	5	D02	29497959	29497978	+	0.10436	NGG
AP2_sgRNA2	TTATACCATCGGACTTTGCTNNN	TTATAAAATCCTACTATGCTAGG	5	D02	47524219	47524238	-	0.10436	NGG
AP2_sgRNA2	TTATACCATCGGACTTTGCTNNN	TTATAAAATCCTACTATGCTAGG	5	D02	55111835	55111854	-	0.10436	NGG
AP2_sgRNA2	TTATACCATCGGACTTTGCTNNN	TTATAAAATCCTACTATGCTAGG	5	D02	57499022	57499041	+	0.10436	NGG
AP2_sgRNA2	TTATACCATCGGACTTTGCTNNN	TTATAAAATCCTACTATGCTAGG	5	D03	15159094	15159113	-	0.10436	NGG
AP2_sgRNA2	TTATACCATCGGACTTTGCTNNN	TTATAAAATCCTACTATGCTAGG	5	D03	16076201	16076220	-	0.10436	NGG
AP2_sgRNA2	TTATACCATCGGACTTTGCTNNN	TTATAAAATCCTACTATGCTAGG	5	D03	17345379	17345398	-	0.10436	NGG
AP2_sgRNA2	TTATACCATCGGACTTTGCTNNN	TTATAAAATCCTACTATGCTAGG	5	D03	21514002	21514021	-	0.10436	NGG
AP2_sgRNA2	TTATACCATCGGACTTTGCTNNN	TTATAAAATCCTACTATGCTAGG	5	D03	23024244	23024263	+	0.10436	NGG
AP2_sgRNA2	TTATACCATCGGACTTTGCTNNN	TTATAAAATCCTACTATGCTAGG	5	D04	19069843	19069862	-	0.10436	NGG
AP2_sgRNA2	TTATACCATCGGACTTTGCTNNN	TTATAAAATCCTACTATGCTAGG	5	D04	19378509	19378528	-	0.10436	NGG
AP2_sgRNA2	TTATACCATCGGACTTTGCTNNN	TTATAAAATCCTACTATGCTAGG	5	D04	24879568	24879587	+	0.10436	NGG
AP2_sgRNA2	TTATACCATCGGACTTTGCTNNN	TTATAAAATCCTACTATGCTAGG	5	D04	31241642	31241661	+	0.10436	NGG
AP2_sgRNA2	TTATACCATCGGACTTTGCTNNN	TTATAAAATCCTACTATGCTAGG	5	D05	58178539	58178558	-	0.10436	NGG
AP2_sgRNA2	TTATACCATCGGACTTTGCTNNN	TTATAAAATCCTACTATGCTAGG	5	D06	13686923	13686942	+	0.10436	NGG
AP2_sgRNA2	TTATACCATCGGACTTTGCTNNN	TTATAAAATCCTACTATGCTAGG	5	D06	18161361	18161380	-	0.10436	NGG
AP2_sgRNA2	TTATACCATCGGACTTTGCTNNN	TTATAAAATCCTACTATGCTAGG	5	D06	20705587	20705606	+	0.10436	NGG
AP2_sgRNA2	TTATACCATCGGACTTTGCTNNN	TTATAAAATCCTACTATGCTAGG	5	D06	37979681	37979700	-	0.10436	NGG
AP2_sgRNA2	TTATACCATCGGACTTTGCTNNN	TTATAAAATCCTACTATGCTAGG	5	D07	33293583	33293602	-	0.10436	NGG
AP2_sgRNA2	TTATACCATCGGACTTTGCTNNN	TTATAAAATCCTACTATGCTAGG	5	D07	33768219	33768238	-	0.10436	NGG
AP2_sgRNA2	TTATACCATCGGACTTTGCTNNN	TTATAAAATCCTACTATGCTAGG	5	D08	21204165	21204184	-	0.10436	NGG
AP2_sgRNA2	TTATACCATCGGACTTTGCTNNN	TTATAAAATCCTACTATGCTAGG	5	D08	22472905	22472924	+	0.10436	NGG
AP2_sgRNA2	TTATACCATCGGACTTTGCTNNN	TTATAAAATCCTACTATGCTAGG	5	D08	28470093	28470112	-	0.10436	NGG
AP2_sgRNA2	TTATACCATCGGACTTTGCTNNN	TTATAAAATCCTACTATGCTAGG	5	D08	46691047	46691066	-	0.10436	NGG
AP2_sgRNA2	TTATACCATCGGACTTTGCTNNN	TTATAAAATCCTACTATGCTAGG	5	D09	18406075	18406094	-	0.10436	NGG
AP2_sgRNA2	TTATACCATCGGACTTTGCTNNN	TTATAAAATCCTACTATGCTAGG	5	D09	18412311	18412330	-	0.10436	NGG
AP2_sgRNA2	TTATACCATCGGACTTTGCTNNN	TTATAAAATCCTACTATGCTAGG	5	D09	24161339	24161358	+	0.10436	NGG
AP2_sgRNA2	TTATACCATCGGACTTTGCTNNN	TTATAAAATCCTACTATGCTAGG	5	D10	16714100	16714119	+	0.10436	NGG
AP2_sgRNA2	TTATACCATCGGACTTTGCTNNN	TTATAAAATCCTACTATGCTAGG	5	D10	30105544	30105563	-	0.10436	NGG
AP2_sgRNA2	TTATACCATCGGACTTTGCTNNN	TTATAAAATCCTACTATGCTAGG	5	D10	42241996	42242015	+	0.10436	NGG
AP2_sgRNA2	TTATACCATCGGACTTTGCTNNN	TTATAAAATCCTACTATGCTAGG	5	D11	31660347	31660366	-	0.10436	NGG
AP2_sgRNA2	TTATACCATCGGACTTTGCTNNN	TTATAAAATCCTACTATGCTAGG	5	D11	32724008	32724027	+	0.10436	NGG
AP2_sgRNA2	TTATACCATCGGACTTTGCTNNN	TTATAAAATCCTACTATGCTAGG	5	D11	33580335	33580354	-	0.10436	NGG
AP2_sgRNA2	TTATACCATCGGACTTTGCTNNN	TTATAAAATCCTACTATGCTAGG	5	D11	49866441	49866460	+	0.10436	NGG
AP2_sgRNA2	TTATACCATCGGACTTTGCTNNN	TTATAAAATCCTACTATGCTAGG	5	D12	15786783	15786802	+	0.10436	NGG
AP2_sgRNA2	TTATACCATCGGACTTTGCTNNN	TTATAAAATCCTACTATGCTAGG	5	D12	28701070	28701089	-	0.10436	NGG
AP2_sgRNA2	TTATACCATCGGACTTTGCTNNN	TTATAAAATCCTACTATGCTAGG	5	D13	12767770	12767789	+	0.10436	NGG
AP2_sgRNA2	TTATACCATCGGACTTTGCTNNN	TTATAAAATCCTACTATGCTAGG	5	D13	20254702	20254721	+	0.10436	NGG
AP2_sgRNA2	TTATACCATCGGACTTTGCTNNN	TTATAAAATCCTACTATGCTAGG	5	D13	20607221	20607240	-	0.10436	NGG
AP2_sgRNA2	TTATACCATCGGACTTTGCTNNN	TTATAAAATCCTACTATGCTAGG	5	D13	22420776	22420795	+	0.10436	NGG
AP2_sgRNA2	TTATACCATCGGACTTTGCTNNN	TTATAAAATCCTACTATGCTAGG	5	D13	23926032	23926051	-	0.10436	NGG
AP2_sgRNA2	TTATACCATCGGACTTTGCTNNN	TTATAAAATCCTACTATGCTAGG	5	D13	25158572	25158591	+	0.10436	NGG
AP2_sgRNA2	TTATACCATCGGACTTTGCTNNN	TTATAAAATCCTACTATGCTAGG	5	D13	38230083	38230102	+	0.10436	NGG
AP2_sgRNA2	TTATACCATCGGACTTTGCTNNN	TTATAAAATCCTACTATGCTAGG	5	scaffold113_A01	426099	426118	+	0.10436	NGG
AP2_sgRNA2	TTATACCATCGGACTTTGCTNNN	TTATAAAATCCTACTATGCTAGG	5	scaffold1170_A05	157065	157084	+	0.10436	NGG
AP2_sgRNA2	TTATACCATCGGACTTTGCTNNN	TTATAAAATCCTACTATGCTAGG	5	scaffold168_A01	137979	137998	-	0.10436	NGG
AP2_sgRNA2	TTATACCATCGGACTTTGCTNNN	TTATAAAATCCTACTATGCTAGG	5	scaffold207_A02	46589	46608	+	0.10436	NGG
AP2_sgRNA2	TTATACCATCGGACTTTGCTNNN	TTATAAAATCCTACTATGCTAGG	5	scaffold2586_A10	89907	89926	-	0.10436	NGG
AP2_sgRNA2	TTATACCATCGGACTTTGCTNNN	TTATAAAATCCTACTATGCTAGG	5	scaffold3544_A13	6301	6320	+	0.10436	NGG
AP2_sgRNA2	TTATACCATCGGACTTTGCTNNN	TTATAAAATCCTACTATGCTAGG	5	scaffold3901_D03	5894	5913	-	0.10436	NGG
AP2_sgRNA2	TTATACCATCGGACTTTGCTNNN	TTATAAAATCCTACTATGCTAGG	5	scaffold3920_D03	4253760	4253779	+	0.10436	NGG
AP2_sgRNA2	TTATACCATCGGACTTTGCTNNN	TTATAAAATCCTACTATGCTAGG	5	scaffold419_A02	9760	9779	-	0.10436	NGG
AP2_sgRNA2	TTATACCATCGGACTTTGCTNNN	TTATAAAATCCTACTATGCTAGG	5	scaffold4543_D11	12195	12214	+	0.10436	NGG
AP2_sgRNA2	TTATACCATCGGACTTTGCTNNN	TTATAAAATCCTACTATGCTAGG	5	scaffold4665_D13	82575	82594	+	0.10436	NGG
AP2_sgRNA2	TTATACCATCGGACTTTGCTNNN	TTATAAAATCCTACTATGCTAGG	5	scaffold4697_D13	1207869	1207888	-	0.10436	NGG
AP2_sgRNA2	TTATACCATCGGACTTTGCTNNN	TTATAAAATCCTACTATGCTAGG	5	scaffold6584	7077	7096	-	0.10436	NGG
AP2_sgRNA2	TTATACCATCGGACTTTGCTNNN	TTATAAAATCCTACTATGCTAGG	5	scaffold912_A04	134642	134661	+	0.10436	NGG
AP2_sgRNA2	TTATACCATCGGACTTTGCTNNN	TTATAAAATCCTACTATGCTGGG	5	A05	63369384	63369403	-	0.10436	NGG
AP2_sgRNA2	TTATACCATCGGACTTTGCTNNN	TTATAAAATCCTACTATGCTTGG	5	D04	19186494	19186513	+	0.10436	NGG
AP2_sgRNA2	TTATACCATCGGACTTTGCTNNN	TTATAAAATCCTACTGTGCTAGG	5	A06	92111455	92111474	-	0.039737	NGG
AP2_sgRNA2	TTATACCATCGGACTTTGCTNNN	TTATAAAATCCTACTTTGTTAGG	5	A01	17167632	17167651	-	0.0529827	NGG
AP2_sgRNA2	TTATACCATCGGACTTTGCTNNN	TTATAAAATCCTACTTTGTTAGG	5	A02	24152509	24152528	+	0.0529827	NGG
AP2_sgRNA2	TTATACCATCGGACTTTGCTNNN	TTATAAAATCCTACTTTGTTAGG	5	A02	59110281	59110300	+	0.0529827	NGG
AP2_sgRNA2	TTATACCATCGGACTTTGCTNNN	TTATAAAATCCTACTTTGTTAGG	5	A02	78939438	78939457	+	0.0529827	NGG
AP2_sgRNA2	TTATACCATCGGACTTTGCTNNN	TTATAAAATCCTACTTTGTTAGG	5	A03	31270908	31270927	-	0.0529827	NGG
AP2_sgRNA2	TTATACCATCGGACTTTGCTNNN	TTATAAAATCCTACTTTGTTAGG	5	A04	24373640	24373659	+	0.0529827	NGG
AP2_sgRNA2	TTATACCATCGGACTTTGCTNNN	TTATAAAATCCTACTTTGTTAGG	5	A04	26229184	26229203	+	0.0529827	NGG
AP2_sgRNA2	TTATACCATCGGACTTTGCTNNN	TTATAAAATCCTACTTTGTTAGG	5	A04	26235637	26235656	+	0.0529827	NGG
AP2_sgRNA2	TTATACCATCGGACTTTGCTNNN	TTATAAAATCCTACTTTGTTAGG	5	A05	30030128	30030147	+	0.0529827	NGG
AP2_sgRNA2	TTATACCATCGGACTTTGCTNNN	TTATAAAATCCTACTTTGTTAGG	5	A05	70911583	70911602	+	0.0529827	NGG
AP2_sgRNA2	TTATACCATCGGACTTTGCTNNN	TTATAAAATCCTACTTTGTTAGG	5	A05	71388784	71388803	-	0.0529827	NGG
AP2_sgRNA2	TTATACCATCGGACTTTGCTNNN	TTATAAAATCCTACTTTGTTAGG	5	A06	71395303	71395322	+	0.0529827	NGG
AP2_sgRNA2	TTATACCATCGGACTTTGCTNNN	TTATAAAATCCTACTTTGTTAGG	5	A07	33838535	33838554	+	0.0529827	NGG
AP2_sgRNA2	TTATACCATCGGACTTTGCTNNN	TTATAAAATCCTACTTTGTTAGG	5	A07	64075333	64075352	+	0.0529827	NGG
AP2_sgRNA2	TTATACCATCGGACTTTGCTNNN	TTATAAAATCCTACTTTGTTAGG	5	A07	66184301	66184320	+	0.0529827	NGG
AP2_sgRNA2	TTATACCATCGGACTTTGCTNNN	TTATAAAATCCTACTTTGTTAGG	5	A08	85076509	85076528	-	0.0529827	NGG
AP2_sgRNA2	TTATACCATCGGACTTTGCTNNN	TTATAAAATCCTACTTTGTTAGG	5	A09	3424800	3424819	+	0.0529827	NGG
AP2_sgRNA2	TTATACCATCGGACTTTGCTNNN	TTATAAAATCCTACTTTGTTAGG	5	A09	8945308	8945327	-	0.0529827	NGG
AP2_sgRNA2	TTATACCATCGGACTTTGCTNNN	TTATAAAATCCTACTTTGTTAGG	5	A10	25153435	25153454	-	0.0529827	NGG
AP2_sgRNA2	TTATACCATCGGACTTTGCTNNN	TTATAAAATCCTACTTTGTTAGG	5	A13	22238847	22238866	+	0.0529827	NGG
AP2_sgRNA2	TTATACCATCGGACTTTGCTNNN	TTATAAAATCCTACTTTGTTAGG	5	A13	48921177	48921196	-	0.0529827	NGG
AP2_sgRNA2	TTATACCATCGGACTTTGCTNNN	TTATAAAATCCTACTTTGTTAGG	5	D04	29070210	29070229	+	0.0529827	NGG
AP2_sgRNA2	TTATACCATCGGACTTTGCTNNN	TTATAAAATCCTACTTTGTTAGG	5	D06	35824383	35824402	-	0.0529827	NGG
AP2_sgRNA2	TTATACCATCGGACTTTGCTNNN	TTATAAAATCCTACTTTGTTAGG	5	D06	41088631	41088650	-	0.0529827	NGG
AP2_sgRNA2	TTATACCATCGGACTTTGCTNNN	TTATAAAATCCTACTTTGTTAGG	5	D06	41496055	41496074	+	0.0529827	NGG
AP2_sgRNA2	TTATACCATCGGACTTTGCTNNN	TTATAAAATCCTACTTTGTTAGG	5	D07	38987220	38987239	+	0.0529827	NGG
AP2_sgRNA2	TTATACCATCGGACTTTGCTNNN	TTATAAAATCCTACTTTGTTAGG	5	D08	48307676	48307695	-	0.0529827	NGG
AP2_sgRNA2	TTATACCATCGGACTTTGCTNNN	TTATAAAATCCTACTTTGTTAGG	5	D08	6356686	6356705	+	0.0529827	NGG
AP2_sgRNA2	TTATACCATCGGACTTTGCTNNN	TTATAAAATCCTACTTTGTTAGG	5	D11	43663863	43663882	+	0.0529827	NGG
AP2_sgRNA2	TTATACCATCGGACTTTGCTNNN	TTATAAAATCCTACTTTGTTAGG	5	D11	45598038	45598057	-	0.0529827	NGG
AP2_sgRNA2	TTATACCATCGGACTTTGCTNNN	TTATAAAATCCTACTTTGTTAGG	5	scaffold110_A01	618590	618609	-	0.0529827	NGG
AP2_sgRNA2	TTATACCATCGGACTTTGCTNNN	TTATAAAATCCTACTTTGTTAGG	5	scaffold2106_A08	1548106	1548125	-	0.0529827	NGG
AP2_sgRNA2	TTATACCATCGGACTTTGCTNNN	TTATAAAATCCTACTTTGTTAGG	5	scaffold3529_A13	44842	44861	+	0.0529827	NGG
AP2_sgRNA2	TTATACCATCGGACTTTGCTNNN	TTATAAAATCCTACTTTGTTAGG	5	scaffold3920_D03	3600083	3600102	+	0.0529827	NGG
AP2_sgRNA2	TTATACCATCGGACTTTGCTNNN	TTATAAAATCCTACTTTGTTAGG	5	scaffold476_A02	475876	475895	-	0.0529827	NGG
AP2_sgRNA2	TTATACCATCGGACTTTGCTNNN	TTATAAAATCTGAATTTGTTTGG	5	A08	100365561	100365580	+	0.0432692	NGG
AP2_sgRNA2	TTATACCATCGGACTTTGCTNNN	TTATAAAATCTTACTATGCTAGG	5	A13	52370527	52370546	-	0.0936563	NGG
AP2_sgRNA2	TTATACCATCGGACTTTGCTNNN	TTATAAAATCTTACTATGCTAGG	5	D01	42245637	42245656	-	0.0936563	NGG
AP2_sgRNA2	TTATACCATCGGACTTTGCTNNN	TTATAAAATCTTACTATGCTAGG	5	D06	27534453	27534472	+	0.0936563	NGG
AP2_sgRNA2	TTATACCATCGGACTTTGCTNNN	TTATAAAATCTTACTATGCTAGG	5	D13	25097502	25097521	-	0.0936563	NGG
AP2_sgRNA2	TTATACCATCGGACTTTGCTNNN	TTATAAAATCTTACTATGCTAGG	5	scaffold1331_A06	8753	8772	+	0.0936563	NGG
AP2_sgRNA2	TTATACCATCGGACTTTGCTNNN	TTATAAAATCTTACTATGCTAGG	5	scaffold3540_A13	739331	739350	+	0.0936563	NGG
AP2_sgRNA2	TTATACCATCGGACTTTGCTNNN	TTATAAAATCTTACTCTGCTAGG	5	A11	39012403	39012422	-	0.0686813	NGG
AP2_sgRNA2	TTATACCATCGGACTTTGCTNNN	TTATAAAATCTTACTTTGTTAGG	5	A06	83306382	83306401	-	0.0475486	NGG
AP2_sgRNA2	TTATACCATCGGACTTTGCTNNN	TTATAAAATCTTACTTTGTTAGG	5	scaffold458_A02	8399	8418	+	0.0475486	NGG
AP2_sgRNA2	TTATACCATCGGACTTTGCTNNN	TTATAAAATGGGATTGTGCTGGG	5	A08	99425148	99425167	-	0.06875	NGG
AP2_sgRNA2	TTATACCATCGGACTTTGCTNNN	TTATAAAATTGTACTTTGTTAGG	5	A09	5590091	5590110	-	0.116354	NGG
AP2_sgRNA2	TTATACCATCGGACTTTGCTNNN	TTATAAAGTCGGACTTTTTTAGG	5	D10	12649821	12649840	-	0.157143	NGG
AP2_sgRNA2	TTATACCATCGGACTTTGCTNNN	TTATAAAGTCGGATTTGGCTTGG	5	A04	57712981	57713000	-	0.0440616	NGG
AP2_sgRNA2	TTATACCATCGGACTTTGCTNNN	TTATAACAACGAACTTACCTCGG	5	scaffold3300_A12	64285	64304	-	0.204384	NGG
AP2_sgRNA2	TTATACCATCGGACTTTGCTNNN	TTATAACATAGAACTTACCTCGG	5	A03	11208121	11208140	+	0.190758	NGG
AP2_sgRNA2	TTATACCATCGGACTTTGCTNNN	TTATAACATCGGCATTTGAGTGG	5	A01	9485309	9485328	+	0.0051747	NGG
AP2_sgRNA2	TTATACCATCGGACTTTGCTNNN	TTATAACCTTCGACTTTCCTCGG	5	A06	73792456	73792475	+	0.0764387	NGG
AP2_sgRNA2	TTATACCATCGGACTTTGCTNNN	TTATAACCTTCGACTTTTCTCGG	5	scaffold2902_A11	645382	645401	-	0.107014	NGG
AP2_sgRNA2	TTATACCATCGGACTTTGCTNNN	TTATAACCTTTGACTTTCCTCGG	5	A08	19514652	19514671	+	0.0685989	NGG
AP2_sgRNA2	TTATACCATCGGACTTTGCTNNN	TTATAAGATCCTACTATGCTAGG	5	A01	63528714	63528733	+	0.0654807	NGG
AP2_sgRNA2	TTATACCATCGGACTTTGCTNNN	TTATAATATCCTACTATGCTAGG	5	D13	31297069	31297088	+	0.113057	NGG
AP2_sgRNA2	TTATACCATCGGACTTTGCTNNN	TTATACAAATAGTCTTTGCTTGG	5	D12	38898651	38898670	-	0.196639	NGG
AP2_sgRNA2	TTATACCATCGGACTTTGCTNNN	TTATACAATATGCTTTTGCTTGG	5	scaffold1010_A04	30947	30966	-	0.0385965	NGG
AP2_sgRNA2	TTATACCATCGGACTTTGCTNNN	TTATACAATCCGATTTTTATCGG	5	A09	8576742	8576761	+	0.0673469	NGG
AP2_sgRNA2	TTATACCATCGGACTTTGCTNNN	TTATACAATCCTACTATGTTAGG	5	D07	36584794	36584813	-	0.0518712	NGG
AP2_sgRNA2	TTATACCATCGGACTTTGCTNNN	TTATACAATCGGCCAGGGCTTGG	5	scaffold831_A04	1195162	1195181	+	0.00372269	NGG
AP2_sgRNA2	TTATACCATCGGACTTTGCTNNN	TTATACAATCTAATTTTTCTTGG	5	scaffold3500_A13	112659	112678	-	0.131624	NGG
AP2_sgRNA2	TTATACCATCGGACTTTGCTNNN	TTATACAATCTTACTTTGTTAGG	4	A12	52696740	52696759	+	0.0512062	NGG
AP2_sgRNA2	TTATACCATCGGACTTTGCTNNN	TTATACAATGAGAATTTTCTAGG	5	A11	62310971	62310990	+	0.0680556	NGG
AP2_sgRNA2	TTATACCATCGGACTTTGCTNNN	TTATACAATGATACTTTGTTTGG	5	A07	65368661	65368680	-	0.0517751	NGG
AP2_sgRNA2	TTATACCATCGGACTTTGCTNNN	TTATACCAACTAACTTTTTTAGG	5	D07	21104497	21104516	-	0.102564	NGG
AP2_sgRNA2	TTATACCATCGGACTTTGCTNNN	TTATACCAACTAACTTTTTTGGG	5	A07	27362541	27362560	-	0.102564	NGG
AP2_sgRNA2	TTATACCATCGGACTTTGCTNNN	TTATACCAAGTGACTTAACTAGG	5	D01	40201310	40201329	+	0.0512821	NGG
AP2_sgRNA2	TTATACCATCGGACTTTGCTNNN	TTATACCAATGGATTTTTTTCGG	5	A04	8079146	8079165	+	0.197199	NGG
AP2_sgRNA2	TTATACCATCGGACTTTGCTNNN	TTATACCAATTAACTGTGCTAGG	5	scaffold3229_A12	1023366	1023385	+	0.108597	NGG
AP2_sgRNA2	TTATACCATCGGACTTTGCTNNN	TTATACCACCAGTCTTTCCTTGG	4	D02	15477246	15477265	-	0.131868	NGG
AP2_sgRNA2	TTATACCATCGGACTTTGCTNNN	TTATACCACCCCAGGTTGCTTGG	5	D08	19105226	19105245	+	0	NGG
AP2_sgRNA2	TTATACCATCGGACTTTGCTNNN	TTATACCACCGAATTCTTCTAGG	5	D05	31973910	31973929	-	0.280798	NGG
AP2_sgRNA2	TTATACCATCGGACTTTGCTNNN	TTATACCACCGTACTTGCCAGGG	5	A11	5418907	5418926	+	0.0111879	NGG
AP2_sgRNA2	TTATACCATCGGACTTTGCTNNN	TTATACCACCTGATTCTTCTCGG	5	D08	58901624	58901643	-	0.115713	NGG
AP2_sgRNA2	TTATACCATCGGACTTTGCTNNN	TTATACCAGTGAACTATCCTTGG	5	scaffold3920_D03	4344007	4344026	+	0.235407	NGG
AP2_sgRNA2	TTATACCATCGGACTTTGCTNNN	TTATACCATAGGAATAGACTTGG	5	A01	25980589	25980608	-	0.0224599	NGG
AP2_sgRNA2	TTATACCATCGGACTTTGCTNNN	TTATACCATATGAACTTACTAGG	5	A06	27184493	27184512	+	0.022028	NGG
AP2_sgRNA2	TTATACCATCGGACTTTGCTNNN	TTATACCATATGAACTTACTAGG	5	D10	22442053	22442072	-	0.022028	NGG
AP2_sgRNA2	TTATACCATCGGACTTTGCTNNN	TTATACCATATGAACTTACTGGG	5	scaffold2918_A11	224113	224132	-	0.022028	NGG
AP2_sgRNA2	TTATACCATCGGACTTTGCTNNN	TTATACCATATGAACTTACTTGG	5	A03	91805935	91805954	+	0.022028	NGG
AP2_sgRNA2	TTATACCATCGGACTTTGCTNNN	TTATACCATATGAACTTACTTGG	5	A09	14765179	14765198	+	0.022028	NGG
AP2_sgRNA2	TTATACCATCGGACTTTGCTNNN	TTATACCATATGAACTTACTTGG	5	A09	41887639	41887658	+	0.022028	NGG
AP2_sgRNA2	TTATACCATCGGACTTTGCTNNN	TTATACCATATGAACTTACTTGG	5	D01	50608208	50608227	-	0.022028	NGG
AP2_sgRNA2	TTATACCATCGGACTTTGCTNNN	TTATACCATATGAACTTACTTGG	5	D08	33467932	33467951	+	0.022028	NGG
AP2_sgRNA2	TTATACCATCGGACTTTGCTNNN	TTATACCATATGAACTTACTTGG	5	D09	11769817	11769836	+	0.022028	NGG
AP2_sgRNA2	TTATACCATCGGACTTTGCTNNN	TTATACCATATGAACTTACTTGG	5	scaffold4423_D10	57036	57055	+	0.022028	NGG
AP2_sgRNA2	TTATACCATCGGACTTTGCTNNN	TTATACCATATGAAGTTACTTGG	5	A01	28069656	28069675	-	0.00403846	NGG
AP2_sgRNA2	TTATACCATCGGACTTTGCTNNN	TTATACCATATGAAGTTACTTGG	5	D12	2860605	2860624	+	0.00403846	NGG
AP2_sgRNA2	TTATACCATCGGACTTTGCTNNN	TTATACCATATGAATTTACTTGG	4	D07	24440334	24440353	+	0.0807692	NGG
AP2_sgRNA2	TTATACCATCGGACTTTGCTNNN	TTATACCATATGATTTTACTTGG	4	D07	54277946	54277965	+	0.169231	NGG
AP2_sgRNA2	TTATACCATCGGACTTTGCTNNN	TTATACCATCCGAAATTTCTGGG	4	A06	29857729	29857748	+	0.0578947	NGG
AP2_sgRNA2	TTATACCATCGGACTTTGCTNNN	TTATACCATCGACCTTTACTAGG	3	A12	17196276	17196295	-	0.136032	NGG
AP2_sgRNA2	TTATACCATCGGACTTTGCTNNN	TTATACCATCGACCTTTACTAGG	3	D12	12867650	12867669	-	0.136032	NGG
AP2_sgRNA2	TTATACCATCGGACTTTGCTNNN	TTATACCATCGGACTTCTGTTGG	3	D12	12821956	12821975	-	0.0588235	NGG
AP2_sgRNA2	TTATACCATCGGACTTTGCTNNN	TTATACCATCGGACTTTGCTAGG	0	A12	17278128	17278147	-	1	NGG
AP2_sgRNA2	TTATACCATCGGACTTTGCTNNN	TTATACCATCGGACTTTGCTAGG	0	D13	58192614	58192633	-	1	NGG
AP2_sgRNA2	TTATACCATCGGACTTTGCTNNN	TTATACCATCGGATATTCATGGG	4	A12	64064396	64064415	+	0.0866452	NGG
AP2_sgRNA2	TTATACCATCGGACTTTGCTNNN	TTATACCATCGTACGTATGTAGG	5	A10	21240347	21240366	+	0.000854701	NGG
AP2_sgRNA2	TTATACCATCGGACTTTGCTNNN	TTATACCATCGTATTTGAATGGG	5	A12	79894164	79894183	+	0.00984536	NGG
AP2_sgRNA2	TTATACCATCGGACTTTGCTNNN	TTATACCATCGTATTTGAATGGG	5	D12	52120096	52120115	+	0.00984536	NGG
AP2_sgRNA2	TTATACCATCGGACTTTGCTNNN	TTATACCATCTAACTGTTCTAGG	4	A13	49082041	49082060	+	0.0828402	NGG
AP2_sgRNA2	TTATACCATCGGACTTTGCTNNN	TTATACCATCTAATCTTTCTAGG	5	A08	25609718	25609737	+	0.0478632	NGG
AP2_sgRNA2	TTATACCATCGGACTTTGCTNNN	TTATACCATCTAATTATTCTAGG	5	D07	38748915	38748934	+	0.159544	NGG
AP2_sgRNA2	TTATACCATCGGACTTTGCTNNN	TTATACCATCTAATTCTCCTAGG	5	A02	45729412	45729431	-	0.0835707	NGG
AP2_sgRNA2	TTATACCATCGGACTTTGCTNNN	TTATACCATCTAATTCTCCTAGG	5	A04	28721082	28721101	+	0.0835707	NGG
AP2_sgRNA2	TTATACCATCGGACTTTGCTNNN	TTATACCATCTAATTCTCCTAGG	5	A04	28723124	28723143	-	0.0835707	NGG
AP2_sgRNA2	TTATACCATCGGACTTTGCTNNN	TTATACCATCTAATTCTCCTAGG	5	A06	19671417	19671436	+	0.0835707	NGG
AP2_sgRNA2	TTATACCATCGGACTTTGCTNNN	TTATACCATCTAATTCTCCTAGG	5	A06	80684680	80684699	+	0.0835707	NGG
AP2_sgRNA2	TTATACCATCGGACTTTGCTNNN	TTATACCATCTAATTCTCCTAGG	5	A06	81413280	81413299	+	0.0835707	NGG
AP2_sgRNA2	TTATACCATCGGACTTTGCTNNN	TTATACCATCTAATTCTCCTAGG	5	A07	15349759	15349778	+	0.0835707	NGG
AP2_sgRNA2	TTATACCATCGGACTTTGCTNNN	TTATACCATCTAATTCTCCTAGG	5	A10	64083557	64083576	-	0.0835707	NGG
AP2_sgRNA2	TTATACCATCGGACTTTGCTNNN	TTATACCATCTAATTCTCCTAGG	5	D04	41357939	41357958	-	0.0835707	NGG
AP2_sgRNA2	TTATACCATCGGACTTTGCTNNN	TTATACCATCTAATTCTTCTAGG	5	A01	21940162	21940181	+	0.116999	NGG
AP2_sgRNA2	TTATACCATCGGACTTTGCTNNN	TTATACCATCTAATTCTTCTAGG	5	A01	21953172	21953191	+	0.116999	NGG
AP2_sgRNA2	TTATACCATCGGACTTTGCTNNN	TTATACCATCTAATTCTTCTAGG	5	A01	21998930	21998949	+	0.116999	NGG
AP2_sgRNA2	TTATACCATCGGACTTTGCTNNN	TTATACCATCTAATTCTTCTAGG	5	A01	56665582	56665601	+	0.116999	NGG
AP2_sgRNA2	TTATACCATCGGACTTTGCTNNN	TTATACCATCTAATTCTTCTAGG	5	A01	89764131	89764150	-	0.116999	NGG
AP2_sgRNA2	TTATACCATCGGACTTTGCTNNN	TTATACCATCTAATTCTTCTAGG	5	A02	29663545	29663564	+	0.116999	NGG
AP2_sgRNA2	TTATACCATCGGACTTTGCTNNN	TTATACCATCTAATTCTTCTAGG	5	A02	77996803	77996822	-	0.116999	NGG
AP2_sgRNA2	TTATACCATCGGACTTTGCTNNN	TTATACCATCTAATTCTTCTAGG	5	A03	10863310	10863329	-	0.116999	NGG
AP2_sgRNA2	TTATACCATCGGACTTTGCTNNN	TTATACCATCTAATTCTTCTAGG	5	A03	90572870	90572889	+	0.116999	NGG
AP2_sgRNA2	TTATACCATCGGACTTTGCTNNN	TTATACCATCTAATTCTTCTAGG	5	A03	91984501	91984520	-	0.116999	NGG
AP2_sgRNA2	TTATACCATCGGACTTTGCTNNN	TTATACCATCTAATTCTTCTAGG	5	A05	41779555	41779574	+	0.116999	NGG
AP2_sgRNA2	TTATACCATCGGACTTTGCTNNN	TTATACCATCTAATTCTTCTAGG	5	A05	45680796	45680815	+	0.116999	NGG
AP2_sgRNA2	TTATACCATCGGACTTTGCTNNN	TTATACCATCTAATTCTTCTAGG	5	A05	81399272	81399291	-	0.116999	NGG
AP2_sgRNA2	TTATACCATCGGACTTTGCTNNN	TTATACCATCTAATTCTTCTAGG	5	A05	81409488	81409507	-	0.116999	NGG
AP2_sgRNA2	TTATACCATCGGACTTTGCTNNN	TTATACCATCTAATTCTTCTAGG	5	A06	10686898	10686917	+	0.116999	NGG
AP2_sgRNA2	TTATACCATCGGACTTTGCTNNN	TTATACCATCTAATTCTTCTAGG	5	A07	31171505	31171524	+	0.116999	NGG
AP2_sgRNA2	TTATACCATCGGACTTTGCTNNN	TTATACCATCTAATTCTTCTAGG	5	A09	28215960	28215979	-	0.116999	NGG
AP2_sgRNA2	TTATACCATCGGACTTTGCTNNN	TTATACCATCTAATTCTTCTAGG	5	A09	45074187	45074206	-	0.116999	NGG
AP2_sgRNA2	TTATACCATCGGACTTTGCTNNN	TTATACCATCTAATTCTTCTAGG	5	A09	45762949	45762968	-	0.116999	NGG
AP2_sgRNA2	TTATACCATCGGACTTTGCTNNN	TTATACCATCTAATTCTTCTAGG	5	A09	65891317	65891336	-	0.116999	NGG
AP2_sgRNA2	TTATACCATCGGACTTTGCTNNN	TTATACCATCTAATTCTTCTAGG	5	A10	93302876	93302895	-	0.116999	NGG
AP2_sgRNA2	TTATACCATCGGACTTTGCTNNN	TTATACCATCTAATTCTTCTAGG	5	A10	93353703	93353722	-	0.116999	NGG
AP2_sgRNA2	TTATACCATCGGACTTTGCTNNN	TTATACCATCTAATTCTTCTAGG	5	A12	51593816	51593835	-	0.116999	NGG
AP2_sgRNA2	TTATACCATCGGACTTTGCTNNN	TTATACCATCTAATTCTTCTAGG	5	D06	43807988	43808007	+	0.116999	NGG
AP2_sgRNA2	TTATACCATCGGACTTTGCTNNN	TTATACCATCTAATTCTTCTAGG	5	D07	3059785	3059804	+	0.116999	NGG
AP2_sgRNA2	TTATACCATCGGACTTTGCTNNN	TTATACCATCTAATTCTTCTAGG	5	D07	50666515	50666534	+	0.116999	NGG
AP2_sgRNA2	TTATACCATCGGACTTTGCTNNN	TTATACCATCTAATTCTTCTAGG	5	D09	6527558	6527577	-	0.116999	NGG
AP2_sgRNA2	TTATACCATCGGACTTTGCTNNN	TTATACCATCTAATTCTTCTAGG	5	D10	18154814	18154833	+	0.116999	NGG
AP2_sgRNA2	TTATACCATCGGACTTTGCTNNN	TTATACCATCTAATTCTTCTAGG	5	D11	41094473	41094492	-	0.116999	NGG
AP2_sgRNA2	TTATACCATCGGACTTTGCTNNN	TTATACCATCTAATTCTTCTAGG	5	D13	34900715	34900734	+	0.116999	NGG
AP2_sgRNA2	TTATACCATCGGACTTTGCTNNN	TTATACCATCTAATTCTTCTAGG	5	scaffold10981	2212	2231	+	0.116999	NGG
AP2_sgRNA2	TTATACCATCGGACTTTGCTNNN	TTATACCATCTAATTCTTCTAGG	5	scaffold2473_A10	195647	195666	-	0.116999	NGG
AP2_sgRNA2	TTATACCATCGGACTTTGCTNNN	TTATACCATCTAATTCTTCTAGG	5	scaffold3933_D03	4352	4371	+	0.116999	NGG
AP2_sgRNA2	TTATACCATCGGACTTTGCTNNN	TTATACCATCTAATTCTTCTAGG	5	scaffold417_A02	1007130	1007149	+	0.116999	NGG
AP2_sgRNA2	TTATACCATCGGACTTTGCTNNN	TTATACCATCTAATTCTTCTAGG	5	scaffold417_A02	998613	998632	+	0.116999	NGG
AP2_sgRNA2	TTATACCATCGGACTTTGCTNNN	TTATACCATCTAATTCTTCTAGG	5	scaffold4697_D13	296539	296558	+	0.116999	NGG
AP2_sgRNA2	TTATACCATCGGACTTTGCTNNN	TTATACCATCTAATTCTTCTGGG	5	A08	7481893	7481912	+	0.116999	NGG
AP2_sgRNA2	TTATACCATCGGACTTTGCTNNN	TTATACCATCTAATTCTTCTGGG	5	D03	8160550	8160569	-	0.116999	NGG
AP2_sgRNA2	TTATACCATCGGACTTTGCTNNN	TTATACCATCTAATTCTTCTGGG	5	D07	23515658	23515677	-	0.116999	NGG
AP2_sgRNA2	TTATACCATCGGACTTTGCTNNN	TTATACCATCTAATTCTTCTGGG	5	D10	22215536	22215555	+	0.116999	NGG
AP2_sgRNA2	TTATACCATCGGACTTTGCTNNN	TTATACCATCTAATTCTTCTGGG	5	D11	51352152	51352171	-	0.116999	NGG
AP2_sgRNA2	TTATACCATCGGACTTTGCTNNN	TTATACCATCTAATTCTTCTTGG	5	A03	17371035	17371054	-	0.116999	NGG
AP2_sgRNA2	TTATACCATCGGACTTTGCTNNN	TTATACCATCTAATTCTTCTTGG	5	A05	79035069	79035088	+	0.116999	NGG
AP2_sgRNA2	TTATACCATCGGACTTTGCTNNN	TTATACCATCTAATTCTTCTTGG	5	A06	102039097	102039116	+	0.116999	NGG
AP2_sgRNA2	TTATACCATCGGACTTTGCTNNN	TTATACCATCTAATTCTTCTTGG	5	A08	68125766	68125785	-	0.116999	NGG
AP2_sgRNA2	TTATACCATCGGACTTTGCTNNN	TTATACCATCTAATTCTTCTTGG	5	A09	56708406	56708425	-	0.116999	NGG
AP2_sgRNA2	TTATACCATCGGACTTTGCTNNN	TTATACCATCTAATTCTTCTTGG	5	A10	58155204	58155223	+	0.116999	NGG
AP2_sgRNA2	TTATACCATCGGACTTTGCTNNN	TTATACCATCTAATTCTTCTTGG	5	A12	54846829	54846848	+	0.116999	NGG
AP2_sgRNA2	TTATACCATCGGACTTTGCTNNN	TTATACCATCTAATTCTTCTTGG	5	A12	61111282	61111301	+	0.116999	NGG
AP2_sgRNA2	TTATACCATCGGACTTTGCTNNN	TTATACCATCTAATTCTTCTTGG	5	A13	62680662	62680681	-	0.116999	NGG
AP2_sgRNA2	TTATACCATCGGACTTTGCTNNN	TTATACCATCTAATTCTTCTTGG	5	D02	54426516	54426535	-	0.116999	NGG
AP2_sgRNA2	TTATACCATCGGACTTTGCTNNN	TTATACCATCTAATTCTTCTTGG	5	D04	9957183	9957202	-	0.116999	NGG
AP2_sgRNA2	TTATACCATCGGACTTTGCTNNN	TTATACCATCTAATTCTTCTTGG	5	D06	28320509	28320528	-	0.116999	NGG
AP2_sgRNA2	TTATACCATCGGACTTTGCTNNN	TTATACCATCTAATTCTTCTTGG	5	D06	29601648	29601667	+	0.116999	NGG
AP2_sgRNA2	TTATACCATCGGACTTTGCTNNN	TTATACCATCTAATTCTTCTTGG	5	D07	49361314	49361333	-	0.116999	NGG
AP2_sgRNA2	TTATACCATCGGACTTTGCTNNN	TTATACCATCTAATTCTTCTTGG	5	D12	32686143	32686162	+	0.116999	NGG
AP2_sgRNA2	TTATACCATCGGACTTTGCTNNN	TTATACCATCTAATTCTTCTTGG	5	scaffold11176	2897	2916	+	0.116999	NGG
AP2_sgRNA2	TTATACCATCGGACTTTGCTNNN	TTATACCATCTAATTCTTCTTGG	5	scaffold1229_A05	1475	1494	-	0.116999	NGG
AP2_sgRNA2	TTATACCATCGGACTTTGCTNNN	TTATACCATCTAATTCTTCTTGG	5	scaffold135_A01	159951	159970	+	0.116999	NGG
AP2_sgRNA2	TTATACCATCGGACTTTGCTNNN	TTATACCATCTAATTCTTCTTGG	5	scaffold15637	1204	1223	+	0.116999	NGG
AP2_sgRNA2	TTATACCATCGGACTTTGCTNNN	TTATACCATCTAATTCTTCTTGG	5	scaffold2445_A10	308	327	+	0.116999	NGG
AP2_sgRNA2	TTATACCATCGGACTTTGCTNNN	TTATACCATCTAATTCTTCTTGG	5	scaffold8302	2416	2435	+	0.116999	NGG
AP2_sgRNA2	TTATACCATCGGACTTTGCTNNN	TTATACCATCTGATTCTCCTAGG	4	scaffold4518_D11	101688	101707	+	0.0895401	NGG
AP2_sgRNA2	TTATACCATCGGACTTTGCTNNN	TTATACCATCTGTATAAGCTCGG	5	A01	89917717	89917736	+	0.0195804	NGG
AP2_sgRNA2	TTATACCATCGGACTTTGCTNNN	TTATACCATCTTATTCTTCTTGG	5	D08	15560924	15560943	+	0.0482139	NGG
AP2_sgRNA2	TTATACCATCGGACTTTGCTNNN	TTATACCATTAGACCTTTCTCGG	4	A11	32398094	32398113	-	0.171123	NGG
AP2_sgRNA2	TTATACCATCGGACTTTGCTNNN	TTATACCATTAGACCTTTCTCGG	4	D11	24671779	24671798	+	0.171123	NGG
AP2_sgRNA2	TTATACCATCGGACTTTGCTNNN	TTATACCATTAGATTTTCATGGG	5	D04	35306847	35306866	-	0.140856	NGG
AP2_sgRNA2	TTATACCATCGGACTTTGCTNNN	TTATACCATTATACTTAGTTTGG	5	A13	40355205	40355224	-	0.0891055	NGG
AP2_sgRNA2	TTATACCATCGGACTTTGCTNNN	TTATACCATTATATTTTGTTTGG	5	A04	5462839	5462858	-	0.12252	NGG
AP2_sgRNA2	TTATACCATCGGACTTTGCTNNN	TTATACCATTATATTTTGTTTGG	5	A08	5774742	5774761	+	0.12252	NGG
AP2_sgRNA2	TTATACCATCGGACTTTGCTNNN	TTATACCATTATATTTTGTTTGG	5	A13	44505944	44505963	+	0.12252	NGG
AP2_sgRNA2	TTATACCATCGGACTTTGCTNNN	TTATACCATTATATTTTGTTTGG	5	scaffold1589_A06	19133	19152	+	0.12252	NGG
AP2_sgRNA2	TTATACCATCGGACTTTGCTNNN	TTATACCATTATATTTTGTTTGG	5	scaffold5057	887	906	-	0.12252	NGG
AP2_sgRNA2	TTATACCATCGGACTTTGCTNNN	TTATACCATTATTCTTTGTTTGG	5	A03	15027979	15027998	-	0.0501218	NGG
AP2_sgRNA2	TTATACCATCGGACTTTGCTNNN	TTATACCATTATTCTTTGTTTGG	5	D03	29704476	29704495	-	0.0501218	NGG
AP2_sgRNA2	TTATACCATCGGACTTTGCTNNN	TTATACCATTCCTCTTCGCTGGG	5	A07	26683337	26683356	-	0.0452211	NGG
AP2_sgRNA2	TTATACCATCGGACTTTGCTNNN	TTATACCATTCCTCTTCGCTGGG	5	A11	70129003	70129022	-	0.0452211	NGG
AP2_sgRNA2	TTATACCATCGGACTTTGCTNNN	TTATACCATTCCTCTTCGCTGGG	5	A12	10740435	10740454	-	0.0452211	NGG
AP2_sgRNA2	TTATACCATCGGACTTTGCTNNN	TTATACCATTCGAACTTGCAAGG	5	scaffold325_A02	487924	487943	+	0.0216578	NGG
AP2_sgRNA2	TTATACCATCGGACTTTGCTNNN	TTATACCATTCTTCTTTACTGGG	5	A04	9057625	9057644	+	0.0322212	NGG
AP2_sgRNA2	TTATACCATCGGACTTTGCTNNN	TTATACCATTGAAATTAGCATGG	5	A13	12612374	12612393	+	0.0922353	NGG
AP2_sgRNA2	TTATACCATCGGACTTTGCTNNN	TTATACCATTGAAATTGGCAAGG	5	A05	44671929	44671948	+	0.020346	NGG
AP2_sgRNA2	TTATACCATCGGACTTTGCTNNN	TTATACCATTGAAATTGGCATGG	5	A01	40712684	40712703	-	0.020346	NGG
AP2_sgRNA2	TTATACCATCGGACTTTGCTNNN	TTATACCATTGAAATTGGCATGG	5	A01	44995338	44995357	+	0.020346	NGG
AP2_sgRNA2	TTATACCATCGGACTTTGCTNNN	TTATACCATTGAAATTGGCATGG	5	A01	80362233	80362252	-	0.020346	NGG
AP2_sgRNA2	TTATACCATCGGACTTTGCTNNN	TTATACCATTGAAATTGGCATGG	5	A02	72463559	72463578	-	0.020346	NGG
AP2_sgRNA2	TTATACCATCGGACTTTGCTNNN	TTATACCATTGAAATTGGCATGG	5	A02	8723643	8723662	+	0.020346	NGG
AP2_sgRNA2	TTATACCATCGGACTTTGCTNNN	TTATACCATTGAAATTGGCATGG	5	A03	35108726	35108745	-	0.020346	NGG
AP2_sgRNA2	TTATACCATCGGACTTTGCTNNN	TTATACCATTGAAATTGGCATGG	5	A03	35116604	35116623	-	0.020346	NGG
AP2_sgRNA2	TTATACCATCGGACTTTGCTNNN	TTATACCATTGAAATTGGCATGG	5	A05	29954482	29954501	+	0.020346	NGG
AP2_sgRNA2	TTATACCATCGGACTTTGCTNNN	TTATACCATTGAAATTGGCATGG	5	A05	29962028	29962047	+	0.020346	NGG
AP2_sgRNA2	TTATACCATCGGACTTTGCTNNN	TTATACCATTGAAATTGGCATGG	5	A05	57720221	57720240	-	0.020346	NGG
AP2_sgRNA2	TTATACCATCGGACTTTGCTNNN	TTATACCATTGAAATTGGCATGG	5	A06	10384828	10384847	-	0.020346	NGG
AP2_sgRNA2	TTATACCATCGGACTTTGCTNNN	TTATACCATTGAAATTGGCATGG	5	A06	95951697	95951716	+	0.020346	NGG
AP2_sgRNA2	TTATACCATCGGACTTTGCTNNN	TTATACCATTGAAATTGGCATGG	5	A06	95970888	95970907	+	0.020346	NGG
AP2_sgRNA2	TTATACCATCGGACTTTGCTNNN	TTATACCATTGAAATTGGCATGG	5	A08	14611870	14611889	+	0.020346	NGG
AP2_sgRNA2	TTATACCATCGGACTTTGCTNNN	TTATACCATTGAAATTGGCATGG	5	A08	92276050	92276069	+	0.020346	NGG
AP2_sgRNA2	TTATACCATCGGACTTTGCTNNN	TTATACCATTGAAATTGGCATGG	5	A09	11703377	11703396	-	0.020346	NGG
AP2_sgRNA2	TTATACCATCGGACTTTGCTNNN	TTATACCATTGAAATTGGCATGG	5	A10	38479740	38479759	+	0.020346	NGG
AP2_sgRNA2	TTATACCATCGGACTTTGCTNNN	TTATACCATTGAAATTGGCATGG	5	A10	45801774	45801793	-	0.020346	NGG
AP2_sgRNA2	TTATACCATCGGACTTTGCTNNN	TTATACCATTGAAATTGGCATGG	5	A11	22852360	22852379	-	0.020346	NGG
AP2_sgRNA2	TTATACCATCGGACTTTGCTNNN	TTATACCATTGAAATTGGCATGG	5	A12	79141837	79141856	-	0.020346	NGG
AP2_sgRNA2	TTATACCATCGGACTTTGCTNNN	TTATACCATTGAAATTGGCATGG	5	A12	79148358	79148377	-	0.020346	NGG
AP2_sgRNA2	TTATACCATCGGACTTTGCTNNN	TTATACCATTGAAATTGGCATGG	5	A13	72628352	72628371	+	0.020346	NGG
AP2_sgRNA2	TTATACCATCGGACTTTGCTNNN	TTATACCATTGAAATTGGCATGG	5	A13	72635892	72635911	+	0.020346	NGG
AP2_sgRNA2	TTATACCATCGGACTTTGCTNNN	TTATACCATTGAAATTGGCATGG	5	scaffold206_A02	100667	100686	-	0.020346	NGG
AP2_sgRNA2	TTATACCATCGGACTTTGCTNNN	TTATACCATTGAAATTGGCATGG	5	scaffold3269_A12	202740	202759	+	0.020346	NGG
AP2_sgRNA2	TTATACCATCGGACTTTGCTNNN	TTATACCATTGAAATTGGCATGG	5	scaffold402_A02	106847	106866	+	0.020346	NGG
AP2_sgRNA2	TTATACCATCGGACTTTGCTNNN	TTATACCATTGAAATTGGCATGG	5	scaffold747_A04	69618	69637	+	0.020346	NGG
AP2_sgRNA2	TTATACCATCGGACTTTGCTNNN	TTATACCATTGAATTTGGCAAGG	5	A13	3106514	3106533	+	0.0426298	NGG
AP2_sgRNA2	TTATACCATCGGACTTTGCTNNN	TTATACCATTGAATTTGGCAAGG	5	D13	2646440	2646459	+	0.0426298	NGG
AP2_sgRNA2	TTATACCATCGGACTTTGCTNNN	TTATACCATTGAGCTATCCTTGG	5	scaffold430_A02	6110	6129	+	0.248004	NGG
AP2_sgRNA2	TTATACCATCGGACTTTGCTNNN	TTATACCATTGCTCTATTCTGGG	5	A07	73025976	73025995	+	0.0905945	NGG
AP2_sgRNA2	TTATACCATCGGACTTTGCTNNN	TTATACCATTGGATATTTTTTGG	5	A08	62248269	62248288	+	0.12295	NGG
AP2_sgRNA2	TTATACCATCGGACTTTGCTNNN	TTATACCATTGGTATTGGATTGG	5	A10	77793974	77793993	-	0.0049827	NGG
AP2_sgRNA2	TTATACCATCGGACTTTGCTNNN	TTATACCATTGTATTATTCTTGG	5	D02	28818598	28818617	-	0.160885	NGG
AP2_sgRNA2	TTATACCATCGGACTTTGCTNNN	TTATACCATTGTATTTCGTTTGG	5	scaffold3531_A13	290520	290539	+	0.0864847	NGG
AP2_sgRNA2	TTATACCATCGGACTTTGCTNNN	TTATACCATTGTTCTTCACTGGG	5	scaffold2454_A10	29866	29885	+	0.0530702	NGG
AP2_sgRNA2	TTATACCATCGGACTTTGCTNNN	TTATACCATTTAATTTTTCTAGG	5	A08	5326190	5326209	-	0.165175	NGG
AP2_sgRNA2	TTATACCATCGGACTTTGCTNNN	TTATACCCTAGAATTTTGCATGG	5	scaffold1454_A06	84042	84061	-	0.143	NGG
AP2_sgRNA2	TTATACCATCGGACTTTGCTNNN	TTATACCCTTGAATTTTGCATGG	5	A01	52923038	52923057	-	0.155294	NGG
AP2_sgRNA2	TTATACCATCGGACTTTGCTNNN	TTATACCCTTGAATTTTGCATGG	5	scaffold1454_A06	54336	54355	-	0.155294	NGG
AP2_sgRNA2	TTATACCATCGGACTTTGCTNNN	TTATACCCTTGAATTTTGCATGG	5	scaffold2135_A08	166922	166941	-	0.155294	NGG
AP2_sgRNA2	TTATACCATCGGACTTTGCTNNN	TTATACCCTTGAATTTTGCATGG	5	scaffold2135_A08	175246	175265	-	0.155294	NGG
AP2_sgRNA2	TTATACCATCGGACTTTGCTNNN	TTATACCCTTGAATTTTGCATGG	5	scaffold2135_A08	186235	186254	-	0.155294	NGG
AP2_sgRNA2	TTATACCATCGGACTTTGCTNNN	TTATACCCTTGGATGTTGCATGG	5	A13	45669753	45669772	-	0.00831933	NGG
AP2_sgRNA2	TTATACCATCGGACTTTGCTNNN	TTATACCGGCTGGCTTTACTCGG	5	A11	19521568	19521587	+	0.0788342	NGG
AP2_sgRNA2	TTATACCATCGGACTTTGCTNNN	TTATACCTACAGTGTTTGCTTGG	5	D07	3644293	3644312	+	0	NGG
AP2_sgRNA2	TTATACCATCGGACTTTGCTNNN	TTATACCTGCGAACTTTGTTAGG	4	A02	1741133	1741152	-	0.114286	NGG
AP2_sgRNA2	TTATACCATCGGACTTTGCTNNN	TTATACCTTATGGCTTTGTTAGG	5	D12	52596353	52596372	-	0.0430005	NGG
AP2_sgRNA2	TTATACCATCGGACTTTGCTNNN	TTATACCTTCTGGCTTTGTTAGG	4	A12	80464704	80464723	-	0.0496159	NGG
AP2_sgRNA2	TTATACCATCGGACTTTGCTNNN	TTATACCTTTGAATTTTGCATGG	5	scaffold3617_A13	98880	98899	-	0.155294	NGG
AP2_sgRNA2	TTATACCATCGGACTTTGCTNNN	TTATACCTTTGGATGTTGCATGG	5	A13	45679234	45679253	-	0.00831933	NGG
AP2_sgRNA2	TTATACCATCGGACTTTGCTNNN	TTATACGATCAGACGGTGATCGG	5	A01	74905445	74905464	-	0.00349063	NGG
AP2_sgRNA2	TTATACCATCGGACTTTGCTNNN	TTATACGATCAGACGGTGATCGG	5	scaffold3773_D01	21799	21818	+	0.00349063	NGG
AP2_sgRNA2	TTATACCATCGGACTTTGCTNNN	TTATACTATCGATCGTAGCTCGG	5	scaffold355_A02	342146	342165	+	0.00606667	NGG
AP2_sgRNA2	TTATACCATCGGACTTTGCTNNN	TTATACTATCGGAATTAGCTCGG	3	scaffold1170_A05	850211	850230	-	0.151667	NGG
AP2_sgRNA2	TTATACCATCGGACTTTGCTNNN	TTATACTATCTAATTTTTCTGGG	5	A11	46787361	46787380	+	0.142593	NGG
AP2_sgRNA2	TTATACCATCGGACTTTGCTNNN	TTATACTATCTGGCTTTGTGAGG	5	scaffold3407_A12	43333	43352	-	0.0165994	NGG
AP2_sgRNA2	TTATACCATCGGACTTTGCTNNN	TTATACTATCTGGCTTTGTGAGG	5	scaffold4576_D12	15695	15714	-	0.0165994	NGG
AP2_sgRNA2	TTATACCATCGGACTTTGCTNNN	TTATACTATTGAACTTTTTTGGG	5	A09	25213824	25213843	-	0.219608	NGG
AP2_sgRNA2	TTATACCATCGGACTTTGCTNNN	TTATACTATTGAACTTTTTTGGG	5	D09	16670048	16670067	-	0.219608	NGG
AP2_sgRNA2	TTATACCATCGGACTTTGCTNNN	TTATACTATTGGACTTGTCTTGG	4	A10	56373431	56373450	-	0.0599769	NGG
AP2_sgRNA2	TTATACCATCGGACTTTGCTNNN	TTATACTATTGGACTTGTCTTGG	4	D10	27947529	27947548	+	0.0599769	NGG
AP2_sgRNA2	TTATACCATCGGACTTTGCTNNN	TTATAGATTCGGACCTTGATTGG	5	A05	68905668	68905687	+	0.0187848	NGG
AP2_sgRNA2	TTATACCATCGGACTTTGCTNNN	TTATAGCACCGCACATAGCTTGG	5	D10	40838153	40838172	+	0.0754465	NGG
AP2_sgRNA2	TTATACCATCGGACTTTGCTNNN	TTATAGCACTTGACTTAGCTAGG	5	scaffold4622_D12	1234	1253	-	0.0891055	NGG
AP2_sgRNA2	TTATACCATCGGACTTTGCTNNN	TTATAGCAGCTAACTTTGTTCGG	5	D01	18732311	18732330	-	0.0512821	NGG
AP2_sgRNA2	TTATACCATCGGACTTTGCTNNN	TTATAGCATCACACATGGCTTGG	5	A07	42278910	42278929	-	0.0180295	NGG
AP2_sgRNA2	TTATACCATCGGACTTTGCTNNN	TTATAGCATCCCACATGGCTTGG	5	D07	28987914	28987933	-	0.00772693	NGG
AP2_sgRNA2	TTATACCATCGGACTTTGCTNNN	TTATAGCTTTGGACTTAGCCAGG	5	D11	21152978	21152997	-	0.00977846	NGG
AP2_sgRNA2	TTATACCATCGGACTTTGCTNNN	TTATAGCTTTGGACTTAGCCTGG	5	D03	11631297	11631316	-	0.00977846	NGG
AP2_sgRNA2	TTATACCATCGGACTTTGCTNNN	TTATAGCTTTGGACTTAGCTGGG	4	A06	34052553	34052572	+	0.107563	NGG
AP2_sgRNA2	TTATACCATCGGACTTTGCTNNN	TTATAGCTTTGGCCTTTTCTTGG	5	A11	48382446	48382465	-	0.0283061	NGG
AP2_sgRNA2	TTATACCATCGGACTTTGCTNNN	TTATATCATAGGAATGAGCTTGG	5	D06	15087799	15087818	-	0.052	NGG
AP2_sgRNA2	TTATACCATCGGACTTTGCTNNN	TTATATCATCAAATTTTACTTGG	5	A06	3283424	3283443	+	0.44	NGG
AP2_sgRNA2	TTATACCATCGGACTTTGCTNNN	TTATATCATCAAATTTTTCTTGG	5	scaffold2422_A09	268092	268111	-	0.423704	NGG
AP2_sgRNA2	TTATACCATCGGACTTTGCTNNN	TTATATCATCAGACTTGATTTGG	5	D09	12184571	12184590	+	0.0349063	NGG
AP2_sgRNA2	TTATACCATCGGACTTTGCTNNN	TTATATCATTGAACTGTGATAGG	5	D06	61572479	61572498	+	0.121008	NGG
AP2_sgRNA2	TTATACCATCGGACTTTGCTNNN	TTATATCATTGAATTTGGCTAGG	5	D12	46329316	46329335	-	0.0703729	NGG
AP2_sgRNA2	TTATACCATCGGACTTTGCTNNN	TTATATCGTTGGCCTTTTCTGGG	5	A06	87376977	87376996	+	0.0899504	NGG
AP2_sgRNA2	TTATACCATCGGACTTTGCTNNN	TTATATCTTGGGCCTTTTCTGGG	5	A05	79277259	79277278	+	0.021721	NGG
AP2_sgRNA2	TTATACCATCGGACTTTGCTNNN	TTATATCTTTAGACTTAGCTCGG	5	D08	61040177	61040196	+	0.19976	NGG
AP2_sgRNA2	TTATACCATCGGACTTTGCTNNN	TTATATCTTTGGACTCTTCTGGG	5	A03	492035	492054	+	0.166467	NGG
AP2_sgRNA2	TTATACCATCGGACTTTGCTNNN	TTATATCTTTGGACTCTTCTGGG	5	A04	43701057	43701076	-	0.166467	NGG
AP2_sgRNA2	TTATACCATCGGACTTTGCTNNN	TTATATCTTTGGACTCTTCTGGG	5	A06	58192548	58192567	+	0.166467	NGG
AP2_sgRNA2	TTATACCATCGGACTTTGCTNNN	TTATATCTTTGGACTCTTCTGGG	5	A07	26934301	26934320	-	0.166467	NGG
AP2_sgRNA2	TTATACCATCGGACTTTGCTNNN	TTATATCTTTGGACTCTTCTGGG	5	A07	5615560	5615579	+	0.166467	NGG
AP2_sgRNA2	TTATACCATCGGACTTTGCTNNN	TTATATCTTTGGACTCTTCTGGG	5	A07	65091505	65091524	+	0.166467	NGG
AP2_sgRNA2	TTATACCATCGGACTTTGCTNNN	TTATATCTTTGGACTCTTCTGGG	5	A08	11046685	11046704	-	0.166467	NGG
AP2_sgRNA2	TTATACCATCGGACTTTGCTNNN	TTATATCTTTGGACTCTTCTGGG	5	A08	62904240	62904259	+	0.166467	NGG
AP2_sgRNA2	TTATACCATCGGACTTTGCTNNN	TTATATCTTTGGACTCTTCTGGG	5	A10	98290823	98290842	+	0.166467	NGG
AP2_sgRNA2	TTATACCATCGGACTTTGCTNNN	TTATATCTTTGGACTCTTCTGGG	5	A13	68637067	68637086	+	0.166467	NGG
AP2_sgRNA2	TTATACCATCGGACTTTGCTNNN	TTATATCTTTGGACTCTTCTGGG	5	scaffold2635_A10	1202276	1202295	-	0.166467	NGG
AP2_sgRNA2	TTATACCATCGGACTTTGCTNNN	TTATATCTTTGGCCTTTCCTTGG	5	A07	35984011	35984030	+	0.0375489	NGG
AP2_sgRNA2	TTATACCATCGGACTTTGCTNNN	TTATATCTTTGGCCTTTTCTCGG	5	A06	30682041	30682060	-	0.0525684	NGG
AP2_sgRNA2	TTATACCATCGGACTTTGCTNNN	TTATATCTTTGGCCTTTTCTTGG	5	A04	39369811	39369830	+	0.0525684	NGG
AP2_sgRNA2	TTATACCATCGGACTTTGCTNNN	TTATATCTTTGGCCTTTTCTTGG	5	A04	50055476	50055495	+	0.0525684	NGG
AP2_sgRNA2	TTATACCATCGGACTTTGCTNNN	TTATATCTTTGGCCTTTTCTTGG	5	A05	15924426	15924445	+	0.0525684	NGG
AP2_sgRNA2	TTATACCATCGGACTTTGCTNNN	TTATATCTTTGGCCTTTTCTTGG	5	A12	12913139	12913158	-	0.0525684	NGG
AP2_sgRNA2	TTATACCATCGGACTTTGCTNNN	TTATATCTTTGGCCTTTTCTTGG	5	D07	23736316	23736335	-	0.0525684	NGG
AP2_sgRNA2	TTATACCATCGGACTTTGCTNNN	TTATATCTTTGGTCTTTTCTTGG	5	A03	76010543	76010562	+	0.07491	NGG
AP2_sgRNA2	TTATACCATCGGACTTTGCTNNN	TTATATCTTTGGTCTTTTCTTGG	5	A07	23621241	23621260	+	0.07491	NGG
AP2_sgRNA2	TTATACCATCGGACTTTGCTNNN	TTATATCTTTGGTCTTTTCTTGG	5	A11	61241590	61241609	+	0.07491	NGG
AP2_sgRNA2	TTATACCATCGGACTTTGCTNNN	TTATATCTTTGTACTTTGCATGG	5	D08	44618744	44618763	+	0.0810324	NGG
AP2_sgRNA2	TTATACCATCGGACTTTGCTNNN	TTATCCAAACTGACTGTGCTAGG	5	D05	30900981	30901000	+	0.0463599	NGG
AP2_sgRNA2	TTATACCATCGGACTTTGCTNNN	TTATCCCAACTGACTGTGGTGGG	5	D08	25294704	25294723	-	0.00772665	NGG
AP2_sgRNA2	TTATACCATCGGACTTTGCTNNN	TTATCCCAAGTGACTATGCTAGG	5	scaffold3920_D03	5318132	5318151	-	0.0631313	NGG
AP2_sgRNA2	TTATACCATCGGACTTTGCTNNN	TTATCCCAATAGACTTTGCTGGG	4	A04	43872229	43872248	+	0.436975	NGG
AP2_sgRNA2	TTATACCATCGGACTTTGCTNNN	TTATCCCAATTGACTGTGCTAGG	5	scaffold448_A02	11298	11317	-	0.0581771	NGG
AP2_sgRNA2	TTATACCATCGGACTTTGCTNNN	TTATCCCAGTTGACTATGCTGGG	5	D02	16419990	16420009	-	0.101859	NGG
AP2_sgRNA2	TTATACCATCGGACTTTGCTNNN	TTATCCCATGGGAGCTTGGTTGG	5	D06	5804485	5804504	-	0	NGG
AP2_sgRNA2	TTATACCATCGGACTTTGCTNNN	TTATCCCCTTTTACTTTGCTCGG	5	D05	55406722	55406741	+	0.0298344	NGG
AP2_sgRNA2	TTATACCATCGGACTTTGCTNNN	TTATCCCTTCTTACTTTGCGAGG	5	A08	94727990	94728009	-	0.00559395	NGG
AP2_sgRNA2	TTATACCATCGGACTTTGCTNNN	TTATCCTGTAGGACTTTGTTCGG	5	A11	6897664	6897683	+	0.119167	NGG
AP2_sgRNA2	TTATACCATCGGACTTTGCTNNN	TTATCCTGTAGGACTTTGTTCGG	5	D11	7100784	7100803	+	0.119167	NGG
AP2_sgRNA2	TTATACCATCGGACTTTGCTNNN	TTATCTCATTGGAATTTACTTGG	5	D05	27508419	27508438	+	0.105882	NGG
AP2_sgRNA2	TTATACCATCGGACTTTGCTNNN	TTATGCAGTCTGACTTTGGTTGG	5	scaffold2918_A11	383148	383167	+	0.0190385	NGG
AP2_sgRNA2	TTATACCATCGGACTTTGCTNNN	TTATGCAGTCTGACTTTGGTTGG	5	scaffold6510	2659	2678	-	0.0190385	NGG
AP2_sgRNA2	TTATACCATCGGACTTTGCTNNN	TTATGCCACCCGAGATTGCTTGG	5	D10	33749161	33749180	-	0	NGG
AP2_sgRNA2	TTATACCATCGGACTTTGCTNNN	TTATGCCATCGAATATTCCTTGG	5	A04	22771931	22771950	+	0.13586	NGG
AP2_sgRNA2	TTATACCATCGGACTTTGCTNNN	TTATGCCATGAGAGTTGGCTAGG	5	A08	6791963	6791982	+	0	NGG
AP2_sgRNA2	TTATACCATCGGACTTTGCTNNN	TTATGCCATGAGAGTTGGCTAGG	5	A09	34508538	34508557	-	0	NGG
AP2_sgRNA2	TTATACCATCGGACTTTGCTNNN	TTATGCCATGAGAGTTGGCTAGG	5	A12	27792091	27792110	+	0	NGG
AP2_sgRNA2	TTATACCATCGGACTTTGCTNNN	TTATGCCATGAGAGTTGGCTAGG	5	scaffold1040_A05	188722	188741	+	0	NGG
AP2_sgRNA2	TTATACCATCGGACTTTGCTNNN	TTATGCCATGAGAGTTGGCTAGG	5	scaffold2691_A10	8149	8168	-	0	NGG
AP2_sgRNA2	TTATACCATCGGACTTTGCTNNN	TTATGCCATGAGAGTTGGCTAGG	5	scaffold3039_A11	239370	239389	+	0	NGG
AP2_sgRNA2	TTATACCATCGGACTTTGCTNNN	TTATGCCATTGAACTTGACTGGG	5	A03	65411016	65411035	-	0.0515134	NGG
AP2_sgRNA2	TTATACCATCGGACTTTGCTNNN	TTATGCCATTGGAGTTGGCTCGG	4	A13	38832285	38832304	-	0	NGG
AP2_sgRNA2	TTATACCATCGGACTTTGCTNNN	TTATGCCATTGGAGTTTGTATGG	5	A04	39114517	39114536	-	0	NGG
AP2_sgRNA2	TTATACCATCGGACTTTGCTNNN	TTATGCGATCCTACTATGCTAGG	5	A06	40604010	40604029	+	0.0507728	NGG
AP2_sgRNA2	TTATACCATCGGACTTTGCTNNN	TTATGGAATCGAACTTTGCTTGG	4	D01	56732921	56732940	-	0.252	NGG
AP2_sgRNA2	TTATACCATCGGACTTTGCTNNN	TTATGGAATCGAACTTTGTTTGG	5	A01	93074289	93074308	+	0.116308	NGG
AP2_sgRNA2	TTATACCATCGGACTTTGCTNNN	TTATGGCATGAGACTTTGTTCGG	5	A05	71497423	71497442	-	0.0646154	NGG
AP2_sgRNA2	TTATACCATCGGACTTTGCTNNN	TTATGTCATAGGACTCTTCTTGG	5	A05	26336762	26336781	-	0.257524	NGG
AP2_sgRNA2	TTATACCATCGGACTTTGCTNNN	TTATGTCATAGGACTCTTCTTGG	5	D05	25306568	25306587	-	0.257524	NGG
AP2_sgRNA2	TTATACCATCGGACTTTGCTNNN	TTATGTCATCGATCTTTCCTTGG	5	D08	12343451	12343470	-	0.0891429	NGG
AP2_sgRNA2	TTATACCATCGGACTTTGCTNNN	TTATTACATCGAACTTACCTCGG	5	scaffold110_A01	241726	241745	+	0.0800385	NGG
AP2_sgRNA2	TTATACCATCGGACTTTGCTNNN	TTATTACATTGGATTTAGCTTGG	5	A10	83454464	83454483	+	0.124295	NGG
AP2_sgRNA2	TTATACCATCGGACTTTGCTNNN	TTATTCAATCCGATGTTGCTAGG	5	D08	10189963	10189982	-	0.00428571	NGG
AP2_sgRNA2	TTATACCATCGGACTTTGCTNNN	TTATTCAATCGGGCTTTCCTTGG	4	A13	1696860	1696879	+	0.0846979	NGG
AP2_sgRNA2	TTATACCATCGGACTTTGCTNNN	TTATTCAATCGGTCTGTGATGGG	5	scaffold6984	6790	6809	-	0.0121379	NGG
AP2_sgRNA2	TTATACCATCGGACTTTGCTNNN	TTATTCAGTCCGACTTTGGTTGG	5	A11	22097692	22097711	-	0.0107143	NGG
AP2_sgRNA2	TTATACCATCGGACTTTGCTNNN	TTATTCAGTCCGACTTTGGTTGG	5	D11	18443912	18443931	-	0.0107143	NGG
AP2_sgRNA2	TTATACCATCGGACTTTGCTNNN	TTATTCATTATGACTTTGCTTGG	5	D02	31065405	31065424	-	0.038961	NGG
AP2_sgRNA2	TTATACCATCGGACTTTGCTNNN	TTATTCCATCAGGATGTGCTAGG	5	scaffold4615_D12	285046	285065	+	0.0287321	NGG
AP2_sgRNA2	TTATACCATCGGACTTTGCTNNN	TTATTCCATCCGACTATCATCGG	5	D10	38383356	38383375	+	0.0289136	NGG
AP2_sgRNA2	TTATACCATCGGACTTTGCTNNN	TTATTCCCTAAGATTTTGCTTGG	5	D02	7094001	7094020	+	0.0990476	NGG
AP2_sgRNA2	TTATACCATCGGACTTTGCTNNN	TTATTCGATCATACTTGGCTAGG	5	A07	25830690	25830709	-	0.00774312	NGG
AP2_sgRNA2	TTATACCATCGGACTTTGCTNNN	TTATTCGATCATACTTGGCTAGG	5	D07	19982581	19982600	-	0.00774312	NGG
AP2_sgRNA2	TTATACCATCGGACTTTGCTNNN	TTATTCTCTGGGATTTTGCTTGG	5	A11	26159724	26159743	+	0.0361111	NGG
AP2_sgRNA2	TTATACCATCGGACTTTGCTNNN	TTATTCTCTGGGATTTTGCTTGG	5	D11	21380461	21380480	+	0.0361111	NGG
AP2_sgRNA2	TTATACCATCGGACTTTGCTNNN	TTATTGCATCGGCTCTTGCTTGG	5	D07	39002968	39002987	+	0.0076555	NGG
AP2_sgRNA2	TTATACCATCGGACTTTGCTNNN	TTATTTAATTTGACTTTGCTTGG	5	A06	103056046	103056065	-	0.091673	NGG
AP2_sgRNA2	TTATACCATCGGACTTTGCTNNN	TTATTTAATTTGACTTTGCTTGG	5	D06	63434864	63434883	+	0.091673	NGG
AP2_sgRNA2	TTATACCATCGGACTTTGCTNNN	TTCAACAATCGGCCTTTGCATGG	5	D04	34827106	34827125	+	0.0181257	NGG
AP2_sgRNA2	TTATACCATCGGACTTTGCTNNN	TTCAACCATCCGATTCTGCTTGG	5	D02	65039525	65039544	-	0.04276	NGG
AP2_sgRNA2	TTATACCATCGGACTTTGCTNNN	TTCAACTTTCGGTCTTTGCTTGG	5	D09	39407158	39407177	-	0.0213192	NGG
AP2_sgRNA2	TTATACCATCGGACTTTGCTNNN	TTCGAGCATCCGACTTTGCCAGG	5	A08	6731830	6731849	-	0.005218	NGG
AP2_sgRNA2	TTATACCATCGGACTTTGCTNNN	TTCGAGCATCCGACTTTGCCAGG	5	D08	6744684	6744703	-	0.005218	NGG
AP2_sgRNA2	TTATACCATCGGACTTTGCTNNN	TTCTAAATTCGGACTTTGATTGG	5	A01	74883941	74883960	-	0.0548209	NGG
AP2_sgRNA2	TTATACCATCGGACTTTGCTNNN	TTCTACCATCCAAGATTGCTGGG	5	D08	47444466	47444485	-	0	NGG
AP2_sgRNA2	TTATACCATCGGACTTTGCTNNN	TTCTACCATCCAAGATTGCTGGG	5	scaffold3497_A13	401028	401047	-	0	NGG
AP2_sgRNA2	TTATACCATCGGACTTTGCTNNN	TTCTACCATCGGAGCTTTCTTGG	4	D06	44171640	44171659	-	0	NGG
AP2_sgRNA2	TTATACCATCGGACTTTGCTNNN	TTCTACCATCTAATATTGCTGGG	5	D10	23696267	23696286	+	0.0653171	NGG
AP2_sgRNA2	TTATACCATCGGACTTTGCTNNN	TTCTACCATCTGAGATTGCTGGG	4	D12	8798059	8798078	+	0	NGG
AP2_sgRNA2	TTATACCATCGGACTTTGCTNNN	TTCTACCATCTTCCCTTGCTTGG	5	D10	19708323	19708342	-	0.00364008	NGG
AP2_sgRNA2	TTATACCATCGGACTTTGCTNNN	TTCTACCATTGGATTATGGTGGG	5	D06	42358923	42358942	-	0.0336134	NGG
AP2_sgRNA2	TTATACCATCGGACTTTGCTNNN	TTCTACCATTTGTCTTTCCTTGG	5	D13	3554078	3554097	-	0.0221627	NGG
AP2_sgRNA2	TTATACCATCGGACTTTGCTNNN	TTCTACTATCAGAATTAGCTCGG	5	A05	81307878	81307897	-	0.065	NGG
AP2_sgRNA2	TTATACCATCGGACTTTGCTNNN	TTCTACTATTTGACTTTGATTGG	5	A01	95880557	95880576	-	0.0540216	NGG
AP2_sgRNA2	TTATACCATCGGACTTTGCTNNN	TTCTACTATTTGACTTTGATTGG	5	A12	65388993	65389012	-	0.0540216	NGG
AP2_sgRNA2	TTATACCATCGGACTTTGCTNNN	TTCTACTATTTGACTTTGATTGG	5	D02	23720555	23720574	+	0.0540216	NGG
AP2_sgRNA2	TTATACCATCGGACTTTGCTNNN	TTCTATCATAGGTCTTCGCTGGG	5	D11	35790273	35790292	-	0.0730372	NGG
AP2_sgRNA2	TTATACCATCGGACTTTGCTNNN	TTCTGCCATCCGACATTGCTGGG	4	D13	22803561	22803580	+	0.0765628	NGG
AP2_sgRNA2	TTATACCATCGGACTTTGCTNNN	TTCTGCCATCTGACATTGTTGGG	5	D04	17853570	17853589	-	0.0317124	NGG
AP2_sgRNA2	TTATACCATCGGACTTTGCTNNN	TTCTTCAATCGGAGTTTGCAAGG	5	A11	78510667	78510686	-	0	NGG
AP2_sgRNA2	TTATACCATCGGACTTTGCTNNN	TTCTTCAATCGGAGTTTGCAGGG	5	scaffold3577_A13	170640	170659	-	0	NGG
AP2_sgRNA2	TTATACCATCGGACTTTGCTNNN	TTGAAACATTGGAATTTGCTGGG	5	D13	13459150	13459169	-	0.0890134	NGG
AP2_sgRNA2	TTATACCATCGGACTTTGCTNNN	TTGAACAATAGGACTTTGCAGGG	5	A13	33295077	33295096	-	0.106399	NGG
AP2_sgRNA2	TTATACCATCGGACTTTGCTNNN	TTGAACCATAGGAATTTTCTAGG	5	A12	41857801	41857820	+	0.0588477	NGG
AP2_sgRNA2	TTATACCATCGGACTTTGCTNNN	TTGCACCATCGGACTATGAGCGG	5	A03	82231645	82231664	+	0.0271873	NGG
AP2_sgRNA2	TTATACCATCGGACTTTGCTNNN	TTGCACTATCGGAATTAGCTCGG	5	D09	5943766	5943785	-	0.0599728	NGG
AP2_sgRNA2	TTATACCATCGGACTTTGCTNNN	TTGCTCCATCGGATTTTGGTCGG	5	A13	36450192	36450211	-	0.0131808	NGG
AP2_sgRNA2	TTATACCATCGGACTTTGCTNNN	TTGTAACATCTGATTTCGCTAGG	5	scaffold3563_A13	523045	523064	-	0.112979	NGG
AP2_sgRNA2	TTATACCATCGGACTTTGCTNNN	TTGTACAATTGGATTTCGCTAGG	5	A11	46834294	46834313	-	0.223299	NGG
AP2_sgRNA2	TTATACCATCGGACTTTGCTNNN	TTGTACACTTGGACTTCGCTAGG	5	D11	31017869	31017888	+	0.130499	NGG
AP2_sgRNA2	TTATACCATCGGACTTTGCTNNN	TTGTACCATAGGACTGTGTATGG	5	A05	37320181	37320200	+	0.0475962	NGG
AP2_sgRNA2	TTATACCATCGGACTTTGCTNNN	TTGTACCATCAGAATTAGCTCGG	4	A03	25434158	25434177	+	0.114074	NGG
AP2_sgRNA2	TTATACCATCGGACTTTGCTNNN	TTGTACCATCTAATTTTTCTAGG	5	scaffold4725	144617	144636	+	0.107249	NGG
AP2_sgRNA2	TTATACCATCGGACTTTGCTNNN	TTGTACCATGGAACTCTGGTGGG	5	A11	16750523	16750542	+	0.0184842	NGG
AP2_sgRNA2	TTATACCATCGGACTTTGCTNNN	TTGTACTATCAAACTTAGCTCGG	5	A02	64538146	64538165	-	0.24716	NGG
AP2_sgRNA2	TTATACCATCGGACTTTGCTNNN	TTGTACTATCAAACTTAGCTCGG	5	A03	51775397	51775416	+	0.24716	NGG
AP2_sgRNA2	TTATACCATCGGACTTTGCTNNN	TTGTACTATCAAACTTAGCTCGG	5	A06	52740906	52740925	-	0.24716	NGG
AP2_sgRNA2	TTATACCATCGGACTTTGCTNNN	TTGTACTATCAAACTTAGCTCGG	5	A10	53542081	53542100	+	0.24716	NGG
AP2_sgRNA2	TTATACCATCGGACTTTGCTNNN	TTGTACTATCAAACTTAGCTCGG	5	scaffold3107_A12	22782	22801	-	0.24716	NGG
AP2_sgRNA2	TTATACCATCGGACTTTGCTNNN	TTGTACTATCAGAATTAGCTCGG	5	A03	22760769	22760788	-	0.0926852	NGG
AP2_sgRNA2	TTATACCATCGGACTTTGCTNNN	TTGTACTATCAGAATTAGCTCGG	5	A05	50577883	50577902	+	0.0926852	NGG
AP2_sgRNA2	TTATACCATCGGACTTTGCTNNN	TTGTACTATCAGAATTAGCTCGG	5	A06	8328085	8328104	+	0.0926852	NGG
AP2_sgRNA2	TTATACCATCGGACTTTGCTNNN	TTGTACTATCAGAATTAGCTCGG	5	A08	68327063	68327082	-	0.0926852	NGG
AP2_sgRNA2	TTATACCATCGGACTTTGCTNNN	TTGTACTATCAGAATTAGCTCGG	5	A11	43004178	43004197	+	0.0926852	NGG
AP2_sgRNA2	TTATACCATCGGACTTTGCTNNN	TTGTACTATCAGAATTAGCTCGG	5	D03	8388959	8388978	+	0.0926852	NGG
AP2_sgRNA2	TTATACCATCGGACTTTGCTNNN	TTGTACTATCAGAATTAGCTCGG	5	D04	45326451	45326470	-	0.0926852	NGG
AP2_sgRNA2	TTATACCATCGGACTTTGCTNNN	TTGTACTATCAGAATTAGCTCGG	5	D08	9167138	9167157	+	0.0926852	NGG
AP2_sgRNA2	TTATACCATCGGACTTTGCTNNN	TTGTACTATCAGAATTAGCTCGG	5	scaffold1884_A07	7162	7181	-	0.0926852	NGG
AP2_sgRNA2	TTATACCATCGGACTTTGCTNNN	TTGTACTATCAGAATTAGCTCGG	5	scaffold249_A02	164682	164701	+	0.0926852	NGG
AP2_sgRNA2	TTATACCATCGGACTTTGCTNNN	TTGTACTATCAGAATTAGCTCGG	5	scaffold3166_A12	277895	277914	-	0.0926852	NGG
AP2_sgRNA2	TTATACCATCGGACTTTGCTNNN	TTGTACTATCAGACTTAGCTCGG	4	D08	48109735	48109754	+	0.264815	NGG
AP2_sgRNA2	TTATACCATCGGACTTTGCTNNN	TTGTACTATCAGATTTTGGTGGG	5	D07	25648309	25648328	-	0.045515	NGG
AP2_sgRNA2	TTATACCATCGGACTTTGCTNNN	TTGTACTATCGGAATTAGCTCGG	4	A08	6786497	6786516	-	0.0926852	NGG
AP2_sgRNA2	TTATACCATCGGACTTTGCTNNN	TTGTACTATCGGAATTAGCTCGG	4	A11	54954149	54954168	+	0.0926852	NGG
AP2_sgRNA2	TTATACCATCGGACTTTGCTNNN	TTGTACTATCGGAATTAGCTCGG	4	scaffold967_A04	346846	346865	-	0.0926852	NGG
AP2_sgRNA2	TTATACCATCGGACTTTGCTNNN	TTGTACTATCGGCATTAGCTAGG	5	A12	25099381	25099400	-	0.0195127	NGG
AP2_sgRNA2	TTATACCATCGGACTTTGCTNNN	TTGTACTATTGGACTGTGGTTGG	5	A11	21302407	21302426	-	0.0202206	NGG
AP2_sgRNA2	TTATACCATCGGACTTTGCTNNN	TTGTAGCATTGGAATTGGCTGGG	5	D10	30152452	30152471	-	0.0118416	NGG
AP2_sgRNA2	TTATACCATCGGACTTTGCTNNN	TTGTAGCATTGGAATTGGCTGGG	5	D10	30301521	30301540	+	0.0118416	NGG
AP2_sgRNA2	TTATACCATCGGACTTTGCTNNN	TTGTCCCATTGGATTTTCCTGGG	5	scaffold417_A02	469944	469963	+	0.100425	NGG
AP2_sgRNA2	TTATACCATCGGACTTTGCTNNN	TTGTGCTATCGGAATTAGCTCGG	5	A02	20240564	20240583	+	0.0667333	NGG
AP2_sgRNA2	TTATACCATCGGACTTTGCTNNN	TTTCACCATCCGAGATTGCTGGG	5	D08	32292297	32292316	-	0	NGG
AP2_sgRNA2	TTATACCATCGGACTTTGCTNNN	TTTCAGCTTCAGACTTTGCTTGG	5	scaffold2075_A08	676457	676476	+	0.0978744	NGG
AP2_sgRNA2	TTATACCATCGGACTTTGCTNNN	TTTTACAATCGACCTTTGCATGG	5	A05	80261792	80261811	-	0.0585139	NGG
AP2_sgRNA2	TTATACCATCGGACTTTGCTNNN	TTTTACATTTTGACTTTGCTTGG	5	A01	1709934	1709953	+	0.0821324	NGG
AP2_sgRNA2	TTATACCATCGGACTTTGCTNNN	TTTTACCAACCTACCTTGCTAGG	5	A09	32973470	32973489	-	0.0294663	NGG
AP2_sgRNA2	TTATACCATCGGACTTTGCTNNN	TTTTACCACTGCACTTTCCTGGG	5	scaffold3705_A13	5523	5542	+	0.154602	NGG
AP2_sgRNA2	TTATACCATCGGACTTTGCTNNN	TTTTACCATAAGCCTTTTCTAGG	5	A06	27699450	27699469	+	0.0858617	NGG
AP2_sgRNA2	TTATACCATCGGACTTTGCTNNN	TTTTACCATAAGCCTTTTCTAGG	5	D06	17861478	17861497	+	0.0858617	NGG
AP2_sgRNA2	TTATACCATCGGACTTTGCTNNN	TTTTACCATAAGCCTTTTCTAGG	5	scaffold11168	553	572	-	0.0858617	NGG
AP2_sgRNA2	TTATACCATCGGACTTTGCTNNN	TTTTACCATAGGGCATTTCTTGG	5	A06	66193296	66193315	+	0.153991	NGG
AP2_sgRNA2	TTATACCATCGGACTTTGCTNNN	TTTTACCATAGGGCATTTCTTGG	5	D06	48840361	48840380	+	0.153991	NGG
AP2_sgRNA2	TTATACCATCGGACTTTGCTNNN	TTTTACCATCCGAGATTACTGGG	5	D12	23093091	23093110	+	0	NGG
AP2_sgRNA2	TTATACCATCGGACTTTGCTNNN	TTTTACCATCCGAGATTGTTAGG	5	A10	41882181	41882200	+	0	NGG
AP2_sgRNA2	TTATACCATCGGACTTTGCTNNN	TTTTACCATCGTTTTTTGTTAGG	5	D03	24131472	24131491	-	0.027567	NGG
AP2_sgRNA2	TTATACCATCGGACTTTGCTNNN	TTTTACCATCTAATTTTTCTTGG	5	A07	58612336	58612355	-	0.123881	NGG
AP2_sgRNA2	TTATACCATCGGACTTTGCTNNN	TTTTACCATGGGAGCATGCTAGG	5	A09	31697944	31697963	+	0	NGG
AP2_sgRNA2	TTATACCATCGGACTTTGCTNNN	TTTTACCATTGGACTTTATATGG	5	scaffold3704_A13	49752	49771	-	0.119408	NGG
AP2_sgRNA2	TTATACCATCGGACTTTGCTNNN	TTTTACCATTGGAGTTTTCATGG	5	A06	50063347	50063366	+	0	NGG
AP2_sgRNA2	TTATACCATCGGACTTTGCTNNN	TTTTACCCTCGGGCGTTGTTTGG	5	D06	55428713	55428732	-	0.00455299	NGG
AP2_sgRNA2	TTATACCATCGGACTTTGCTNNN	TTTTACCGTATGGCTTTGCTAGG	5	D03	34029403	34029422	+	0.112532	NGG
AP2_sgRNA2	TTATACCATCGGACTTTGCTNNN	TTTTACCTTCTCACTTTCCTTGG	5	A05	27143016	27143035	+	0.029333	NGG
AP2_sgRNA2	TTATACCATCGGACTTTGCTNNN	TTTTACGAAGGGACGTTGCTCGG	5	A08	494537	494556	-	0.00599769	NGG
AP2_sgRNA2	TTATACCATCGGACTTTGCTNNN	TTTTACGAAGGGACGTTGCTCGG	5	D08	803698	803717	-	0.00599769	NGG
AP2_sgRNA2	TTATACCATCGGACTTTGCTNNN	TTTTACTATGGGATTTTGATAGG	5	D07	11687749	11687768	-	0.070098	NGG
AP2_sgRNA2	TTATACCATCGGACTTTGCTNNN	TTTTATCACCAGACTTTGGTTGG	5	A02	6108333	6108352	+	0.0756303	NGG
AP2_sgRNA2	TTATACCATCGGACTTTGCTNNN	TTTTATCACCGGACTTTGGTTGG	4	D02	6564662	6564681	+	0.0756303	NGG
AP2_sgRNA2	TTATACCATCGGACTTTGCTNNN	TTTTCGAATAGGACTTTGCTTGG	5	A07	21953224	21953243	+	0.114706	NGG
AP2_sgRNA2	TTATACCATCGGACTTTGCTNNN	TTTTGCCATCAGCCTTTGATTGG	5	D11	46539143	46539162	+	0.0458558	NGG
AP2_sgRNA2	TTATACCATCGGACTTTGCTNNN	TTTTGCCATCCGAGATTGCTGGG	5	scaffold3798_D02	64184	64203	-	0	NGG
AP2_sgRNA2	TTATACCATCGGACTTTGCTNNN	TTTTGCCATTTGACTTTGATGGG	5	A07	30031739	30031758	+	0.0788471	NGG
AP2_sgRNA2	TTATACCATCGGACTTTGCTNNN	TTTTGCTATCTGATTTTGCTAGG	5	A04	1193460	1193479	+	0.116471	NGG
AP2_sgRNA2	TTATACCATCGGACTTTGCTNNN	TTTTTTCATTGGACTTAGCTGGG	5	A10	4963424	4963443	+	0.119642	NGG
MYB44_sgRNA1	TTGGCTGCTCACTGTGTTTANNN	AAGGCTGCTAACTATTTTTATGG	5	A05	37525842	37525861	+	0	NGG
MYB44_sgRNA1	TTGGCTGCTCACTGTGTTTANNN	AAGGTGGCTCATTGTGTTTAGGG	5	D08	53418359	53418378	+	0.16568	NGG
MYB44_sgRNA1	TTGGCTGCTCACTGTGTTTANNN	ACGACTGCTATCTGTGTTTAGGG	5	A02	74292866	74292885	+	0.205714	NGG
MYB44_sgRNA1	TTGGCTGCTCACTGTGTTTANNN	AGGGCTGTTCACTTTATTTATGG	5	D03	9888881	9888900	-	0.196	NGG
MYB44_sgRNA1	TTGGCTGCTCACTGTGTTTANNN	AGGGTTGCTCAAAGTGTTTATGG	5	scaffold2290_A09	14656	14675	-	0.264336	NGG
MYB44_sgRNA1	TTGGCTGCTCACTGTGTTTANNN	ATAGATGTTCACTATGTTTACGG	5	D09	10467714	10467733	-	0.28125	NGG
MYB44_sgRNA1	TTGGCTGCTCACTGTGTTTANNN	ATAGATGTTCACTTTGTTTACGG	5	A09	11692043	11692062	-	0.1	NGG
MYB44_sgRNA1	TTGGCTGCTCACTGTGTTTANNN	ATCGCTGGGCACTGTGATTATGG	5	A03	68499578	68499597	-	0.0816327	NGG
MYB44_sgRNA1	TTGGCTGCTCACTGTGTTTANNN	ATGACTGCGCATTTTGTTTACGG	5	A11	93106366	93106385	-	0.08	NGG
MYB44_sgRNA1	TTGGCTGCTCACTGTGTTTANNN	ATGACTGCGCATTTTGTTTACGG	5	D11	65965696	65965715	-	0.08	NGG
MYB44_sgRNA1	TTGGCTGCTCACTGTGTTTANNN	ATGCCTCTTCACTTTGTTTATGG	5	A09	70408594	70408613	-	0.0849265	NGG
MYB44_sgRNA1	TTGGCTGCTCACTGTGTTTANNN	ATGCCTCTTCACTTTGTTTATGG	5	D09	45618093	45618112	-	0.0849265	NGG
MYB44_sgRNA1	TTGGCTGCTCACTGTGTTTANNN	ATGGATGCTCCCTATGTCTATGG	5	D06	36952566	36952585	+	0.0734694	NGG
MYB44_sgRNA1	TTGGCTGCTCACTGTGTTTANNN	ATGGATGCTCCCTATGTTTATGG	4	scaffold1518_A06	551994	552013	-	0.171429	NGG
MYB44_sgRNA1	TTGGCTGCTCACTGTGTTTANNN	ATGGATGCTCCCTGTCTCTATGG	5	D02	18469221	18469240	+	0	NGG
MYB44_sgRNA1	TTGGCTGCTCACTGTGTTTANNN	ATGGCAGCCCACTGGGGTTATGG	5	A04	15746991	15747010	-	0.00470588	NGG
MYB44_sgRNA1	TTGGCTGCTCACTGTGTTTANNN	ATGGCAGCCCACTGGGGTTATGG	5	D04	23984546	23984565	+	0.00470588	NGG
MYB44_sgRNA1	TTGGCTGCTCACTGTGTTTANNN	ATGGCTCTCAACTGTGTTTATGG	5	D04	47973220	47973239	+	0.48125	NGG
MYB44_sgRNA1	TTGGCTGCTCACTGTGTTTANNN	ATGGCTGATATCTGGGTTTAAGG	5	D05	681324	681343	+	0.00866667	NGG
MYB44_sgRNA1	TTGGCTGCTCACTGTGTTTANNN	ATGGCTGCTAAGTGGATTTAGGG	5	D01	14250889	14250908	+	0.0192593	NGG
MYB44_sgRNA1	TTGGCTGCTCACTGTGTTTANNN	ATGGCTGCTAAGTGGATTTAGGG	5	scaffold14558	295	314	-	0.0192593	NGG
MYB44_sgRNA1	TTGGCTGCTCACTGTGTTTANNN	ATGGCTGCTGGATGTGTTTTGGG	5	A12	31314751	31314770	+	0.108333	NGG
MYB44_sgRNA1	TTGGCTGCTCACTGTGTTTANNN	ATGGCTTTTCACAGCGTTTATGG	5	A01	11319650	11319669	-	0.0944056	NGG
MYB44_sgRNA1	TTGGCTGCTCACTGTGTTTANNN	ATGGGAGCTCACTGTCTATAAGG	5	D10	15344347	15344366	+	0	NGG
MYB44_sgRNA1	TTGGCTGCTCACTGTGTTTANNN	ATGGTTGCTCTCTGAGTTTGTGG	5	D02	52844852	52844871	-	0.0866873	NGG
MYB44_sgRNA1	TTGGCTGCTCACTGTGTTTANNN	ATTGCTGCGCACTGTTTATAGGG	5	D07	6030600	6030619	+	0	NGG
MYB44_sgRNA1	TTGGCTGCTCACTGTGTTTANNN	CAGGATGTTCACTTTGTTTACGG	5	A05	79379319	79379338	+	0.0967033	NGG
MYB44_sgRNA1	TTGGCTGCTCACTGTGTTTANNN	CTGGCTGCTTACTTTGATCATGG	5	A10	60292628	60292647	-	0.0316507	NGG
MYB44_sgRNA1	TTGGCTGCTCACTGTGTTTANNN	CTGGCTTCGCCCTATGTTTAAGG	5	scaffold3981_D04	18278	18297	+	0.0909621	NGG
MYB44_sgRNA1	TTGGCTGCTCACTGTGTTTANNN	CTGGCTTTTCATTGTTTTTAGGG	5	A08	99854037	99854056	-	0	NGG
MYB44_sgRNA1	TTGGCTGCTCACTGTGTTTANNN	CTGGGTGCTGACTTTGTGTACGG	5	A02	38330020	38330039	+	0.0177778	NGG
MYB44_sgRNA1	TTGGCTGCTCACTGTGTTTANNN	CTGTGTGTTCTCTGTGTTTATGG	5	scaffold4099_D06	111227	111246	+	0.0503497	NGG
MYB44_sgRNA1	TTGGCTGCTCACTGTGTTTANNN	CTTGCTGCTCACCGTATTCATGG	5	A02	54133019	54133038	+	0.0933368	NGG
MYB44_sgRNA1	TTGGCTGCTCACTGTGTTTANNN	CTTGCTGCTCACCGTATTCATGG	5	scaffold3920_D03	1523014	1523033	+	0.0933368	NGG
MYB44_sgRNA1	TTGGCTGCTCACTGTGTTTANNN	GAGGATGTTCACTTTGTTTACGG	5	D04	9702871	9702890	-	0.107915	NGG
MYB44_sgRNA1	TTGGCTGCTCACTGTGTTTANNN	GCGAGTGTTCACTGTGTTTAGGG	5	D06	17986928	17986947	-	0.387391	NGG
MYB44_sgRNA1	TTGGCTGCTCACTGTGTTTANNN	GTGACTGCGCATTGTGCTTAAGG	5	D10	47291495	47291514	+	0.202558	NGG
MYB44_sgRNA1	TTGGCTGCTCACTGTGTTTANNN	GTGAGTGTTCTCTGTGTTTAGGG	5	D01	12238899	12238918	+	0.139064	NGG
MYB44_sgRNA1	TTGGCTGCTCACTGTGTTTANNN	GTGATTGCACATTGTGTTTAAGG	5	A10	79381350	79381369	+	0.273913	NGG
MYB44_sgRNA1	TTGGCTGCTCACTGTGTTTANNN	GTGCCTGCAAACTGTGTATAAGG	5	scaffold3920_D03	4260273	4260292	+	0.271684	NGG
MYB44_sgRNA1	TTGGCTGCTCACTGTGTTTANNN	GTGGATGATCACTGTTATTAAGG	5	A06	92303313	92303332	+	0	NGG
MYB44_sgRNA1	TTGGCTGCTCACTGTGTTTANNN	GTGGCGAATTACTGTGTTTATGG	5	D02	59456579	59456598	-	0.334381	NGG
MYB44_sgRNA1	TTGGCTGCTCACTGTGTTTANNN	GTGGCTGAATACTGTGTTTCCGG	5	D01	57837965	57837984	+	0.123493	NGG
MYB44_sgRNA1	TTGGCTGCTCACTGTGTTTANNN	GTGGCTGCTGCTTGTGTTTATGG	4	scaffold1336_A06	44037	44056	-	0.0801189	NGG
MYB44_sgRNA1	TTGGCTGCTCACTGTGTTTANNN	GTGGCTGTTAACTTTGTTTTAGG	5	A05	91453273	91453292	-	0.116058	NGG
MYB44_sgRNA1	TTGGCTGCTCACTGTGTTTANNN	GTGGGAGTTCACTGTTTTTATGG	5	D10	32912203	32912222	+	0	NGG
MYB44_sgRNA1	TTGGCTGCTCACTGTGTTTANNN	GTGGTTGCTCAATTTGTTAATGG	5	D07	11105607	11105626	+	0.0331263	NGG
MYB44_sgRNA1	TTGGCTGCTCACTGTGTTTANNN	GTGGTTGCTCATTGTTTATAGGG	5	D02	26250474	26250493	-	0	NGG
MYB44_sgRNA1	TTGGCTGCTCACTGTGTTTANNN	GTGGTTGCTGCTTGTGTTTATGG	5	D06	50009313	50009332	-	0.0509848	NGG
MYB44_sgRNA1	TTGGCTGCTCACTGTGTTTANNN	GTTGCTGCGCACTATGTTGAAGG	5	scaffold1003_A04	74705	74724	-	0.0555124	NGG
MYB44_sgRNA1	TTGGCTGCTCACTGTGTTTANNN	GTTGCTGCTATCTGGGTTTAAGG	5	scaffold1246_A05	57050	57069	+	0.00637681	NGG
MYB44_sgRNA1	TTGGCTGCTCACTGTGTTTANNN	GTTGGTGATCACTGGGTTTAAGG	5	scaffold1972_A08	24392	24411	-	0.00932609	NGG
MYB44_sgRNA1	TTGGCTGCTCACTGTGTTTANNN	TAAGCTGCATACTGTGGTTATGG	5	A06	63732620	63732639	-	0.0652496	NGG
MYB44_sgRNA1	TTGGCTGCTCACTGTGTTTANNN	TAAGCTGCATACTGTGGTTATGG	5	D06	39231051	39231070	-	0.0652496	NGG
MYB44_sgRNA1	TTGGCTGCTCACTGTGTTTANNN	TAAGCTGCATACTGTGGTTATGG	5	D06	39242999	39243018	-	0.0652496	NGG
MYB44_sgRNA1	TTGGCTGCTCACTGTGTTTANNN	TACGATGCTCACAGTCTTTACGG	5	A11	92374111	92374130	+	0	NGG
MYB44_sgRNA1	TTGGCTGCTCACTGTGTTTANNN	TAGGCAGCTCTCTATCTTTAGGG	5	D05	24891851	24891870	-	0	NGG
MYB44_sgRNA1	TTGGCTGCTCACTGTGTTTANNN	TAGGCTGATCAGTGTCTTCATGG	5	scaffold3920_D03	2575083	2575102	-	0	NGG
MYB44_sgRNA1	TTGGCTGCTCACTGTGTTTANNN	TAGGCTGCCAAGTATGTTTAGGG	5	D05	39660413	39660432	+	0.225641	NGG
MYB44_sgRNA1	TTGGCTGCTCACTGTGTTTANNN	TAGGCTGCTTAATCTGATTATGG	5	A06	60718668	60718687	+	0.130021	NGG
MYB44_sgRNA1	TTGGCTGCTCACTGTGTTTANNN	TAGGGTCTTCCCTGTGTTTAGGG	5	D04	16677957	16677976	-	0.122163	NGG
MYB44_sgRNA1	TTGGCTGCTCACTGTGTTTANNN	TAGGGTCTTCTCTGTGTTTAGGG	5	D02	51600368	51600387	+	0.0939719	NGG
MYB44_sgRNA1	TTGGCTGCTCACTGTGTTTANNN	TAGGGTCTTCTCTGTGTTTAGGG	5	D03	44226205	44226224	-	0.0939719	NGG
MYB44_sgRNA1	TTGGCTGCTCACTGTGTTTANNN	TAGGGTCTTCTCTGTGTTTAGGG	5	D06	17986778	17986797	-	0.0939719	NGG
MYB44_sgRNA1	TTGGCTGCTCACTGTGTTTANNN	TAGGGTCTTCTCTGTGTTTAGGG	5	D13	43938184	43938203	-	0.0939719	NGG
MYB44_sgRNA1	TTGGCTGCTCACTGTGTTTANNN	TATGATGCTCACAGTCTTTACGG	5	D11	65306841	65306860	+	0	NGG
MYB44_sgRNA1	TTGGCTGCTCACTGTGTTTANNN	TATGATGCTCACAGTCTTTACGG	5	D12	48193439	48193458	-	0	NGG
MYB44_sgRNA1	TTGGCTGCTCACTGTGTTTANNN	TCAGCTGCGGACTTTGTTTAAGG	5	D05	44633622	44633641	-	0.0412698	NGG
MYB44_sgRNA1	TTGGCTGCTCACTGTGTTTANNN	TCGACTGCTCACTTTGGTCATGG	5	D03	902611	902630	+	0.00667633	NGG
MYB44_sgRNA1	TTGGCTGCTCACTGTGTTTANNN	TCGACTGCTCATCGTTTTTAGGG	5	A03	32414675	32414694	-	0	NGG
MYB44_sgRNA1	TTGGCTGCTCACTGTGTTTANNN	TCGGCAGTTCACTTGGTTTAAGG	5	D07	8362258	8362277	+	0.00866667	NGG
MYB44_sgRNA1	TTGGCTGCTCACTGTGTTTANNN	TCGGCTCCACACCTTGTTTAAGG	5	scaffold1845_A07	13966	13985	-	0.115199	NGG
MYB44_sgRNA1	TTGGCTGCTCACTGTGTTTANNN	TCGGCTTCTAACTTTGTTTTCGG	5	scaffold3504_A13	1582022	1582041	-	0.0679184	NGG
MYB44_sgRNA1	TTGGCTGCTCACTGTGTTTANNN	TCGGTTGATCAATGTGTTTTTGG	5	A06	38525436	38525455	+	0.151948	NGG
MYB44_sgRNA1	TTGGCTGCTCACTGTGTTTANNN	TCGGTTGCTAGCTGTGTTTTTGG	5	scaffold10911	3674	3693	+	0.184364	NGG
MYB44_sgRNA1	TTGGCTGCTCACTGTGTTTANNN	TGAGTTGCTCAATTTGTTTAAGG	5	A05	44673532	44673551	+	0.0763636	NGG
MYB44_sgRNA1	TTGGCTGCTCACTGTGTTTANNN	TGAGTTTCTCAATGTGTTTATGG	5	A01	53466684	53466703	+	0.163636	NGG
MYB44_sgRNA1	TTGGCTGCTCACTGTGTTTANNN	TGGCCTGCTCCCTGTGCTTAAGG	4	A10	1939188	1939207	-	0.125564	NGG
MYB44_sgRNA1	TTGGCTGCTCACTGTGTTTANNN	TGGCCTGCTTATTGTGTTGAAGG	5	D04	4355396	4355415	-	0.0563428	NGG
MYB44_sgRNA1	TTGGCTGCTCACTGTGTTTANNN	TGGCCTGCTTCCTGTGCTTAAGG	5	D10	1714329	1714348	-	0.118178	NGG
MYB44_sgRNA1	TTGGCTGCTCACTGTGTTTANNN	TGGCTTGCTCATTTTGTTTAGGG	5	A01	55231853	55231872	-	0.0406351	NGG
MYB44_sgRNA1	TTGGCTGCTCACTGTGTTTANNN	TGGCTTGCTCATTTTGTTTAGGG	5	A05	17151522	17151541	+	0.0406351	NGG
MYB44_sgRNA1	TTGGCTGCTCACTGTGTTTANNN	TGGCTTGCTCATTTTGTTTAGGG	5	A06	46680822	46680841	+	0.0406351	NGG
MYB44_sgRNA1	TTGGCTGCTCACTGTGTTTANNN	TGGCTTGCTCATTTTGTTTAGGG	5	A06	48478923	48478942	+	0.0406351	NGG
MYB44_sgRNA1	TTGGCTGCTCACTGTGTTTANNN	TGGCTTGCTCATTTTGTTTAGGG	5	A06	85646373	85646392	+	0.0406351	NGG
MYB44_sgRNA1	TTGGCTGCTCACTGTGTTTANNN	TGGCTTGCTCATTTTGTTTAGGG	5	A07	47540172	47540191	-	0.0406351	NGG
MYB44_sgRNA1	TTGGCTGCTCACTGTGTTTANNN	TGGCTTGCTCATTTTGTTTAGGG	5	A08	49626724	49626743	-	0.0406351	NGG
MYB44_sgRNA1	TTGGCTGCTCACTGTGTTTANNN	TGGCTTGCTCATTTTGTTTAGGG	5	A08	6795675	6795694	+	0.0406351	NGG
MYB44_sgRNA1	TTGGCTGCTCACTGTGTTTANNN	TGGCTTGCTCATTTTGTTTAGGG	5	A10	30585194	30585213	+	0.0406351	NGG
MYB44_sgRNA1	TTGGCTGCTCACTGTGTTTANNN	TGGCTTGCTCATTTTGTTTAGGG	5	A11	73603408	73603427	-	0.0406351	NGG
MYB44_sgRNA1	TTGGCTGCTCACTGTGTTTANNN	TGGCTTGCTCATTTTGTTTAGGG	5	A11	73608544	73608563	-	0.0406351	NGG
MYB44_sgRNA1	TTGGCTGCTCACTGTGTTTANNN	TGGCTTGCTCATTTTGTTTAGGG	5	A13	36981196	36981215	+	0.0406351	NGG
MYB44_sgRNA1	TTGGCTGCTCACTGTGTTTANNN	TGGCTTGCTCATTTTGTTTAGGG	5	scaffold110_A01	330215	330234	-	0.0406351	NGG
MYB44_sgRNA1	TTGGCTGCTCACTGTGTTTANNN	TGGCTTGCTCATTTTGTTTAGGG	5	scaffold1161_A05	244109	244128	-	0.0406351	NGG
MYB44_sgRNA1	TTGGCTGCTCACTGTGTTTANNN	TGGCTTGCTCATTTTGTTTAGGG	5	scaffold1559_A06	45888	45907	-	0.0406351	NGG
MYB44_sgRNA1	TTGGCTGCTCACTGTGTTTANNN	TGGCTTGCTCATTTTGTTTAGGG	5	scaffold1561_A06	127092	127111	+	0.0406351	NGG
MYB44_sgRNA1	TTGGCTGCTCACTGTGTTTANNN	TGGCTTGCTCATTTTGTTTAGGG	5	scaffold3229_A12	661373	661392	-	0.0406351	NGG
MYB44_sgRNA1	TTGGCTGCTCACTGTGTTTANNN	TGGCTTGCTCATTTTGTTTAGGG	5	scaffold3556_A13	187090	187109	-	0.0406351	NGG
MYB44_sgRNA1	TTGGCTGCTCACTGTGTTTANNN	TGGCTTGCTCATTTTGTTTAGGG	5	scaffold3556_A13	192446	192465	-	0.0406351	NGG
MYB44_sgRNA1	TTGGCTGCTCACTGTGTTTANNN	TGGCTTGCTCATTTTGTTTAGGG	5	scaffold3591_A13	79808	79827	+	0.0406351	NGG
MYB44_sgRNA1	TTGGCTGCTCACTGTGTTTANNN	TGGCTTGCTCATTTTGTTTAGGG	5	scaffold4754	146509	146528	-	0.0406351	NGG
MYB44_sgRNA1	TTGGCTGCTCACTGTGTTTANNN	TGGCTTGCTCATTTTGTTTAGGG	5	scaffold544_A03	17798	17817	+	0.0406351	NGG
MYB44_sgRNA1	TTGGCTGCTCACTGTGTTTANNN	TGGCTTGCTCATTTTGTTTAGGG	5	scaffold9321	2214	2233	-	0.0406351	NGG
MYB44_sgRNA1	TTGGCTGCTCACTGTGTTTANNN	TGGGATGCTCATCGTCTTTATGG	5	D06	54385759	54385778	-	0	NGG
MYB44_sgRNA1	TTGGCTGCTCACTGTGTTTANNN	TGGGCTAATCACGGTGTTTAGGG	4	scaffold4175_D07	63182	63201	-	0.142435	NGG
MYB44_sgRNA1	TTGGCTGCTCACTGTGTTTANNN	TGGGCTGCTCTCTCTCTTTTGGG	5	D08	42196738	42196757	-	0	NGG
MYB44_sgRNA1	TTGGCTGCTCACTGTGTTTANNN	TGGGGTGCTCACTGTGTAGTTGG	5	A05	79637436	79637455	-	0.0504	NGG
MYB44_sgRNA1	TTGGCTGCTCACTGTGTTTANNN	TGGGTTACACACTGAGTTTACGG	5	A10	15556787	15556806	+	0.287368	NGG
MYB44_sgRNA1	TTGGCTGCTCACTGTGTTTANNN	TGGGTTACACACTGAGTTTACGG	5	A10	71650939	71650958	+	0.287368	NGG
MYB44_sgRNA1	TTGGCTGCTCACTGTGTTTANNN	TGGGTTACACACTGAGTTTACGG	5	D01	29598720	29598739	+	0.287368	NGG
MYB44_sgRNA1	TTGGCTGCTCACTGTGTTTANNN	TGGGTTACACACTGAGTTTACGG	5	D06	56578015	56578034	+	0.287368	NGG
MYB44_sgRNA1	TTGGCTGCTCACTGTGTTTANNN	TGGGTTACACACTGAGTTTACGG	5	D10	23765390	23765409	-	0.287368	NGG
MYB44_sgRNA1	TTGGCTGCTCACTGTGTTTANNN	TGGGTTACACACTGAGTTTACGG	5	D13	28682401	28682420	-	0.287368	NGG
MYB44_sgRNA1	TTGGCTGCTCACTGTGTTTANNN	TGGGTTACACACTGAGTTTATGG	5	A12	3100460	3100479	+	0.287368	NGG
MYB44_sgRNA1	TTGGCTGCTCACTGTGTTTANNN	TGGGTTACACACTGAGTTTATGG	5	D01	4513531	4513550	-	0.287368	NGG
MYB44_sgRNA1	TTGGCTGCTCACTGTGTTTANNN	TGGGTTACGCACTGAGTTTATGG	5	A08	51497093	51497112	-	0.191579	NGG
MYB44_sgRNA1	TTGGCTGCTCACTGTGTTTANNN	TGGGTTGCTCTCTGTTTTTGTGG	5	A06	87646482	87646501	+	0	NGG
MYB44_sgRNA1	TTGGCTGCTCACTGTGTTTANNN	TGGTGTGTTCTCTGTGTTTAGGG	5	D12	12489408	12489427	-	0.0493427	NGG
MYB44_sgRNA1	TTGGCTGCTCACTGTGTTTANNN	TTAACTGTGCACTGTGTTTACGG	4	A07	39572231	39572250	+	0.365625	NGG
MYB44_sgRNA1	TTGGCTGCTCACTGTGTTTANNN	TTAGCTCCTCGCTGTGGGTAAGG	5	D12	11258259	11258278	+	0.0131434	NGG
MYB44_sgRNA1	TTGGCTGCTCACTGTGTTTANNN	TTAGCTGATCAATGAGGTTATGG	5	A07	28913715	28913734	+	0.0237174	NGG
MYB44_sgRNA1	TTGGCTGCTCACTGTGTTTANNN	TTAGCTGATCCCTTTGTTTGTGG	5	A09	60665959	60665978	+	0.0397647	NGG
MYB44_sgRNA1	TTGGCTGCTCACTGTGTTTANNN	TTAGCTGCTCATTGTGAAAATGG	5	A10	1576077	1576096	-	0.0410256	NGG
MYB44_sgRNA1	TTGGCTGCTCACTGTGTTTANNN	TTAGCTGCTCATTGTGAAAATGG	5	A10	1598636	1598655	-	0.0410256	NGG
MYB44_sgRNA1	TTGGCTGCTCACTGTGTTTANNN	TTAGCTGCTCATTGTTCTTGTGG	5	A09	65877023	65877042	-	0	NGG
MYB44_sgRNA1	TTGGCTGCTCACTGTGTTTANNN	TTAGCTGGGCACTGTGATTGTGG	5	scaffold2867_A11	145226	145245	+	0.121729	NGG
MYB44_sgRNA1	TTGGCTGCTCACTGTGTTTANNN	TTAGCTGGGCACTGTGATTGTGG	5	scaffold6359	4573	4592	-	0.121729	NGG
MYB44_sgRNA1	TTGGCTGCTCACTGTGTTTANNN	TTAGTTGGTCAATTTGTTTATGG	5	A09	57023335	57023354	-	0.0584416	NGG
MYB44_sgRNA1	TTGGCTGCTCACTGTGTTTANNN	TTATCTGCTGGTTGTGTTTAGGG	5	A13	40462837	40462856	+	0.0371212	NGG
MYB44_sgRNA1	TTGGCTGCTCACTGTGTTTANNN	TTATCTGCTGGTTGTGTTTAGGG	5	D13	30360471	30360490	+	0.0371212	NGG
MYB44_sgRNA1	TTGGCTGCTCACTGTGTTTANNN	TTATCTGCTTACTTTGATTATGG	5	A12	58332818	58332837	-	0.0365062	NGG
MYB44_sgRNA1	TTGGCTGCTCACTGTGTTTANNN	TTCACTGCTCAGGGTGTTGAAGG	5	A03	62649778	62649797	+	0.0100334	NGG
MYB44_sgRNA1	TTGGCTGCTCACTGTGTTTANNN	TTCACTGCTCAGGGTGTTGAAGG	5	D02	45271212	45271231	+	0.0100334	NGG
MYB44_sgRNA1	TTGGCTGCTCACTGTGTTTANNN	TTCACTGGACACTGTGGTTATGG	5	A01	10438133	10438152	+	0.0243097	NGG
MYB44_sgRNA1	TTGGCTGCTCACTGTGTTTANNN	TTCACTGGGCACTGTGATTATGG	5	A01	84495614	84495633	-	0.0734694	NGG
MYB44_sgRNA1	TTGGCTGCTCACTGTGTTTANNN	TTCACTGGGCACTGTGATTATGG	5	A05	75240725	75240744	-	0.0734694	NGG
MYB44_sgRNA1	TTGGCTGCTCACTGTGTTTANNN	TTCGATGCTAGCTGTGTCTAGGG	5	A08	76757109	76757128	+	0.0530612	NGG
MYB44_sgRNA1	TTGGCTGCTCACTGTGTTTANNN	TTCGCCGATCACTGTGCTGAGGG	5	A05	959076	959095	-	0.040107	NGG
MYB44_sgRNA1	TTGGCTGCTCACTGTGTTTANNN	TTCGCCGATCACTGTGCTGAGGG	5	D05	1440114	1440133	-	0.040107	NGG
MYB44_sgRNA1	TTGGCTGCTCACTGTGTTTANNN	TTCGCCGCACACTGTGGTTGTGG	5	A06	4497074	4497093	+	0.0292095	NGG
MYB44_sgRNA1	TTGGCTGCTCACTGTGTTTANNN	TTCGCTAGACACTGTGGTTATGG	5	A01	93584045	93584064	+	0.0270108	NGG
MYB44_sgRNA1	TTGGCTGCTCACTGTGTTTANNN	TTCGCTAGACACTGTGGTTATGG	5	A02	36299406	36299425	+	0.0270108	NGG
MYB44_sgRNA1	TTGGCTGCTCACTGTGTTTANNN	TTCGCTAGGCACTGTGATTATGG	5	A06	97796847	97796866	-	0.0816327	NGG
MYB44_sgRNA1	TTGGCTGCTCACTGTGTTTANNN	TTCGCTCCTCAAGGTGCTTATGG	5	A13	79572311	79572330	-	0.0347798	NGG
MYB44_sgRNA1	TTGGCTGCTCACTGTGTTTANNN	TTCGCTGAACACTGTAGTTATGG	5	A02	14210822	14210841	+	0.0273109	NGG
MYB44_sgRNA1	TTGGCTGCTCACTGTGTTTANNN	TTCGCTGAACACTGTGGTTGTGG	5	A01	31885334	31885353	-	0.0208848	NGG
MYB44_sgRNA1	TTGGCTGCTCACTGTGTTTANNN	TTCGCTGAACACTGTGGTTGTGG	5	A01	91790656	91790675	+	0.0208848	NGG
MYB44_sgRNA1	TTGGCTGCTCACTGTGTTTANNN	TTCGCTGAACACTGTGGTTGTGG	5	A04	14334318	14334337	+	0.0208848	NGG
MYB44_sgRNA1	TTGGCTGCTCACTGTGTTTANNN	TTCGCTGAACACTGTGGTTGTGG	5	A07	40481712	40481731	+	0.0208848	NGG
MYB44_sgRNA1	TTGGCTGCTCACTGTGTTTANNN	TTCGCTGAGCACTGTAATTATGG	5	A02	74338516	74338535	+	0.0825397	NGG
MYB44_sgRNA1	TTGGCTGCTCACTGTGTTTANNN	TTCGCTGCTCAAAATGTTTACGG	4	A09	44653886	44653905	+	0.142646	NGG
MYB44_sgRNA1	TTGGCTGCTCACTGTGTTTANNN	TTCGCTGGACACTATGGTTATGG	5	A08	5978454	5978473	-	0.0202581	NGG
MYB44_sgRNA1	TTGGCTGCTCACTGTGTTTANNN	TTCGCTGGACACTGTGATTGTGG	5	A01	76738613	76738632	+	0.0936375	NGG
MYB44_sgRNA1	TTGGCTGCTCACTGTGTTTANNN	TTCGCTGGACACTGTGATTGTGG	5	A03	59590325	59590344	-	0.0936375	NGG
MYB44_sgRNA1	TTGGCTGCTCACTGTGTTTANNN	TTCGCTGGACACTGTGATTGTGG	5	A11	34612317	34612336	+	0.0936375	NGG
MYB44_sgRNA1	TTGGCTGCTCACTGTGTTTANNN	TTCGCTGGACACTGTGATTGTGG	5	A11	69783535	69783554	-	0.0936375	NGG
MYB44_sgRNA1	TTGGCTGCTCACTGTGTTTANNN	TTCGCTGGACACTGTGATTGTGG	5	A11	71593279	71593298	+	0.0936375	NGG
MYB44_sgRNA1	TTGGCTGCTCACTGTGTTTANNN	TTCGCTGGACACTGTGATTGTGG	5	scaffold304_A02	527723	527742	+	0.0936375	NGG
MYB44_sgRNA1	TTGGCTGCTCACTGTGTTTANNN	TTCGCTGGACACTGTGGTTATGG	4	A05	23878222	23878241	+	0.0270108	NGG
MYB44_sgRNA1	TTGGCTGCTCACTGTGTTTANNN	TTCGCTGGACACTGTGGTTATGG	4	A07	13351378	13351397	-	0.0270108	NGG
MYB44_sgRNA1	TTGGCTGCTCACTGTGTTTANNN	TTCGCTGGACACTGTGGTTATGG	4	A07	18515056	18515075	-	0.0270108	NGG
MYB44_sgRNA1	TTGGCTGCTCACTGTGTTTANNN	TTCGCTGGACACTGTGGTTATGG	4	A11	29619416	29619435	+	0.0270108	NGG
MYB44_sgRNA1	TTGGCTGCTCACTGTGTTTANNN	TTCGCTGGACACTGTGGTTATGG	4	A13	59873371	59873390	-	0.0270108	NGG
MYB44_sgRNA1	TTGGCTGCTCACTGTGTTTANNN	TTCGCTGGACACTGTGGTTATGG	4	scaffold2666_A10	17681	17700	-	0.0270108	NGG
MYB44_sgRNA1	TTGGCTGCTCACTGTGTTTANNN	TTCGCTGGACACTGTGGTTGAGG	5	scaffold967_A04	915066	915085	-	0.0206553	NGG
MYB44_sgRNA1	TTGGCTGCTCACTGTGTTTANNN	TTCGCTGGACACTGTGGTTGCGG	5	A06	19993791	19993810	-	0.0206553	NGG
MYB44_sgRNA1	TTGGCTGCTCACTGTGTTTANNN	TTCGCTGGACACTGTGGTTGTGG	5	A01	45866167	45866186	+	0.0206553	NGG
MYB44_sgRNA1	TTGGCTGCTCACTGTGTTTANNN	TTCGCTGGACACTGTGGTTGTGG	5	A01	68780992	68781011	-	0.0206553	NGG
MYB44_sgRNA1	TTGGCTGCTCACTGTGTTTANNN	TTCGCTGGACACTGTGGTTGTGG	5	A01	72551304	72551323	-	0.0206553	NGG
MYB44_sgRNA1	TTGGCTGCTCACTGTGTTTANNN	TTCGCTGGACACTGTGGTTGTGG	5	A01	74574015	74574034	-	0.0206553	NGG
MYB44_sgRNA1	TTGGCTGCTCACTGTGTTTANNN	TTCGCTGGACACTGTGGTTGTGG	5	A03	10899844	10899863	-	0.0206553	NGG
MYB44_sgRNA1	TTGGCTGCTCACTGTGTTTANNN	TTCGCTGGACACTGTGGTTGTGG	5	A03	12482543	12482562	+	0.0206553	NGG
MYB44_sgRNA1	TTGGCTGCTCACTGTGTTTANNN	TTCGCTGGACACTGTGGTTGTGG	5	A03	48446514	48446533	+	0.0206553	NGG
MYB44_sgRNA1	TTGGCTGCTCACTGTGTTTANNN	TTCGCTGGACACTGTGGTTGTGG	5	A03	60083463	60083482	-	0.0206553	NGG
MYB44_sgRNA1	TTGGCTGCTCACTGTGTTTANNN	TTCGCTGGACACTGTGGTTGTGG	5	A03	92719223	92719242	-	0.0206553	NGG
MYB44_sgRNA1	TTGGCTGCTCACTGTGTTTANNN	TTCGCTGGACACTGTGGTTGTGG	5	A04	25552372	25552391	-	0.0206553	NGG
MYB44_sgRNA1	TTGGCTGCTCACTGTGTTTANNN	TTCGCTGGACACTGTGGTTGTGG	5	A04	43546051	43546070	+	0.0206553	NGG
MYB44_sgRNA1	TTGGCTGCTCACTGTGTTTANNN	TTCGCTGGACACTGTGGTTGTGG	5	A04	43547054	43547073	+	0.0206553	NGG
MYB44_sgRNA1	TTGGCTGCTCACTGTGTTTANNN	TTCGCTGGACACTGTGGTTGTGG	5	A04	56983982	56984001	-	0.0206553	NGG
MYB44_sgRNA1	TTGGCTGCTCACTGTGTTTANNN	TTCGCTGGACACTGTGGTTGTGG	5	A05	45715265	45715284	-	0.0206553	NGG
MYB44_sgRNA1	TTGGCTGCTCACTGTGTTTANNN	TTCGCTGGACACTGTGGTTGTGG	5	A05	54406844	54406863	+	0.0206553	NGG
MYB44_sgRNA1	TTGGCTGCTCACTGTGTTTANNN	TTCGCTGGACACTGTGGTTGTGG	5	A06	21308773	21308792	-	0.0206553	NGG
MYB44_sgRNA1	TTGGCTGCTCACTGTGTTTANNN	TTCGCTGGACACTGTGGTTGTGG	5	A06	3986699	3986718	-	0.0206553	NGG
MYB44_sgRNA1	TTGGCTGCTCACTGTGTTTANNN	TTCGCTGGACACTGTGGTTGTGG	5	A07	19976957	19976976	-	0.0206553	NGG
MYB44_sgRNA1	TTGGCTGCTCACTGTGTTTANNN	TTCGCTGGACACTGTGGTTGTGG	5	A07	37334244	37334263	-	0.0206553	NGG
MYB44_sgRNA1	TTGGCTGCTCACTGTGTTTANNN	TTCGCTGGACACTGTGGTTGTGG	5	A07	56349990	56350009	-	0.0206553	NGG
MYB44_sgRNA1	TTGGCTGCTCACTGTGTTTANNN	TTCGCTGGACACTGTGGTTGTGG	5	A08	24482539	24482558	-	0.0206553	NGG
MYB44_sgRNA1	TTGGCTGCTCACTGTGTTTANNN	TTCGCTGGACACTGTGGTTGTGG	5	A08	51541371	51541390	+	0.0206553	NGG
MYB44_sgRNA1	TTGGCTGCTCACTGTGTTTANNN	TTCGCTGGACACTGTGGTTGTGG	5	A08	59788795	59788814	-	0.0206553	NGG
MYB44_sgRNA1	TTGGCTGCTCACTGTGTTTANNN	TTCGCTGGACACTGTGGTTGTGG	5	A08	69390767	69390786	-	0.0206553	NGG
MYB44_sgRNA1	TTGGCTGCTCACTGTGTTTANNN	TTCGCTGGACACTGTGGTTGTGG	5	A08	80619300	80619319	-	0.0206553	NGG
MYB44_sgRNA1	TTGGCTGCTCACTGTGTTTANNN	TTCGCTGGACACTGTGGTTGTGG	5	A08	93943976	93943995	-	0.0206553	NGG
MYB44_sgRNA1	TTGGCTGCTCACTGTGTTTANNN	TTCGCTGGACACTGTGGTTGTGG	5	A09	24583939	24583958	-	0.0206553	NGG
MYB44_sgRNA1	TTGGCTGCTCACTGTGTTTANNN	TTCGCTGGACACTGTGGTTGTGG	5	A09	64153784	64153803	-	0.0206553	NGG
MYB44_sgRNA1	TTGGCTGCTCACTGTGTTTANNN	TTCGCTGGACACTGTGGTTGTGG	5	A10	31792837	31792856	+	0.0206553	NGG
MYB44_sgRNA1	TTGGCTGCTCACTGTGTTTANNN	TTCGCTGGACACTGTGGTTGTGG	5	A10	60143064	60143083	+	0.0206553	NGG
MYB44_sgRNA1	TTGGCTGCTCACTGTGTTTANNN	TTCGCTGGACACTGTGGTTGTGG	5	A10	84221121	84221140	+	0.0206553	NGG
MYB44_sgRNA1	TTGGCTGCTCACTGTGTTTANNN	TTCGCTGGACACTGTGGTTGTGG	5	A11	30898915	30898934	-	0.0206553	NGG
MYB44_sgRNA1	TTGGCTGCTCACTGTGTTTANNN	TTCGCTGGACACTGTGGTTGTGG	5	A11	32742089	32742108	+	0.0206553	NGG
MYB44_sgRNA1	TTGGCTGCTCACTGTGTTTANNN	TTCGCTGGACACTGTGGTTGTGG	5	A11	53205371	53205390	-	0.0206553	NGG
MYB44_sgRNA1	TTGGCTGCTCACTGTGTTTANNN	TTCGCTGGACACTGTGGTTGTGG	5	A11	60451152	60451171	+	0.0206553	NGG
MYB44_sgRNA1	TTGGCTGCTCACTGTGTTTANNN	TTCGCTGGACACTGTGGTTGTGG	5	A11	63689018	63689037	-	0.0206553	NGG
MYB44_sgRNA1	TTGGCTGCTCACTGTGTTTANNN	TTCGCTGGACACTGTGGTTGTGG	5	A12	16722236	16722255	+	0.0206553	NGG
MYB44_sgRNA1	TTGGCTGCTCACTGTGTTTANNN	TTCGCTGGACACTGTGGTTGTGG	5	A12	44146180	44146199	+	0.0206553	NGG
MYB44_sgRNA1	TTGGCTGCTCACTGTGTTTANNN	TTCGCTGGACACTGTGGTTGTGG	5	A12	50402790	50402809	-	0.0206553	NGG
MYB44_sgRNA1	TTGGCTGCTCACTGTGTTTANNN	TTCGCTGGACACTGTGGTTGTGG	5	A12	63623709	63623728	+	0.0206553	NGG
MYB44_sgRNA1	TTGGCTGCTCACTGTGTTTANNN	TTCGCTGGACACTGTGGTTGTGG	5	A13	44047824	44047843	+	0.0206553	NGG
MYB44_sgRNA1	TTGGCTGCTCACTGTGTTTANNN	TTCGCTGGACACTGTGGTTGTGG	5	A13	44109799	44109818	+	0.0206553	NGG
MYB44_sgRNA1	TTGGCTGCTCACTGTGTTTANNN	TTCGCTGGACACTGTGGTTGTGG	5	A13	51327169	51327188	+	0.0206553	NGG
MYB44_sgRNA1	TTGGCTGCTCACTGTGTTTANNN	TTCGCTGGACACTGTGGTTGTGG	5	A13	54212777	54212796	-	0.0206553	NGG
MYB44_sgRNA1	TTGGCTGCTCACTGTGTTTANNN	TTCGCTGGACACTGTGGTTGTGG	5	A13	58459381	58459400	+	0.0206553	NGG
MYB44_sgRNA1	TTGGCTGCTCACTGTGTTTANNN	TTCGCTGGACACTGTGGTTGTGG	5	A13	68252257	68252276	+	0.0206553	NGG
MYB44_sgRNA1	TTGGCTGCTCACTGTGTTTANNN	TTCGCTGGACACTGTGGTTGTGG	5	scaffold1092_A05	381766	381785	+	0.0206553	NGG
MYB44_sgRNA1	TTGGCTGCTCACTGTGTTTANNN	TTCGCTGGACACTGTGGTTGTGG	5	scaffold1168_A05	481901	481920	+	0.0206553	NGG
MYB44_sgRNA1	TTGGCTGCTCACTGTGTTTANNN	TTCGCTGGACACTGTGGTTGTGG	5	scaffold1176_A05	1060638	1060657	-	0.0206553	NGG
MYB44_sgRNA1	TTGGCTGCTCACTGTGTTTANNN	TTCGCTGGACACTGTGGTTGTGG	5	scaffold1176_A05	148683	148702	-	0.0206553	NGG
MYB44_sgRNA1	TTGGCTGCTCACTGTGTTTANNN	TTCGCTGGACACTGTGGTTGTGG	5	scaffold1695_A07	7741	7760	+	0.0206553	NGG
MYB44_sgRNA1	TTGGCTGCTCACTGTGTTTANNN	TTCGCTGGACACTGTGGTTGTGG	5	scaffold1845_A07	73001	73020	-	0.0206553	NGG
MYB44_sgRNA1	TTGGCTGCTCACTGTGTTTANNN	TTCGCTGGACACTGTGGTTGTGG	5	scaffold2106_A08	807011	807030	+	0.0206553	NGG
MYB44_sgRNA1	TTGGCTGCTCACTGTGTTTANNN	TTCGCTGGACACTGTGGTTGTGG	5	scaffold2255_A08	54756	54775	+	0.0206553	NGG
MYB44_sgRNA1	TTGGCTGCTCACTGTGTTTANNN	TTCGCTGGACACTGTGGTTGTGG	5	scaffold2851_A11	1017173	1017192	-	0.0206553	NGG
MYB44_sgRNA1	TTGGCTGCTCACTGTGTTTANNN	TTCGCTGGACACTGTGGTTGTGG	5	scaffold2851_A11	1030680	1030699	-	0.0206553	NGG
MYB44_sgRNA1	TTGGCTGCTCACTGTGTTTANNN	TTCGCTGGACACTGTGGTTGTGG	5	scaffold2903_A11	4482	4501	+	0.0206553	NGG
MYB44_sgRNA1	TTGGCTGCTCACTGTGTTTANNN	TTCGCTGGACACTGTGGTTGTGG	5	scaffold2960_A11	17775	17794	-	0.0206553	NGG
MYB44_sgRNA1	TTGGCTGCTCACTGTGTTTANNN	TTCGCTGGACACTGTGGTTGTGG	5	scaffold3039_A11	206477	206496	-	0.0206553	NGG
MYB44_sgRNA1	TTGGCTGCTCACTGTGTTTANNN	TTCGCTGGACACTGTGGTTGTGG	5	scaffold3166_A12	55424	55443	+	0.0206553	NGG
MYB44_sgRNA1	TTGGCTGCTCACTGTGTTTANNN	TTCGCTGGACACTGTGGTTGTGG	5	scaffold3264_A12	281528	281547	+	0.0206553	NGG
MYB44_sgRNA1	TTGGCTGCTCACTGTGTTTANNN	TTCGCTGGACACTGTGGTTGTGG	5	scaffold3436_A13	29397	29416	-	0.0206553	NGG
MYB44_sgRNA1	TTGGCTGCTCACTGTGTTTANNN	TTCGCTGGACACTGTGGTTGTGG	5	scaffold3570_A13	2593972	2593991	+	0.0206553	NGG
MYB44_sgRNA1	TTGGCTGCTCACTGTGTTTANNN	TTCGCTGGACACTGTGGTTGTGG	5	scaffold3597_A13	10708	10727	+	0.0206553	NGG
MYB44_sgRNA1	TTGGCTGCTCACTGTGTTTANNN	TTCGCTGGACACTGTGGTTGTGG	5	scaffold645_A03	16293	16312	+	0.0206553	NGG
MYB44_sgRNA1	TTGGCTGCTCACTGTGTTTANNN	TTCGCTGGACACTGTGGTTGTGG	5	scaffold920_A04	4370	4389	+	0.0206553	NGG
MYB44_sgRNA1	TTGGCTGCTCACTGTGTTTANNN	TTCGCTGGCCACTGTGGTTGTGG	5	A08	15699404	15699423	-	0.0205331	NGG
MYB44_sgRNA1	TTGGCTGCTCACTGTGTTTANNN	TTCGCTGGGAACTGTGATTATGG	5	A07	28613864	28613883	+	0.0707483	NGG
MYB44_sgRNA1	TTGGCTGCTCACTGTGTTTANNN	TTCGCTGGGCACTGTGATTATGG	4	A07	18310922	18310941	+	0.0816327	NGG
MYB44_sgRNA1	TTGGCTGCTCACTGTGTTTANNN	TTCGCTGGGCACTGTGATTATGG	4	scaffold2461_A10	48536	48555	+	0.0816327	NGG
MYB44_sgRNA1	TTGGCTGCTCACTGTGTTTANNN	TTCGCTGGGCACTGTGATTATGG	4	scaffold867_A04	33413	33432	-	0.0816327	NGG
MYB44_sgRNA1	TTGGCTGCTCACTGTGTTTANNN	TTCGCTGGGCACTGTGATTGTGG	5	A03	30717170	30717189	-	0.062425	NGG
MYB44_sgRNA1	TTGGCTGCTCACTGTGTTTANNN	TTCGCTGGGCACTGTGATTGTGG	5	A03	40716322	40716341	+	0.062425	NGG
MYB44_sgRNA1	TTGGCTGCTCACTGTGTTTANNN	TTCGCTGGGCACTGTGATTGTGG	5	A03	56442352	56442371	+	0.062425	NGG
MYB44_sgRNA1	TTGGCTGCTCACTGTGTTTANNN	TTCGCTGGGCACTGTGATTGTGG	5	A03	67791833	67791852	-	0.062425	NGG
MYB44_sgRNA1	TTGGCTGCTCACTGTGTTTANNN	TTCGCTGGGCACTGTGATTGTGG	5	A04	48782174	48782193	+	0.062425	NGG
MYB44_sgRNA1	TTGGCTGCTCACTGTGTTTANNN	TTCGCTGGGCACTGTGATTGTGG	5	A04	8903043	8903062	+	0.062425	NGG
MYB44_sgRNA1	TTGGCTGCTCACTGTGTTTANNN	TTCGCTGGGCACTGTGATTGTGG	5	A04	9657023	9657042	+	0.062425	NGG
MYB44_sgRNA1	TTGGCTGCTCACTGTGTTTANNN	TTCGCTGGGCACTGTGATTGTGG	5	A05	85341156	85341175	-	0.062425	NGG
MYB44_sgRNA1	TTGGCTGCTCACTGTGTTTANNN	TTCGCTGGGCACTGTGATTGTGG	5	A06	31987079	31987098	-	0.062425	NGG
MYB44_sgRNA1	TTGGCTGCTCACTGTGTTTANNN	TTCGCTGGGCACTGTGATTGTGG	5	A06	55258019	55258038	-	0.062425	NGG
MYB44_sgRNA1	TTGGCTGCTCACTGTGTTTANNN	TTCGCTGGGCACTGTGATTGTGG	5	A07	43915558	43915577	-	0.062425	NGG
MYB44_sgRNA1	TTGGCTGCTCACTGTGTTTANNN	TTCGCTGGGCACTGTGATTGTGG	5	A07	46661898	46661917	+	0.062425	NGG
MYB44_sgRNA1	TTGGCTGCTCACTGTGTTTANNN	TTCGCTGGGCACTGTGATTGTGG	5	A08	25333980	25333999	+	0.062425	NGG
MYB44_sgRNA1	TTGGCTGCTCACTGTGTTTANNN	TTCGCTGGGCACTGTGATTGTGG	5	A08	53429304	53429323	-	0.062425	NGG
MYB44_sgRNA1	TTGGCTGCTCACTGTGTTTANNN	TTCGCTGGGCACTGTGATTGTGG	5	A08	5973434	5973453	+	0.062425	NGG
MYB44_sgRNA1	TTGGCTGCTCACTGTGTTTANNN	TTCGCTGGGCACTGTGATTGTGG	5	A08	7809479	7809498	+	0.062425	NGG
MYB44_sgRNA1	TTGGCTGCTCACTGTGTTTANNN	TTCGCTGGGCACTGTGATTGTGG	5	A08	91009660	91009679	-	0.062425	NGG
MYB44_sgRNA1	TTGGCTGCTCACTGTGTTTANNN	TTCGCTGGGCACTGTGATTGTGG	5	A08	92685841	92685860	+	0.062425	NGG
MYB44_sgRNA1	TTGGCTGCTCACTGTGTTTANNN	TTCGCTGGGCACTGTGATTGTGG	5	A09	18910328	18910347	+	0.062425	NGG
MYB44_sgRNA1	TTGGCTGCTCACTGTGTTTANNN	TTCGCTGGGCACTGTGATTGTGG	5	A10	48043692	48043711	+	0.062425	NGG
MYB44_sgRNA1	TTGGCTGCTCACTGTGTTTANNN	TTCGCTGGGCACTGTGATTGTGG	5	A10	63220727	63220746	+	0.062425	NGG
MYB44_sgRNA1	TTGGCTGCTCACTGTGTTTANNN	TTCGCTGGGCACTGTGATTGTGG	5	A11	12381891	12381910	+	0.062425	NGG
MYB44_sgRNA1	TTGGCTGCTCACTGTGTTTANNN	TTCGCTGGGCACTGTGATTGTGG	5	A11	15961801	15961820	-	0.062425	NGG
MYB44_sgRNA1	TTGGCTGCTCACTGTGTTTANNN	TTCGCTGGGCACTGTGATTGTGG	5	A11	21247842	21247861	-	0.062425	NGG
MYB44_sgRNA1	TTGGCTGCTCACTGTGTTTANNN	TTCGCTGGGCACTGTGATTGTGG	5	A11	74123827	74123846	-	0.062425	NGG
MYB44_sgRNA1	TTGGCTGCTCACTGTGTTTANNN	TTCGCTGGGCACTGTGATTGTGG	5	A11	81567436	81567455	-	0.062425	NGG
MYB44_sgRNA1	TTGGCTGCTCACTGTGTTTANNN	TTCGCTGGGCACTGTGATTGTGG	5	A11	82353520	82353539	+	0.062425	NGG
MYB44_sgRNA1	TTGGCTGCTCACTGTGTTTANNN	TTCGCTGGGCACTGTGATTGTGG	5	A12	9309564	9309583	+	0.062425	NGG
MYB44_sgRNA1	TTGGCTGCTCACTGTGTTTANNN	TTCGCTGGGCACTGTGATTGTGG	5	A13	56738847	56738866	-	0.062425	NGG
MYB44_sgRNA1	TTGGCTGCTCACTGTGTTTANNN	TTCGCTGGGCACTGTGATTGTGG	5	scaffold1006_A04	40358	40377	+	0.062425	NGG
MYB44_sgRNA1	TTGGCTGCTCACTGTGTTTANNN	TTCGCTGGGCACTGTGATTGTGG	5	scaffold2375_A09	38889	38908	+	0.062425	NGG
MYB44_sgRNA1	TTGGCTGCTCACTGTGTTTANNN	TTCGCTGGGCACTGTGATTGTGG	5	scaffold626_A03	857399	857418	-	0.062425	NGG
MYB44_sgRNA1	TTGGCTGCTCACTGTGTTTANNN	TTCGCTGGGCACTGTGATTGTGG	5	scaffold722_A03	48944	48963	-	0.062425	NGG
MYB44_sgRNA1	TTGGCTGCTCACTGTGTTTANNN	TTCGCTGGGCACTGTGATTGTGG	5	scaffold779_A04	12967	12986	+	0.062425	NGG
MYB44_sgRNA1	TTGGCTGCTCACTGTGTTTANNN	TTCGCTGGGCACTGTGGTTGTGG	5	A06	18064876	18064895	+	0.0137702	NGG
MYB44_sgRNA1	TTGGCTGCTCACTGTGTTTANNN	TTCGCTGGGCACTGTGGTTGTGG	5	A11	61139614	61139633	+	0.0137702	NGG
MYB44_sgRNA1	TTGGCTGCTCACTGTGTTTANNN	TTCGCTGGGCACTGTGGTTGTGG	5	A13	32713853	32713872	-	0.0137702	NGG
MYB44_sgRNA1	TTGGCTGCTCACTGTGTTTANNN	TTCGCTGGGCACTGTGTTTGTGG	4	A10	39461728	39461747	-	0.117047	NGG
MYB44_sgRNA1	TTGGCTGCTCACTGTGTTTANNN	TTCGCTTCTCAACGTGATTATGG	5	D10	60492410	60492429	-	0.0660993	NGG
MYB44_sgRNA1	TTGGCTGCTCACTGTGTTTANNN	TTCGCTTGGCACTGTGATTATGG	5	A03	83363241	83363260	+	0.0466472	NGG
MYB44_sgRNA1	TTGGCTGCTCACTGTGTTTANNN	TTCGCTTGGCACTGTGATTATGG	5	scaffold1716_A07	145167	145186	+	0.0466472	NGG
MYB44_sgRNA1	TTGGCTGCTCACTGTGTTTANNN	TTCGTTACTCACTCTTTTTATGG	5	D11	44952985	44953004	-	0	NGG
MYB44_sgRNA1	TTGGCTGCTCACTGTGTTTANNN	TTCGTTGAACACTGTGGTTATGG	5	A03	18985277	18985296	-	0.0173797	NGG
MYB44_sgRNA1	TTGGCTGCTCACTGTGTTTANNN	TTCGTTGCCCACAGTGTTTGAGG	5	A08	11626719	11626738	+	0.119609	NGG
MYB44_sgRNA1	TTGGCTGCTCACTGTGTTTANNN	TTCGTTGCTTACTGTGTTAGTGG	5	D11	66054825	66054844	+	0.0503303	NGG
MYB44_sgRNA1	TTGGCTGCTCACTGTGTTTANNN	TTCGTTGGACACTGTGGTTATGG	5	scaffold2851_A11	533427	533446	+	0.0171887	NGG
MYB44_sgRNA1	TTGGCTGCTCACTGTGTTTANNN	TTCGTTGGGCACTGTGATTATGG	5	A02	41737523	41737542	+	0.0519481	NGG
MYB44_sgRNA1	TTGGCTGCTCACTGTGTTTANNN	TTCTAAGCTCAATGTGTTTAGGG	5	scaffold3436_A13	13844	13863	+	0.0494743	NGG
MYB44_sgRNA1	TTGGCTGCTCACTGTGTTTANNN	TTCTCTGACCACTGTTTTTAAGG	5	D05	1643132	1643151	+	0	NGG
MYB44_sgRNA1	TTGGCTGCTCACTGTGTTTANNN	TTCTCTGCTTATAGTGTTTAGGG	5	D11	925231	925250	+	0.0490703	NGG
MYB44_sgRNA1	TTGGCTGCTCACTGTGTTTANNN	TTCTCTGCTTGCTCTGTTTATGG	5	A05	1179621	1179640	+	0.0366692	NGG
MYB44_sgRNA1	TTGGCTGCTCACTGTGTTTANNN	TTCTCTGCTTGCTCTGTTTATGG	5	D05	1569132	1569151	+	0.0366692	NGG
MYB44_sgRNA1	TTGGCTGCTCACTGTGTTTANNN	TTCTCTGTTCGCTGTTTTTATGG	5	D05	47684923	47684942	-	0	NGG
MYB44_sgRNA1	TTGGCTGCTCACTGTGTTTANNN	TTCTGAGCTCAATGTGTTTAAGG	5	scaffold1925_A08	61190	61209	-	0.0519481	NGG
MYB44_sgRNA1	TTGGCTGCTCACTGTGTTTANNN	TTCTGAGCTCAATGTGTTTAGGG	5	A10	53833098	53833117	+	0.0519481	NGG
MYB44_sgRNA1	TTGGCTGCTCACTGTGTTTANNN	TTCTGTGAGCACTGTGTTTATGG	5	D13	21740416	21740435	-	0.0337662	NGG
MYB44_sgRNA1	TTGGCTGCTCACTGTGTTTANNN	TTCTTTGTTCACCGTGTTTAAGG	5	D03	1198111	1198130	+	0.0614816	NGG
MYB44_sgRNA1	TTGGCTGCTCACTGTGTTTANNN	TTGAATGCTCACTATCTCTATGG	5	D13	32413113	32413132	+	0	NGG
MYB44_sgRNA1	TTGGCTGCTCACTGTGTTTANNN	TTGAATTCTCAATTTGTTTACGG	5	D13	3236596	3236615	-	0.0559767	NGG
MYB44_sgRNA1	TTGGCTGCTCACTGTGTTTANNN	TTGACAACTGACTGTGTCTACGG	5	A08	91273701	91273720	-	0.13	NGG
MYB44_sgRNA1	TTGGCTGCTCACTGTGTTTANNN	TTGACCCCTCTATGTGTTTATGG	5	A11	36688288	36688307	-	0.123626	NGG
MYB44_sgRNA1	TTGGCTGCTCACTGTGTTTANNN	TTGACTACTCTGTTTGTTTAAGG	5	A01	67120131	67120150	-	0.0328205	NGG
MYB44_sgRNA1	TTGGCTGCTCACTGTGTTTANNN	TTGACTATTCATTTTGTTTATGG	5	A08	35662557	35662576	-	0.113077	NGG
MYB44_sgRNA1	TTGGCTGCTCACTGTGTTTANNN	TTGACTCCTCACAGTGTGTTCGG	5	D13	15640686	15640705	+	0.0856731	NGG
MYB44_sgRNA1	TTGGCTGCTCACTGTGTTTANNN	TTGACTCCTCACAGTGTGTTGGG	5	A07	10492652	10492671	+	0.0856731	NGG
MYB44_sgRNA1	TTGGCTGCTCACTGTGTTTANNN	TTGACTCCTCACAGTGTGTTGGG	5	D12	35343684	35343703	-	0.0856731	NGG
MYB44_sgRNA1	TTGGCTGCTCACTGTGTTTANNN	TTGACTCCTCACTGTGTGTTGGG	4	D01	3271971	3271990	+	0.12375	NGG
MYB44_sgRNA1	TTGGCTGCTCACTGTGTTTANNN	TTGACTCCTCTTTGTCTTTATGG	5	A05	63424181	63424200	-	0	NGG
MYB44_sgRNA1	TTGGCTGCTCACTGTGTTTANNN	TTGACTCTTCAATTTGTTTATGG	5	D05	16128287	16128306	-	0.103125	NGG
MYB44_sgRNA1	TTGGCTGCTCACTGTGTTTANNN	TTGACTGCCCATTGTGTTTAAGG	3	scaffold3920_D03	2632420	2632439	+	0.447337	NGG
MYB44_sgRNA1	TTGGCTGCTCACTGTGTTTANNN	TTGACTGCTCCTTATCTTTATGG	5	D04	37197733	37197752	+	0	NGG
MYB44_sgRNA1	TTGGCTGCTCACTGTGTTTANNN	TTGACTGCTTACTTTCTTCAGGG	5	D06	2997711	2997730	-	0	NGG
MYB44_sgRNA1	TTGGCTGCTCACTGTGTTTANNN	TTGACTGCTTACTTTCTTCAGGG	5	scaffold1262_A06	29705	29724	+	0	NGG
MYB44_sgRNA1	TTGGCTGCTCACTGTGTTTANNN	TTGACTGGGCACTGTGATTGTGG	5	A04	56794328	56794347	+	0.146074	NGG
MYB44_sgRNA1	TTGGCTGCTCACTGTGTTTANNN	TTGACTGTGCTCTTTGTTTATGG	5	A01	48855806	48855825	+	0.04	NGG
MYB44_sgRNA1	TTGGCTGCTCACTGTGTTTANNN	TTGACTGTTAATTGTGTTGATGG	5	A11	88101894	88101913	-	0.091875	NGG
MYB44_sgRNA1	TTGGCTGCTCACTGTGTTTANNN	TTGACTTCTCAATTTCTTTACGG	5	A06	86628777	86628796	-	0	NGG
MYB44_sgRNA1	TTGGCTGCTCACTGTGTTTANNN	TTGACTTCTCACTCTAATTATGG	5	A06	27852129	27852148	+	0.117551	NGG
MYB44_sgRNA1	TTGGCTGCTCACTGTGTTTANNN	TTGACTTCTCAGAGCGTTTAAGG	5	A03	77138073	77138092	+	0.0431568	NGG
MYB44_sgRNA1	TTGGCTGCTCACTGTGTTTANNN	TTGACTTCTCATAGTGTTTTCGG	5	A08	43436791	43436810	+	0.11503	NGG
MYB44_sgRNA1	TTGGCTGCTCACTGTGTTTANNN	TTGACTTCTCATTGTTTTTTCGG	5	A06	83613613	83613632	-	0	NGG
MYB44_sgRNA1	TTGGCTGCTCACTGTGTTTANNN	TTGACTTCTTAATGTGTTTTAGG	5	A06	81377302	81377321	+	0.207443	NGG
MYB44_sgRNA1	TTGGCTGCTCACTGTGTTTANNN	TTGATTCCTCACTGTGTTTTGGG	4	D11	22225256	22225275	-	0.23625	NGG
MYB44_sgRNA1	TTGGCTGCTCACTGTGTTTANNN	TTGATTGCTCATTTTGTATATGG	5	A10	25573200	25573219	-	0.0548252	NGG
MYB44_sgRNA1	TTGGCTGCTCACTGTGTTTANNN	TTGATTTCTCACTGTGTGTTGGG	5	D02	10336180	10336199	+	0.0654545	NGG
MYB44_sgRNA1	TTGGCTGCTCACTGTGTTTANNN	TTGCATGCGCATAGTGTTTAGGG	5	D10	46096230	46096249	+	0.0698125	NGG
MYB44_sgRNA1	TTGGCTGCTCACTGTGTTTANNN	TTGCATGCTCATAGTGTTTAGGG	4	A10	76975793	76975812	+	0.112774	NGG
MYB44_sgRNA1	TTGGCTGCTCACTGTGTTTANNN	TTGCCAGATCACTCTGTTAAAGG	5	D12	18567140	18567159	-	0.0365186	NGG
MYB44_sgRNA1	TTGGCTGCTCACTGTGTTTANNN	TTGCCTACTCACGGTATTCATGG	5	D06	49647765	49647784	+	0.0380986	NGG
MYB44_sgRNA1	TTGGCTGCTCACTGTGTTTANNN	TTGCCTACTCAGGGTATTTACGG	5	A02	73976081	73976100	-	0.0613811	NGG
MYB44_sgRNA1	TTGGCTGCTCACTGTGTTTANNN	TTGCCTGATTACTATTTTTATGG	5	scaffold3500_A13	348951	348970	-	0	NGG
MYB44_sgRNA1	TTGGCTGCTCACTGTGTTTANNN	TTGCCTGCACATGGTGTGTAAGG	5	A02	16822996	16823015	+	0.0230179	NGG
MYB44_sgRNA1	TTGGCTGCTCACTGTGTTTANNN	TTGCCTGCTAATTGTGTCAATGG	5	D05	26623197	26623216	-	0.0302521	NGG
MYB44_sgRNA1	TTGGCTGCTCACTGTGTTTANNN	TTGCCTGCTCAAGGTATTCACGG	5	scaffold3384_A12	20371	20390	+	0.0272133	NGG
MYB44_sgRNA1	TTGGCTGCTCACTGTGTTTANNN	TTGCCTGCTCAGGGTATTCACGG	5	A02	45035478	45035497	-	0.0169327	NGG
MYB44_sgRNA1	TTGGCTGCTCACTGTGTTTANNN	TTGCCTGCTCAGGGTATTCACGG	5	D13	43598051	43598070	+	0.0169327	NGG
MYB44_sgRNA1	TTGGCTGCTCACTGTGTTTANNN	TTGCCTGCTCAGGGTATTCATGG	5	D12	36687830	36687849	-	0.0169327	NGG
MYB44_sgRNA1	TTGGCTGCTCACTGTGTTTANNN	TTGCCTGCTCAGGGTATTTACGG	4	D07	14991096	14991115	+	0.0613811	NGG
MYB44_sgRNA1	TTGGCTGCTCACTGTGTTTANNN	TTGCCTGCTCATGGTATTCACGG	5	D12	35156325	35156344	+	0.0205146	NGG
MYB44_sgRNA1	TTGGCTGCTCACTGTGTTTANNN	TTGCCTGCTCCAGGTATTTACGG	5	D10	28186858	28186877	+	0.0394593	NGG
MYB44_sgRNA1	TTGGCTGCTCACTGTGTTTANNN	TTGCCTGCTCTATGTGGGTAAGG	5	A09	69695690	69695709	-	0.00456291	NGG
MYB44_sgRNA1	TTGGCTGCTCACTGTGTTTANNN	TTGCCTGCTCTATGTGGGTAAGG	5	D09	44798836	44798855	-	0.00456291	NGG
MYB44_sgRNA1	TTGGCTGCTCACTGTGTTTANNN	TTGCCTGCTTAAGGTATTTATGG	5	D03	8507507	8507526	-	0.0928453	NGG
MYB44_sgRNA1	TTGGCTGCTCACTGTGTTTANNN	TTGCCTGCTTAGGGTATTTACGG	5	A10	9169489	9169508	-	0.0577704	NGG
MYB44_sgRNA1	TTGGCTGCTCACTGTGTTTANNN	TTGCCTGCTTAGGGTATTTATGG	5	A06	64551460	64551479	+	0.0577704	NGG
MYB44_sgRNA1	TTGGCTGCTCACTGTGTTTANNN	TTGCTTCCTTACTGTGTTTTTGG	5	D08	49072824	49072843	-	0.130796	NGG
MYB44_sgRNA1	TTGGCTGCTCACTGTGTTTANNN	TTGCTTGCTCAATTTGTTCATGG	5	D02	48159142	48159161	-	0.0177024	NGG
MYB44_sgRNA1	TTGGCTGCTCACTGTGTTTANNN	TTGCTTGCTCACTTTGATCATGG	5	scaffold750_A04	131790	131809	-	0.0132178	NGG
MYB44_sgRNA1	TTGGCTGCTCACTGTGTTTANNN	TTGCTTGCTCAGGGTGTTCACGG	5	A08	89921141	89921160	+	0.0107754	NGG
MYB44_sgRNA1	TTGGCTGCTCACTGTGTTTANNN	TTGCTTGCTCAGTTTCTTTATGG	5	A08	51499473	51499492	+	0	NGG
MYB44_sgRNA1	TTGGCTGCTCACTGTGTTTANNN	TTGCTTGGTTACTGTGTTGATGG	5	A07	26678767	26678786	+	0.0509594	NGG
MYB44_sgRNA1	TTGGCTGCTCACTGTGTTTANNN	TTGCTTGGTTACTGTGTTGATGG	5	A12	63922735	63922754	+	0.0509594	NGG
MYB44_sgRNA1	TTGGCTGCTCACTGTGTTTANNN	TTGCTTGGTTACTGTGTTGATGG	5	D07	20629516	20629535	+	0.0509594	NGG
MYB44_sgRNA1	TTGGCTGCTCACTGTGTTTANNN	TTGCTTGGTTACTGTGTTGATGG	5	D12	39981803	39981822	+	0.0509594	NGG
MYB44_sgRNA1	TTGGCTGCTCACTGTGTTTANNN	TTGGAAGCCATCTGTGTTTAGGG	5	A07	40601493	40601512	-	0.121905	NGG
MYB44_sgRNA1	TTGGCTGCTCACTGTGTTTANNN	TTGGAAGCCATCTGTGTTTAGGG	5	D07	28231319	28231338	-	0.121905	NGG
MYB44_sgRNA1	TTGGCTGCTCACTGTGTTTANNN	TTGGAAGCTCAATCAGTTTATGG	5	A11	17173349	17173368	+	0.0877704	NGG
MYB44_sgRNA1	TTGGCTGCTCACTGTGTTTANNN	TTGGAAGCTCAATCAGTTTATGG	5	D11	14807082	14807101	+	0.0877704	NGG
MYB44_sgRNA1	TTGGCTGCTCACTGTGTTTANNN	TTGGAGGCTCAATCGGTTTATGG	5	A13	68156895	68156914	-	0.00499792	NGG
MYB44_sgRNA1	TTGGCTGCTCACTGTGTTTANNN	TTGGAGGCTCAATCGGTTTATGG	5	D13	49130537	49130556	-	0.00499792	NGG
MYB44_sgRNA1	TTGGCTGCTCACTGTGTTTANNN	TTGGAGGCTCCCTATGTCTATGG	5	D03	17582622	17582641	+	0.0419825	NGG
MYB44_sgRNA1	TTGGCTGCTCACTGTGTTTANNN	TTGGATAATCACTGTAATTAAGG	5	A02	44623613	44623632	-	0.198095	NGG
MYB44_sgRNA1	TTGGCTGCTCACTGTGTTTANNN	TTGGATACTAAATGTGATTATGG	5	D13	57074404	57074423	+	0.188662	NGG
MYB44_sgRNA1	TTGGCTGCTCACTGTGTTTANNN	TTGGATCCTTACTATGTTGAAGG	5	A12	24744606	24744625	-	0.0693277	NGG
MYB44_sgRNA1	TTGGCTGCTCACTGTGTTTANNN	TTGGATCTTCACACTGTTTAGGG	5	D01	48598880	48598899	+	0.101992	NGG
MYB44_sgRNA1	TTGGCTGCTCACTGTGTTTANNN	TTGGATGCTCAAATTATTTAAGG	5	A03	90810672	90810691	+	0.0753532	NGG
MYB44_sgRNA1	TTGGCTGCTCACTGTGTTTANNN	TTGGATGCTCAAATTATTTAAGG	5	D02	59745371	59745390	+	0.0753532	NGG
MYB44_sgRNA1	TTGGCTGCTCACTGTGTTTANNN	TTGGATGCTCACTTTTCTTTTGG	5	scaffold5574	3497	3516	+	0	NGG
MYB44_sgRNA1	TTGGCTGCTCACTGTGTTTANNN	TTGGATGCTCATTTTCTTTTTGG	5	A12	46209460	46209479	+	0	NGG
MYB44_sgRNA1	TTGGCTGCTCACTGTGTTTANNN	TTGGATGCTTACTCTGTGTGTGG	5	A11	2726728	2726747	+	0.0587529	NGG
MYB44_sgRNA1	TTGGCTGCTCACTGTGTTTANNN	TTGGATGCTTACTCTGTGTGTGG	5	D11	2987060	2987079	+	0.0587529	NGG
MYB44_sgRNA1	TTGGCTGCTCACTGTGTTTANNN	TTGGATGTTAACTGTGGTTGGGG	5	D07	16848769	16848788	+	0.038985	NGG
MYB44_sgRNA1	TTGGCTGCTCACTGTGTTTANNN	TTGGATGTTAATTGTGTTTGTGG	5	D09	12235700	12235719	+	0.178431	NGG
MYB44_sgRNA1	TTGGCTGCTCACTGTGTTTANNN	TTGGATTATCACTCTGTTTTTGG	5	D12	21090750	21090769	-	0.0545773	NGG
MYB44_sgRNA1	TTGGCTGCTCACTGTGTTTANNN	TTGGATTCTCAAAGTGTTTGGGG	5	A06	1104515	1104534	+	0.123478	NGG
MYB44_sgRNA1	TTGGCTGCTCACTGTGTTTANNN	TTGGATTCTCAAAGTGTTTGGGG	5	D06	1033799	1033818	+	0.123478	NGG
MYB44_sgRNA1	TTGGCTGCTCACTGTGTTTANNN	TTGGATTCTCACTATTTTCATGG	5	A07	64470236	64470255	-	0	NGG
MYB44_sgRNA1	TTGGCTGCTCACTGTGTTTANNN	TTGGATTTTCACTGTTTTCATGG	5	A02	14578172	14578191	+	0	NGG
MYB44_sgRNA1	TTGGCTGCTCACTGTGTTTANNN	TTGGATTTTCACTGTTTTCATGG	5	A03	75888106	75888125	-	0	NGG
MYB44_sgRNA1	TTGGCTGCTCACTGTGTTTANNN	TTGGATTTTCACTGTTTTCATGG	5	A05	66380929	66380948	-	0	NGG
MYB44_sgRNA1	TTGGCTGCTCACTGTGTTTANNN	TTGGATTTTCACTGTTTTCATGG	5	A11	29598585	29598604	+	0	NGG
MYB44_sgRNA1	TTGGCTGCTCACTGTGTTTANNN	TTGGATTTTCACTGTTTTCATGG	5	A12	28689536	28689555	+	0	NGG
MYB44_sgRNA1	TTGGCTGCTCACTGTGTTTANNN	TTGGATTTTCACTGTTTTCATGG	5	A12	28745286	28745305	+	0	NGG
MYB44_sgRNA1	TTGGCTGCTCACTGTGTTTANNN	TTGGATTTTGACTGTGTTTCAGG	5	scaffold3974_D04	525510	525529	+	0.0252525	NGG
MYB44_sgRNA1	TTGGCTGCTCACTGTGTTTANNN	TTGGCAACTCTTTGTGTTTCTGG	5	A06	89976160	89976179	-	0.032634	NGG
MYB44_sgRNA1	TTGGCTGCTCACTGTGTTTANNN	TTGGCAACTTATTGGGTTTAAGG	5	D10	26633886	26633905	+	0.0219608	NGG
MYB44_sgRNA1	TTGGCTGCTCACTGTGTTTANNN	TTGGCACGCCAATGTGTTTACGG	5	A05	28540209	28540228	+	0.252551	NGG
MYB44_sgRNA1	TTGGCTGCTCACTGTGTTTANNN	TTGGCACGCCAATGTGTTTACGG	5	A05	28542294	28542313	+	0.252551	NGG
MYB44_sgRNA1	TTGGCTGCTCACTGTGTTTANNN	TTGGCACGCCAATGTGTTTACGG	5	D06	21747668	21747687	-	0.252551	NGG
MYB44_sgRNA1	TTGGCTGCTCACTGTGTTTANNN	TTGGCACGCCAATGTGTTTATGG	5	D08	54627143	54627162	+	0.252551	NGG
MYB44_sgRNA1	TTGGCTGCTCACTGTGTTTANNN	TTGGCACGCCACTGTGTTCACGG	5	A09	66388696	66388715	+	0.0975369	NGG
MYB44_sgRNA1	TTGGCTGCTCACTGTGTTTANNN	TTGGCACGCCACTGTGTTCACGG	5	D02	60836191	60836210	+	0.0975369	NGG
MYB44_sgRNA1	TTGGCTGCTCACTGTGTTTANNN	TTGGCACGTCAATGTGTTCACGG	5	A06	29167580	29167599	+	0.075475	NGG
MYB44_sgRNA1	TTGGCTGCTCACTGTGTTTANNN	TTGGCACGTCAATGTGTTCACGG	5	A10	65836544	65836563	-	0.075475	NGG
MYB44_sgRNA1	TTGGCTGCTCACTGTGTTTANNN	TTGGCAGCTCTTTCTGGTTATGG	5	A05	18573955	18573974	+	0.00723982	NGG
MYB44_sgRNA1	TTGGCTGCTCACTGTGTTTANNN	TTGGCAGCTCTTTCTGGTTATGG	5	D05	17963734	17963753	+	0.00723982	NGG
MYB44_sgRNA1	TTGGCTGCTCACTGTGTTTANNN	TTGGCAGCTTACTGCATTGAAGG	5	A13	45217306	45217325	-	0.055615	NGG
MYB44_sgRNA1	TTGGCTGCTCACTGTGTTTANNN	TTGGCAGCTTACTGTAATGAAGG	5	scaffold1792_A07	189169	189188	+	0.108758	NGG
MYB44_sgRNA1	TTGGCTGCTCACTGTGTTTANNN	TTGGCATCTTACTATGTGTATGG	5	A01	69360855	69360874	-	0.116527	NGG
MYB44_sgRNA1	TTGGCTGCTCACTGTGTTTANNN	TTGGCATCTTACTATGTGTATGG	5	A12	30111551	30111570	+	0.116527	NGG
MYB44_sgRNA1	TTGGCTGCTCACTGTGTTTANNN	TTGGCATCTTATTGTGTGTATGG	5	A02	71824769	71824788	-	0.0836601	NGG
MYB44_sgRNA1	TTGGCTGCTCACTGTGTTTANNN	TTGGCATGCCAATGTGTTTACGG	5	D04	44748643	44748662	+	0.209913	NGG
MYB44_sgRNA1	TTGGCTGCTCACTGTGTTTANNN	TTGGCATGCCAATGTGTTTACGG	5	scaffold3050_A11	18650	18669	+	0.209913	NGG
MYB44_sgRNA1	TTGGCTGCTCACTGTGTTTANNN	TTGGCCGTTCACGGTGATTTGGG	5	D10	10564150	10564169	+	0.0664032	NGG
MYB44_sgRNA1	TTGGCTGCTCACTGTGTTTANNN	TTGGCCTCTCATTTTTTTTAAGG	5	A08	82761663	82761682	+	0	NGG
MYB44_sgRNA1	TTGGCTGCTCACTGTGTTTANNN	TTGGCCTCTCATTTTTTTTAAGG	5	D02	47919533	47919552	-	0	NGG
MYB44_sgRNA1	TTGGCTGCTCACTGTGTTTANNN	TTGGCGGTTCACTTGGTTTAAGG	4	A07	8900824	8900843	+	0.00666667	NGG
MYB44_sgRNA1	TTGGCTGCTCACTGTGTTTANNN	TTGGCGGTTCGCTTTGCTTAAGG	5	A04	58405311	58405330	+	0.0611765	NGG
MYB44_sgRNA1	TTGGCTGCTCACTGTGTTTANNN	TTGGCTAATAACTTTTTTTAAGG	5	D08	4901097	4901116	-	0	NGG
MYB44_sgRNA1	TTGGCTGCTCACTGTGTTTANNN	TTGGCTAATCACGGTGTTTGGGG	4	A07	10257230	10257249	+	0.129668	NGG
MYB44_sgRNA1	TTGGCTGCTCACTGTGTTTANNN	TTGGCTACACATTGTCTTTCTGG	5	A11	984014	984033	-	0	NGG
MYB44_sgRNA1	TTGGCTGCTCACTGTGTTTANNN	TTGGCTACACATTGTCTTTCTGG	5	D11	940164	940183	-	0	NGG
MYB44_sgRNA1	TTGGCTGCTCACTGTGTTTANNN	TTGGCTACACATTGTCTTTCTGG	5	D11	954657	954676	-	0	NGG
MYB44_sgRNA1	TTGGCTGCTCACTGTGTTTANNN	TTGGCTACTCACACTGATGATGG	5	D02	46726535	46726554	-	0.0395604	NGG
MYB44_sgRNA1	TTGGCTGCTCACTGTGTTTANNN	TTGGCTACTCCATTTGATTAAGG	5	D02	44514153	44514172	+	0.0406349	NGG
MYB44_sgRNA1	TTGGCTGCTCACTGTGTTTANNN	TTGGCTACTCCCTATATCTATGG	5	A04	45284249	45284268	+	0.128571	NGG
MYB44_sgRNA1	TTGGCTGCTCACTGTGTTTANNN	TTGGCTACTCTATGTGCTTGTGG	5	scaffold1680_A07	4461	4480	+	0.118636	NGG
MYB44_sgRNA1	TTGGCTGCTCACTGTGTTTANNN	TTGGCTACTCTCTGTCTTTGTGG	4	D07	28146410	28146429	+	0	NGG
MYB44_sgRNA1	TTGGCTGCTCACTGTGTTTANNN	TTGGCTATGCTCTGTTTTTAAGG	5	A03	13748826	13748845	-	0	NGG
MYB44_sgRNA1	TTGGCTGCTCACTGTGTTTANNN	TTGGCTATGCTCTGTTTTTAAGG	5	D03	33571432	33571451	+	0	NGG
MYB44_sgRNA1	TTGGCTGCTCACTGTGTTTANNN	TTGGCTCATCAATTTCTTTATGG	5	A09	14433279	14433298	+	0	NGG
MYB44_sgRNA1	TTGGCTGCTCACTGTGTTTANNN	TTGGCTCATTAATTTGTTTATGG	5	A07	26727458	26727477	-	0.080112	NGG
MYB44_sgRNA1	TTGGCTGCTCACTGTGTTTANNN	TTGGCTCATTAATTTGTTTATGG	5	D07	20656510	20656529	-	0.080112	NGG
MYB44_sgRNA1	TTGGCTGCTCACTGTGTTTANNN	TTGGCTCCACCCTCAGTTTAGGG	5	D03	16548373	16548392	-	0.0633593	NGG
MYB44_sgRNA1	TTGGCTGCTCACTGTGTTTANNN	TTGGCTCCACCCTCAGTTTAGGG	5	D11	47193757	47193776	+	0.0633593	NGG
MYB44_sgRNA1	TTGGCTGCTCACTGTGTTTANNN	TTGGCTCCACTCTCAGTTTAGGG	5	D11	38413653	38413672	-	0.0487379	NGG
MYB44_sgRNA1	TTGGCTGCTCACTGTGTTTANNN	TTGGCTCCGCAATATTTTTATGG	5	D08	47174189	47174208	-	0	NGG
MYB44_sgRNA1	TTGGCTGCTCACTGTGTTTANNN	TTGGCTCCTCAATTTCTTTGTGG	5	A02	28704111	28704130	+	0	NGG
MYB44_sgRNA1	TTGGCTGCTCACTGTGTTTANNN	TTGGCTCCTCAATTTCTTTGTGG	5	A11	33995711	33995730	+	0	NGG
MYB44_sgRNA1	TTGGCTGCTCACTGTGTTTANNN	TTGGCTCCTCAATTTCTTTGTGG	5	A12	47886376	47886395	+	0	NGG
MYB44_sgRNA1	TTGGCTGCTCACTGTGTTTANNN	TTGGCTCCTCAATTTTTTTGTGG	5	scaffold3030_A11	23732	23751	-	0	NGG
MYB44_sgRNA1	TTGGCTGCTCACTGTGTTTANNN	TTGGCTCCTCACAGTTTCTTCGG	5	A05	55534729	55534748	+	0	NGG
MYB44_sgRNA1	TTGGCTGCTCACTGTGTTTANNN	TTGGCTCCTCACTGTTTCCTCGG	5	A13	47114268	47114287	-	0	NGG
MYB44_sgRNA1	TTGGCTGCTCACTGTGTTTANNN	TTGGCTCCTCAGTATTTTCATGG	5	D04	39008054	39008073	+	0	NGG
MYB44_sgRNA1	TTGGCTGCTCACTGTGTTTANNN	TTGGCTCCTCGATTTCTTTATGG	5	scaffold5365	11063	11082	-	0	NGG
MYB44_sgRNA1	TTGGCTGCTCACTGTGTTTANNN	TTGGCTCCTGGCTTTCTTTATGG	5	A12	33635345	33635364	-	0	NGG
MYB44_sgRNA1	TTGGCTGCTCACTGTGTTTANNN	TTGGCTCCTTACTTTCTTCATGG	5	A11	36170575	36170594	-	0	NGG
MYB44_sgRNA1	TTGGCTGCTCACTGTGTTTANNN	TTGGCTCCTTACTTTCTTTGTGG	5	A04	51175344	51175363	-	0	NGG
MYB44_sgRNA1	TTGGCTGCTCACTGTGTTTANNN	TTGGCTCGCCAATGTGTTCACGG	5	D08	11915839	11915858	+	0.0803876	NGG
MYB44_sgRNA1	TTGGCTGCTCACTGTGTTTANNN	TTGGCTGAAAAATGTGTTTGTGG	5	A01	45276484	45276503	+	0.285724	NGG
MYB44_sgRNA1	TTGGCTGCTCACTGTGTTTANNN	TTGGCTGAACTCTATGTTCAAGG	5	scaffold1071_A05	68993	69012	-	0.0384236	NGG
MYB44_sgRNA1	TTGGCTGCTCACTGTGTTTANNN	TTGGCTGAACTTTGTGTTTATGG	4	scaffold1176_A05	667644	667663	-	0.1	NGG
MYB44_sgRNA1	TTGGCTGCTCACTGTGTTTANNN	TTGGCTGAGCATCGTGTTTTGGG	5	D06	45325956	45325975	-	0.102632	NGG
MYB44_sgRNA1	TTGGCTGCTCACTGTGTTTANNN	TTGGCTGATAGCTTTGTTTGTGG	5	D07	27672289	27672308	+	0.0746693	NGG
MYB44_sgRNA1	TTGGCTGCTCACTGTGTTTANNN	TTGGCTGATCACTTGGTTGCAGG	5	A12	42605043	42605062	-	0.000492424	NGG
MYB44_sgRNA1	TTGGCTGCTCACTGTGTTTANNN	TTGGCTGATCACTTGGTTGCAGG	5	D12	20870611	20870630	-	0.000492424	NGG
MYB44_sgRNA1	TTGGCTGCTCACTGTGTTTANNN	TTGGCTGATCATGATGTTAAAGG	5	A09	28731749	28731768	+	0.0195652	NGG
MYB44_sgRNA1	TTGGCTGCTCACTGTGTTTANNN	TTGGCTGATGATTGTGTAAAAGG	5	D11	13768300	13768319	+	0.0259259	NGG
MYB44_sgRNA1	TTGGCTGCTCACTGTGTTTANNN	TTGGCTGATTTTTTTGTTTAGGG	5	D10	33777771	33777790	+	0.0270287	NGG
MYB44_sgRNA1	TTGGCTGCTCACTGTGTTTANNN	TTGGCTGCACAATTTATTTAGGG	4	A05	58468963	58468982	+	0.176871	NGG
MYB44_sgRNA1	TTGGCTGCTCACTGTGTTTANNN	TTGGCTGCACCTTTTGTTCATGG	5	D12	48218553	48218572	-	0.0147126	NGG
MYB44_sgRNA1	TTGGCTGCTCACTGTGTTTANNN	TTGGCTGCCATCTATATTTAAGG	5	A06	96248010	96248029	+	0.184615	NGG
MYB44_sgRNA1	TTGGCTGCTCACTGTGTTTANNN	TTGGCTGCCATCTATATTTAAGG	5	D06	56982130	56982149	+	0.184615	NGG
MYB44_sgRNA1	TTGGCTGCTCACTGTGTTTANNN	TTGGCTGCCCAAAATGTTTTTGG	5	A09	37997034	37997053	-	0.20541	NGG
MYB44_sgRNA1	TTGGCTGCTCACTGTGTTTANNN	TTGGCTGCTAAATTTGTCTTTGG	5	D12	8086520	8086539	+	0.042449	NGG
MYB44_sgRNA1	TTGGCTGCTCACTGTGTTTANNN	TTGGCTGCTAAATTTTGTTATGG	5	D11	13954150	13954169	+	0	NGG
MYB44_sgRNA1	TTGGCTGCTCACTGTGTTTANNN	TTGGCTGCTAGGTGTGCTTGTGG	5	scaffold1518_A06	703305	703324	+	0.135148	NGG
MYB44_sgRNA1	TTGGCTGCTCACTGTGTTTANNN	TTGGCTGCTAGTGGTGTGTAGGG	5	A03	1946983	1947002	-	0.0263768	NGG
MYB44_sgRNA1	TTGGCTGCTCACTGTGTTTANNN	TTGGCTGCTAGTGGTGTGTAGGG	5	D03	43535008	43535027	+	0.0263768	NGG
MYB44_sgRNA1	TTGGCTGCTCACTGTGTTTANNN	TTGGCTGCTCACGGTGTTTATGG	1	D06	1191999	1192018	-	0.26087	NGG
MYB44_sgRNA1	TTGGCTGCTCACTGTGTTTANNN	TTGGCTGCTCACTGTGTTTATGG	0	A06	1366592	1366611	-	1	NGG
MYB44_sgRNA1	TTGGCTGCTCACTGTGTTTANNN	TTGGCTGCTGATTGTCTATATGG	4	A01	4246843	4246862	-	0	NGG
MYB44_sgRNA1	TTGGCTGCTCACTGTGTTTANNN	TTGGCTGCTGTCTATGCCTAGGG	5	A13	66605081	66605100	+	0.0271493	NGG
MYB44_sgRNA1	TTGGCTGCTCACTGTGTTTANNN	TTGGCTGCTGTCTATGCCTAGGG	5	D13	47882624	47882643	+	0.0271493	NGG
MYB44_sgRNA1	TTGGCTGCTCACTGTGTTTANNN	TTGGCTGCTGTCTGGATTAATGG	5	A05	30660786	30660805	-	0.0017094	NGG
MYB44_sgRNA1	TTGGCTGCTCACTGTGTTTANNN	TTGGCTGCTTATAATGATTAGGG	5	A12	82279436	82279455	+	0.140341	NGG
MYB44_sgRNA1	TTGGCTGCTCACTGTGTTTANNN	TTGGCTGCTTCTTGTGTAGAAGG	5	D02	19066602	19066621	-	0.0337858	NGG
MYB44_sgRNA1	TTGGCTGCTCACTGTGTTTANNN	TTGGCTGCTTCTTGTGTAGAAGG	5	D12	27723653	27723672	-	0.0337858	NGG
MYB44_sgRNA1	TTGGCTGCTCACTGTGTTTANNN	TTGGCTGCTTTCTACGGTTACGG	5	A06	26174647	26174666	+	0.00696881	NGG
MYB44_sgRNA1	TTGGCTGCTCACTGTGTTTANNN	TTGGCTGCTTTCTACGGTTACGG	5	A11	27946725	27946744	-	0.00696881	NGG
MYB44_sgRNA1	TTGGCTGCTCACTGTGTTTANNN	TTGGCTGGTCTCTCTATTGACGG	5	A02	76328365	76328384	+	0.0211931	NGG
MYB44_sgRNA1	TTGGCTGCTCACTGTGTTTANNN	TTGGCTGTTCACTTTAATCATGG	5	D06	55069786	55069805	-	0.0343295	NGG
MYB44_sgRNA1	TTGGCTGCTCACTGTGTTTANNN	TTGGCTGTTGAATGTGATTTCGG	5	A08	47092509	47092528	-	0.0777778	NGG
MYB44_sgRNA1	TTGGCTGCTCACTGTGTTTANNN	TTGGCTTATGAGTGTGTATAGGG	5	scaffold153_A01	21908	21927	+	0.0427984	NGG
MYB44_sgRNA1	TTGGCTGCTCACTGTGTTTANNN	TTGGCTTCAAAATGAGTTTAGGG	5	scaffold3920_D03	2732653	2732672	+	0.190169	NGG
MYB44_sgRNA1	TTGGCTGCTCACTGTGTTTANNN	TTGGCTTCAGACTATGTTCACGG	5	D07	36422496	36422515	-	0.0426929	NGG
MYB44_sgRNA1	TTGGCTGCTCACTGTGTTTANNN	TTGGCTTCAGACTATGTTCATGG	5	A07	54746653	54746672	-	0.0426929	NGG
MYB44_sgRNA1	TTGGCTGCTCACTGTGTTTANNN	TTGGCTTCCCACTGAATTGAGGG	5	D10	905478	905497	-	0.0763447	NGG
MYB44_sgRNA1	TTGGCTGCTCACTGTGTTTANNN	TTGGCTTCTAATTGTGATTAGGG	4	D01	54158410	54158429	-	0.142222	NGG
MYB44_sgRNA1	TTGGCTGCTCACTGTGTTTANNN	TTGGCTTCTAATTGTTTATAGGG	5	D13	35839693	35839712	-	0	NGG
MYB44_sgRNA1	TTGGCTGCTCACTGTGTTTANNN	TTGGCTTCTCAATTTCTTTGTGG	5	A13	40360828	40360847	+	0	NGG
MYB44_sgRNA1	TTGGCTGCTCACTGTGTTTANNN	TTGGCTTCTCAATTTCTTTGTGG	5	scaffold3034_A11	5570	5589	+	0	NGG
MYB44_sgRNA1	TTGGCTGCTCACTGTGTTTANNN	TTGGCTTCTCACAGTATCTTCGG	5	scaffold1805_A07	22743	22762	-	0.101727	NGG
MYB44_sgRNA1	TTGGCTGCTCACTGTGTTTANNN	TTGGCTTCTCCTTGTTTTTTGGG	5	A11	1054042	1054061	+	0	NGG
MYB44_sgRNA1	TTGGCTGCTCACTGTGTTTANNN	TTGGCTTCTGACTTTGCTTTCGG	5	A01	59124846	59124865	-	0.025098	NGG
MYB44_sgRNA1	TTGGCTGCTCACTGTGTTTANNN	TTGGCTTCTGACTTTGCTTTTGG	5	scaffold124_A01	387094	387113	-	0.025098	NGG
MYB44_sgRNA1	TTGGCTGCTCACTGTGTTTANNN	TTGGCTTGTCTCTCTGTTAACGG	5	A10	89447793	89447812	+	0.0138404	NGG
MYB44_sgRNA1	TTGGCTGCTCACTGTGTTTANNN	TTGGCTTGTCTCTCTGTTAACGG	5	A11	74012138	74012157	+	0.0138404	NGG
MYB44_sgRNA1	TTGGCTGCTCACTGTGTTTANNN	TTGGGAGCTCAATGGGTTCAAGG	5	D03	28577972	28577991	-	0.00512315	NGG
MYB44_sgRNA1	TTGGCTGCTCACTGTGTTTANNN	TTGGGAGCTCAATGGGTTCAAGG	5	D07	39145260	39145279	+	0.00512315	NGG
MYB44_sgRNA1	TTGGCTGCTCACTGTGTTTANNN	TTGGGAGCTGACGGTGGTTATGG	5	D11	2609622	2609641	-	0.00620631	NGG
MYB44_sgRNA1	TTGGCTGCTCACTGTGTTTANNN	TTGGGCACTCACTGAGATTATGG	5	A01	75799484	75799503	+	0.168421	NGG
MYB44_sgRNA1	TTGGCTGCTCACTGTGTTTANNN	TTGGGCACTCACTGAGATTATGG	5	A11	43576768	43576787	-	0.168421	NGG
MYB44_sgRNA1	TTGGCTGCTCACTGTGTTTANNN	TTGGGCACTCACTGAGATTATGG	5	D01	45471180	45471199	+	0.168421	NGG
MYB44_sgRNA1	TTGGCTGCTCACTGTGTTTANNN	TTGGGGGCACACTGTATTTTAGG	5	A08	72644543	72644562	+	0.19102	NGG
MYB44_sgRNA1	TTGGCTGCTCACTGTGTTTANNN	TTGGGGGCACACTGTATTTTAGG	5	D08	43475784	43475803	+	0.19102	NGG
MYB44_sgRNA1	TTGGCTGCTCACTGTGTTTANNN	TTGGGGGCTCAATGGGTTCAAGG	5	D12	23567910	23567929	+	0.0033779	NGG
MYB44_sgRNA1	TTGGCTGCTCACTGTGTTTANNN	TTGGGTGAGCAATGTGTTTTGGG	5	A03	5018109	5018128	+	0.103469	NGG
MYB44_sgRNA1	TTGGCTGCTCACTGTGTTTANNN	TTGGGTGAGCAATGTGTTTTGGG	5	A04	12102908	12102927	+	0.103469	NGG
MYB44_sgRNA1	TTGGCTGCTCACTGTGTTTANNN	TTGGGTGAGCAATGTGTTTTGGG	5	A04	52281920	52281939	+	0.103469	NGG
MYB44_sgRNA1	TTGGCTGCTCACTGTGTTTANNN	TTGGGTGCTTATTTTGGTTAAGG	5	D06	58738958	58738977	-	0.00953953	NGG
MYB44_sgRNA1	TTGGCTGCTCACTGTGTTTANNN	TTGGGTGCTTATTTTGGTTAAGG	5	D06	58739267	58739286	-	0.00953953	NGG
MYB44_sgRNA1	TTGGCTGCTCACTGTGTTTANNN	TTGGGTGCTTATTTTGGTTAAGG	5	D06	59373836	59373855	-	0.00953953	NGG
MYB44_sgRNA1	TTGGCTGCTCACTGTGTTTANNN	TTGGGTGGTGAGTGTTTTTAAGG	5	scaffold116_A01	197322	197341	-	0	NGG
MYB44_sgRNA1	TTGGCTGCTCACTGTGTTTANNN	TTGGGTTTTCAGGGTGTTTAAGG	5	A05	81647602	81647621	+	0.0347826	NGG
MYB44_sgRNA1	TTGGCTGCTCACTGTGTTTANNN	TTGGTTACTCACTGTTTATTTGG	5	scaffold4244_D07	3476	3495	+	0	NGG
MYB44_sgRNA1	TTGGCTGCTCACTGTGTTTANNN	TTGGTTCATCACAGTGTTTTGGG	5	A13	51761	51780	-	0.118125	NGG
MYB44_sgRNA1	TTGGCTGCTCACTGTGTTTANNN	TTGGTTCCACCCTCTGTTTAGGG	5	A11	69838626	69838645	+	0.0696429	NGG
MYB44_sgRNA1	TTGGCTGCTCACTGTGTTTANNN	TTGGTTCCTCCCTATGTTCAAGG	5	D12	16765500	16765519	+	0.0362069	NGG
MYB44_sgRNA1	TTGGCTGCTCACTGTGTTTANNN	TTGGTTCCTCTCTGTGTTTTTGG	4	A02	47371446	47371465	+	0.0807692	NGG
MYB44_sgRNA1	TTGGCTGCTCACTGTGTTTANNN	TTGGTTCTTCATTGTGTTTTTGG	5	scaffold840_A04	256849	256868	+	0.123678	NGG
MYB44_sgRNA1	TTGGCTGCTCACTGTGTTTANNN	TTGGTTGATCTCTATGTTTCTGG	5	A04	32322709	32322728	+	0.0216942	NGG
MYB44_sgRNA1	TTGGCTGCTCACTGTGTTTANNN	TTGGTTGATGAATGTGTTTTCGG	5	scaffold1530_A06	23224	23243	+	0.0689394	NGG
MYB44_sgRNA1	TTGGCTGCTCACTGTGTTTANNN	TTGGTTGATGTATGTGTTTAAGG	5	D06	52864732	52864751	+	0.0353535	NGG
MYB44_sgRNA1	TTGGCTGCTCACTGTGTTTANNN	TTGGTTGCAAATTGTGTTTTTGG	5	A07	42593895	42593914	-	0.165455	NGG
MYB44_sgRNA1	TTGGCTGCTCACTGTGTTTANNN	TTGGTTGCAAATTGTGTTTTTGG	5	A08	57754421	57754440	-	0.165455	NGG
MYB44_sgRNA1	TTGGCTGCTCACTGTGTTTANNN	TTGGTTGCAAATTGTGTTTTTGG	5	A09	25228520	25228539	+	0.165455	NGG
MYB44_sgRNA1	TTGGCTGCTCACTGTGTTTANNN	TTGGTTGCAAATTGTGTTTTTGG	5	D08	11277601	11277620	-	0.165455	NGG
MYB44_sgRNA1	TTGGCTGCTCACTGTGTTTANNN	TTGGTTGCAAATTGTGTTTTTGG	5	D09	16695819	16695838	+	0.165455	NGG
MYB44_sgRNA1	TTGGCTGCTCACTGTGTTTANNN	TTGGTTGCACACTGTGTCGAGGG	4	D02	38363577	38363596	+	0.0633117	NGG
MYB44_sgRNA1	TTGGCTGCTCACTGTGTTTANNN	TTGGTTGCTAAATGTTGTTATGG	5	D13	43877207	43877226	+	0	NGG
MYB44_sgRNA1	TTGGCTGCTCACTGTGTTTANNN	TTGGTTGCTAACTTTGTTGTTGG	5	scaffold4697_D13	777172	777191	+	0.0220606	NGG
MYB44_sgRNA1	TTGGCTGCTCACTGTGTTTANNN	TTGGTTGCTAAGTGTGCTTGTGG	5	A06	82668817	82668836	-	0.132313	NGG
MYB44_sgRNA1	TTGGCTGCTCACTGTGTTTANNN	TTGGTTGCTAAGTGTGCTTGTGG	5	A08	23746676	23746695	-	0.132313	NGG
MYB44_sgRNA1	TTGGCTGCTCACTGTGTTTANNN	TTGGTTGCTAAGTGTGCTTGTGG	5	A10	11057003	11057022	+	0.132313	NGG
MYB44_sgRNA1	TTGGCTGCTCACTGTGTTTANNN	TTGGTTGCTAGGTGTGCTTATGG	5	A09	35965541	35965560	+	0.112466	NGG
MYB44_sgRNA1	TTGGCTGCTCACTGTGTTTANNN	TTGGTTGCTAGGTGTGCTTATGG	5	A09	36297440	36297459	+	0.112466	NGG
MYB44_sgRNA1	TTGGCTGCTCACTGTGTTTANNN	TTGGTTGCTATATGTGTTTGTGG	5	A02	60384446	60384465	-	0.0926916	NGG
MYB44_sgRNA1	TTGGCTGCTCACTGTGTTTANNN	TTGGTTGCTATGTGTGCTTATGG	5	A01	55415843	55415862	-	0.0532383	NGG
MYB44_sgRNA1	TTGGCTGCTCACTGTGTTTANNN	TTGGTTGCTATGTGTGCTTATGG	5	A01	55423517	55423536	-	0.0532383	NGG
MYB44_sgRNA1	TTGGCTGCTCACTGTGTTTANNN	TTGGTTGCTATTTGTGCTTATGG	5	A09	51330735	51330754	+	0.0645002	NGG
MYB44_sgRNA1	TTGGCTGCTCACTGTGTTTANNN	TTGGTTGCTCACCTTCTTTCAGG	5	A09	68765490	68765509	-	0	NGG
MYB44_sgRNA1	TTGGCTGCTCACTGTGTTTANNN	TTGGTTGCTCACTTTGATCATGG	4	A07	23867436	23867455	+	0.0249669	NGG
MYB44_sgRNA1	TTGGCTGCTCACTGTGTTTANNN	TTGGTTGCTCACTTTGGTTCAGG	4	D11	55447594	55447613	+	0.00453735	NGG
MYB44_sgRNA1	TTGGCTGCTCACTGTGTTTANNN	TTGGTTGCTCATTTTGTTGCTGG	5	D12	36640781	36640800	-	0.00519178	NGG
MYB44_sgRNA1	TTGGCTGCTCACTGTGTTTANNN	TTGGTTGCTCATTTTGTTGCTGG	5	scaffold3368_A12	35680	35699	-	0.00519178	NGG
MYB44_sgRNA1	TTGGCTGCTCACTGTGTTTANNN	TTGGTTGCTCTCTCTGCTTCAGG	5	scaffold1941_A08	57438	57457	-	0.0134625	NGG
MYB44_sgRNA1	TTGGCTGCTCACTGTGTTTANNN	TTGGTTGCTGAGTTTGGTTAAGG	5	scaffold7298	5681	5700	+	0.00345063	NGG
MYB44_sgRNA1	TTGGCTGCTCACTGTGTTTANNN	TTGGTTGCTTAATTTCTTTAAGG	5	D08	12325754	12325773	+	0	NGG
MYB44_sgRNA1	TTGGCTGCTCACTGTGTTTANNN	TTGGTTGCTTTCTATGTTTTTGG	5	A10	77759053	77759072	+	0.0829288	NGG
MYB44_sgRNA1	TTGGCTGCTCACTGTGTTTANNN	TTGGTTGGTTATTGGGTTTAGGG	5	D06	54896445	54896464	-	0.0103661	NGG
MYB44_sgRNA1	TTGGCTGCTCACTGTGTTTANNN	TTGGTTGTTCACGGCGTATACGG	5	scaffold4330_D09	39693	39712	-	0.0264103	NGG
MYB44_sgRNA1	TTGGCTGCTCACTGTGTTTANNN	TTGGTTGTTCACTTTGATCATGG	5	A01	21661880	21661899	+	0.021846	NGG
MYB44_sgRNA1	TTGGCTGCTCACTGTGTTTANNN	TTGGTTGTTCATAGTGTATACGG	5	A13	77102878	77102897	-	0.138381	NGG
MYB44_sgRNA1	TTGGCTGCTCACTGTGTTTANNN	TTGGTTGTTCATTTTGCTTATGG	5	D13	47655136	47655155	-	0.0564377	NGG
MYB44_sgRNA1	TTGGCTGCTCACTGTGTTTANNN	TTGGTTGTTCCCATTGTTTATGG	5	A01	24062750	24062769	+	0.0411189	NGG
MYB44_sgRNA1	TTGGCTGCTCACTGTGTTTANNN	TTGGTTTCTAAGTGTATTTAGGG	5	D02	57677764	57677783	+	0.140067	NGG
MYB44_sgRNA1	TTGGCTGCTCACTGTGTTTANNN	TTGGTTTCTCAGGTTGTTTAGGG	5	A11	59278992	59279011	-	0.0112429	NGG
MYB44_sgRNA1	TTGGCTGCTCACTGTGTTTANNN	TTGGTTTCTCAGGTTGTTTAGGG	5	A11	59283316	59283335	-	0.0112429	NGG
MYB44_sgRNA1	TTGGCTGCTCACTGTGTTTANNN	TTGTAAGCTGAATGTGTTTAAGG	5	A09	33201579	33201598	-	0.0500241	NGG
MYB44_sgRNA1	TTGGCTGCTCACTGTGTTTANNN	TTGTCTATTCAATTTGTTTAGGG	5	A05	26672454	26672473	-	0.0606061	NGG
MYB44_sgRNA1	TTGGCTGCTCACTGTGTTTANNN	TTGTCTATTCAATTTGTTTAGGG	5	scaffold4064_D05	21655	21674	+	0.0606061	NGG
MYB44_sgRNA1	TTGGCTGCTCACTGTGTTTANNN	TTGTCTCCGAACTGTTTTTAAGG	5	D12	55212437	55212456	+	0	NGG
MYB44_sgRNA1	TTGGCTGCTCACTGTGTTTANNN	TTGTCTGATAACTGTTATTATGG	5	scaffold3586_A13	554316	554335	-	0	NGG
MYB44_sgRNA1	TTGGCTGCTCACTGTGTTTANNN	TTGTCTGATCATAGTCTTTATGG	5	A07	19557388	19557407	+	0	NGG
MYB44_sgRNA1	TTGGCTGCTCACTGTGTTTANNN	TTGTCTGCACACAGAGTTTTGGG	5	scaffold1020_A04	25071	25090	-	0.081203	NGG
MYB44_sgRNA1	TTGGCTGCTCACTGTGTTTANNN	TTGTCTGCTCACTTAGATCATGG	5	A06	99417817	99417836	-	0.00825973	NGG
MYB44_sgRNA1	TTGGCTGCTCACTGTGTTTANNN	TTGTCTGCTCACTTTAATCATGG	5	A05	66408934	66408953	-	0.0142668	NGG
MYB44_sgRNA1	TTGGCTGCTCACTGTGTTTANNN	TTGTCTGCTCACTTTAATCATGG	5	A12	59069459	59069478	+	0.0142668	NGG
MYB44_sgRNA1	TTGGCTGCTCACTGTGTTTANNN	TTGTCTGCTCACTTTGATCATGG	4	A12	57408022	57408041	+	0.0142668	NGG
MYB44_sgRNA1	TTGGCTGCTCACTGTGTTTANNN	TTGTCTGCTCAGGGTATTCACGG	5	D03	26214420	26214439	-	0.0116305	NGG
MYB44_sgRNA1	TTGGCTGCTCACTGTGTTTANNN	TTGTCTGCTCAGGGTATTCACGG	5	D04	32379539	32379558	-	0.0116305	NGG
MYB44_sgRNA1	TTGGCTGCTCACTGTGTTTANNN	TTGTCTGCTCATGGTATTCATGG	5	D06	54268560	54268579	-	0.0140909	NGG
MYB44_sgRNA1	TTGGCTGCTCACTGTGTTTANNN	TTGTCTGCTCATTGAATATATGG	5	scaffold4635_D12	651020	651039	-	0.0755735	NGG
MYB44_sgRNA1	TTGGCTGCTCACTGTGTTTANNN	TTGTCTGCTCGCTTTGATCATGG	5	scaffold711_A03	135568	135587	+	0.00927342	NGG
MYB44_sgRNA1	TTGGCTGCTCACTGTGTTTANNN	TTGTCTGCTTACTTTGATAATGG	5	A08	93716229	93716248	+	0.0139071	NGG
MYB44_sgRNA1	TTGGCTGCTCACTGTGTTTANNN	TTGTCTGCTTACTTTGATCATGG	5	A01	16097986	16098005	+	0.0134276	NGG
MYB44_sgRNA1	TTGGCTGCTCACTGTGTTTANNN	TTGTCTGCTTACTTTGATCATGG	5	A01	71362705	71362724	-	0.0134276	NGG
MYB44_sgRNA1	TTGGCTGCTCACTGTGTTTANNN	TTGTCTGCTTACTTTGATCATGG	5	A02	44687107	44687126	-	0.0134276	NGG
MYB44_sgRNA1	TTGGCTGCTCACTGTGTTTANNN	TTGTCTGCTTACTTTGATCATGG	5	A03	19694759	19694778	+	0.0134276	NGG
MYB44_sgRNA1	TTGGCTGCTCACTGTGTTTANNN	TTGTCTGCTTACTTTGATCATGG	5	A04	57141355	57141374	+	0.0134276	NGG
MYB44_sgRNA1	TTGGCTGCTCACTGTGTTTANNN	TTGTCTGCTTACTTTGATCATGG	5	A05	31550666	31550685	-	0.0134276	NGG
MYB44_sgRNA1	TTGGCTGCTCACTGTGTTTANNN	TTGTCTGCTTACTTTGATCATGG	5	A07	64375990	64376009	-	0.0134276	NGG
MYB44_sgRNA1	TTGGCTGCTCACTGTGTTTANNN	TTGTCTGCTTACTTTGATCATGG	5	A08	57674156	57674175	+	0.0134276	NGG
MYB44_sgRNA1	TTGGCTGCTCACTGTGTTTANNN	TTGTCTGCTTACTTTGATCATGG	5	A09	56712400	56712419	-	0.0134276	NGG
MYB44_sgRNA1	TTGGCTGCTCACTGTGTTTANNN	TTGTCTGCTTACTTTGATCATGG	5	A12	7182155	7182174	-	0.0134276	NGG
MYB44_sgRNA1	TTGGCTGCTCACTGTGTTTANNN	TTGTCTGCTTACTTTGATCATGG	5	scaffold1905_A07	8202	8221	-	0.0134276	NGG
MYB44_sgRNA1	TTGGCTGCTCACTGTGTTTANNN	TTGTCTGCTTACTTTGATTAGGG	4	scaffold870_A04	329805	329824	+	0.048675	NGG
MYB44_sgRNA1	TTGGCTGCTCACTGTGTTTANNN	TTGTCTGCTTACTTTGATTATGG	4	A07	68024675	68024694	+	0.048675	NGG
MYB44_sgRNA1	TTGGCTGCTCACTGTGTTTANNN	TTGTCTGGTCACTTTAATTATGG	5	scaffold4530_D11	2532353	2532372	-	0.0332468	NGG
MYB44_sgRNA1	TTGGCTGCTCACTGTGTTTANNN	TTGTCTGTTCACTTTGACTATGG	5	D05	52140773	52140792	-	0.0193939	NGG
MYB44_sgRNA1	TTGGCTGCTCACTGTGTTTANNN	TTGTCTGTTCACTTTGATCATGG	5	D01	58365860	58365879	+	0.0124835	NGG
MYB44_sgRNA1	TTGGCTGCTCACTGTGTTTANNN	TTGTCTGTTCACTTTGATCATGG	5	D02	47670103	47670122	-	0.0124835	NGG
MYB44_sgRNA1	TTGGCTGCTCACTGTGTTTANNN	TTGTCTGTTCACTTTGATCATGG	5	D02	54419442	54419461	-	0.0124835	NGG
MYB44_sgRNA1	TTGGCTGCTCACTGTGTTTANNN	TTGTCTGTTCACTTTGATCATGG	5	D04	41447227	41447246	+	0.0124835	NGG
MYB44_sgRNA1	TTGGCTGCTCACTGTGTTTANNN	TTGTCTGTTCACTTTGATCATGG	5	D09	16503188	16503207	+	0.0124835	NGG
MYB44_sgRNA1	TTGGCTGCTCACTGTGTTTANNN	TTGTCTGTTCACTTTGATCATGG	5	D12	18512004	18512023	+	0.0124835	NGG
MYB44_sgRNA1	TTGGCTGCTCACTGTGTTTANNN	TTGTCTGTTCACTTTGATTATGG	4	A13	38211619	38211638	-	0.0452525	NGG
MYB44_sgRNA1	TTGGCTGCTCACTGTGTTTANNN	TTGTCTGTTCACTTTGATTATGG	4	D02	6722736	6722755	-	0.0452525	NGG
MYB44_sgRNA1	TTGGCTGCTCACTGTGTTTANNN	TTGTCTGTTCATGATGTTTATGG	5	D06	2616716	2616735	-	0.0335208	NGG
MYB44_sgRNA1	TTGGCTGCTCACTGTGTTTANNN	TTGTCTGTTTACTTTGATTATGG	5	A11	32160318	32160337	-	0.0425906	NGG
MYB44_sgRNA1	TTGGCTGCTCACTGTGTTTANNN	TTGTCTTCTGATTTTGTTTAGGG	5	scaffold4332_D09	17443	17462	-	0.0116032	NGG
MYB44_sgRNA1	TTGGCTGCTCACTGTGTTTANNN	TTGTGTGAGCACTGTGTTTTTGG	5	A05	73627195	73627214	+	0.0526753	NGG
MYB44_sgRNA1	TTGGCTGCTCACTGTGTTTANNN	TTGTGTGATCCATGTGTTTACGG	5	scaffold1261_A06	22761	22780	+	0.0405195	NGG
MYB44_sgRNA1	TTGGCTGCTCACTGTGTTTANNN	TTGTTCGGTCAATGTGTTTAAGG	5	D01	35880698	35880717	+	0.0965976	NGG
MYB44_sgRNA1	TTGGCTGCTCACTGTGTTTANNN	TTGTTTCCTCACTTTGTTTTTGG	5	scaffold2012_A08	968174	968193	+	0.0254545	NGG
MYB44_sgRNA1	TTGGCTGCTCACTGTGTTTANNN	TTGTTTGCTCACTGTGTAATTGG	5	A08	22847047	22847066	+	0.0264463	NGG
MYB44_sgRNA1	TTGGCTGCTCACTGTGTTTANNN	TTGTTTGCTCACTGTGTTATTGG	4	D08	16646194	16646213	+	0.0396694	NGG
MYB44_sgRNA1	TTGGCTGCTCACTGTGTTTANNN	TTGTTTGCTCACTTTAATTATGG	5	A11	58962023	58962042	-	0.0329109	NGG
MYB44_sgRNA1	TTGGCTGCTCACTGTGTTTANNN	TTGTTTGCTCACTTTGATCATGG	5	A03	14967918	14967937	-	0.00907888	NGG
MYB44_sgRNA1	TTGGCTGCTCACTGTGTTTANNN	TTGTTTGCTCACTTTGATCATGG	5	A04	54743094	54743113	-	0.00907888	NGG
MYB44_sgRNA1	TTGGCTGCTCACTGTGTTTANNN	TTGTTTGCTCACTTTGATCATGG	5	A05	76792854	76792873	-	0.00907888	NGG
MYB44_sgRNA1	TTGGCTGCTCACTGTGTTTANNN	TTGTTTGCTCACTTTGATCATGG	5	A07	24745680	24745699	+	0.00907888	NGG
MYB44_sgRNA1	TTGGCTGCTCACTGTGTTTANNN	TTGTTTGCTCACTTTGATCATGG	5	A09	51973759	51973778	-	0.00907888	NGG
MYB44_sgRNA1	TTGGCTGCTCACTGTGTTTANNN	TTGTTTGCTCACTTTGATCATGG	5	A10	87333595	87333614	+	0.00907888	NGG
MYB44_sgRNA1	TTGGCTGCTCACTGTGTTTANNN	TTGTTTGCTCACTTTGATCATGG	5	A11	14194735	14194754	-	0.00907888	NGG
MYB44_sgRNA1	TTGGCTGCTCACTGTGTTTANNN	TTGTTTGCTCACTTTGATCATGG	5	A12	18156244	18156263	+	0.00907888	NGG
MYB44_sgRNA1	TTGGCTGCTCACTGTGTTTANNN	TTGTTTGCTCACTTTGATCATGG	5	A13	40210951	40210970	-	0.00907888	NGG
MYB44_sgRNA1	TTGGCTGCTCACTGTGTTTANNN	TTGTTTGCTCACTTTGATCATGG	5	D02	58020989	58021008	+	0.00907888	NGG
MYB44_sgRNA1	TTGGCTGCTCACTGTGTTTANNN	TTGTTTGCTCACTTTGATCATGG	5	D04	30058440	30058459	-	0.00907888	NGG
MYB44_sgRNA1	TTGGCTGCTCACTGTGTTTANNN	TTGTTTGCTCACTTTGATCATGG	5	scaffold413_A02	101894	101913	-	0.00907888	NGG
MYB44_sgRNA1	TTGGCTGCTCACTGTGTTTANNN	TTGTTTGCTCATTTTGATTATGG	5	scaffold2697_A10	127728	127747	+	0.0177213	NGG
MYB44_sgRNA1	TTGGCTGCTCACTGTGTTTANNN	TTGTTTGTTCACTTTGATTACGG	5	A06	10816088	10816107	+	0.0287971	NGG
MYB44_sgRNA1	TTGGCTGCTCACTGTGTTTANNN	TTGTTTGTTCACTTTGATTATGG	5	A03	74365604	74365623	+	0.0287971	NGG
MYB44_sgRNA1	TTGGCTGCTCACTGTGTTTANNN	TTGTTTGTTCACTTTGATTATGG	5	D03	37691867	37691886	-	0.0287971	NGG
MYB44_sgRNA1	TTGGCTGCTCACTGTGTTTANNN	TTTACTGCTAGCTGTGTTTCCGG	5	scaffold4616_D12	17231	17250	+	0.0576136	NGG
MYB44_sgRNA1	TTGGCTGCTCACTGTGTTTANNN	TTTCTTGCTCACTGCTTTTATGG	5	scaffold2798_A11	942260	942279	-	0	NGG
MYB44_sgRNA1	TTGGCTGCTCACTGTGTTTANNN	TTTGATGCTTACTTTATTTAGGG	5	D13	58154164	58154183	-	0.0717087	NGG
MYB44_sgRNA1	TTGGCTGCTCACTGTGTTTANNN	TTTGATGCTTACTTTATTTAGGG	5	D13	58155689	58155708	-	0.0717087	NGG
MYB44_sgRNA1	TTGGCTGCTCACTGTGTTTANNN	TTTGATGCTTACTTTATTTAGGG	5	scaffold4822	64059	64078	+	0.0717087	NGG
MYB44_sgRNA1	TTGGCTGCTCACTGTGTTTANNN	TTTGATTCTCACTGTGAGTATGG	5	A01	95150331	95150350	+	0.0290249	NGG
MYB44_sgRNA1	TTGGCTGCTCACTGTGTTTANNN	TTTGCGGTTTACTGTGTTTTAGG	5	A08	58915777	58915796	-	0.141176	NGG
MYB44_sgRNA1	TTGGCTGCTCACTGTGTTTANNN	TTTGCTAGACACTGTGGTTATGG	5	A01	33560410	33560429	+	0.035114	NGG
MYB44_sgRNA1	TTGGCTGCTCACTGTGTTTANNN	TTTGCTATTCACTTTTTTTAGGG	5	scaffold2926_A11	503592	503611	+	0	NGG
MYB44_sgRNA1	TTGGCTGCTCACTGTGTTTANNN	TTTGCTCCTCAGGGTGCTTATGG	5	D13	60160011	60160030	-	0.028133	NGG
MYB44_sgRNA1	TTGGCTGCTCACTGTGTTTANNN	TTTGCTCTTCAATGTGTCTAAGG	5	D13	6939064	6939083	-	0.0920759	NGG
MYB44_sgRNA1	TTGGCTGCTCACTGTGTTTANNN	TTTGCTGCCCAATCTGTTTTTGG	5	A11	1491158	1491177	-	0.0847724	NGG
MYB44_sgRNA1	TTGGCTGCTCACTGTGTTTANNN	TTTGCTGCTGACTGTATGTACGG	4	D10	58417497	58417516	+	0.0648148	NGG
MYB44_sgRNA1	TTGGCTGCTCACTGTGTTTANNN	TTTGCTGCTGACTGTATGTACGG	4	D10	58435211	58435230	+	0.0648148	NGG
MYB44_sgRNA1	TTGGCTGCTCACTGTGTTTANNN	TTTGCTGGACACTGTGATTGTGG	5	A03	11160268	11160287	-	0.121729	NGG
MYB44_sgRNA1	TTGGCTGCTCACTGTGTTTANNN	TTTGCTGGACACTGTGGTTGTGG	5	A01	88358406	88358425	+	0.0268519	NGG
MYB44_sgRNA1	TTGGCTGCTCACTGTGTTTANNN	TTTGCTGGACACTGTGGTTGTGG	5	A01	90098417	90098436	-	0.0268519	NGG
MYB44_sgRNA1	TTGGCTGCTCACTGTGTTTANNN	TTTGCTGGACACTGTGGTTGTGG	5	A06	25063994	25064013	+	0.0268519	NGG
MYB44_sgRNA1	TTGGCTGCTCACTGTGTTTANNN	TTTGCTGGACACTGTGGTTGTGG	5	A06	32517045	32517064	+	0.0268519	NGG
MYB44_sgRNA1	TTGGCTGCTCACTGTGTTTANNN	TTTGCTGGACACTGTGGTTGTGG	5	A07	51289929	51289948	-	0.0268519	NGG
MYB44_sgRNA1	TTGGCTGCTCACTGTGTTTANNN	TTTGCTGGACACTGTGGTTGTGG	5	A09	20127131	20127150	-	0.0268519	NGG
MYB44_sgRNA1	TTGGCTGCTCACTGTGTTTANNN	TTTGCTGGACACTGTGGTTGTGG	5	scaffold1545_A06	54919	54938	-	0.0268519	NGG
MYB44_sgRNA1	TTGGCTGCTCACTGTGTTTANNN	TTTGCTGGACACTGTGGTTGTGG	5	scaffold2916_A11	9887	9906	+	0.0268519	NGG
MYB44_sgRNA1	TTGGCTGCTCACTGTGTTTANNN	TTTGCTGGACACTGTGGTTGTGG	5	scaffold3031_A11	22320	22339	-	0.0268519	NGG
MYB44_sgRNA1	TTGGCTGCTCACTGTGTTTANNN	TTTGCTGGCCACTGTGATTGTGG	5	A10	90140166	90140185	-	0.121008	NGG
MYB44_sgRNA1	TTGGCTGCTCACTGTGTTTANNN	TTTGCTGGGCACTGTGATTGTGG	5	A13	67027886	67027905	+	0.0811525	NGG
MYB44_sgRNA1	TTGGCTGCTCACTGTGTTTANNN	TTTGCTGGGCACTGTGGTTGCGG	5	A11	50107755	50107774	-	0.0179013	NGG
MYB44_sgRNA1	TTGGCTGCTCACTGTGTTTANNN	TTTGCTGGGCACTGTGGTTGTGG	5	A04	42011863	42011882	+	0.0179013	NGG
MYB44_sgRNA1	TTGGCTGCTCACTGTGTTTANNN	TTTGCTGGGCACTGTGGTTGTGG	5	A09	22895615	22895634	+	0.0179013	NGG
MYB44_sgRNA1	TTGGCTGCTCACTGTGTTTANNN	TTTGCTGGTCACTATGGTTGTGG	5	scaffold1845_A07	587420	587439	+	0.0216881	NGG
MYB44_sgRNA1	TTGGCTGCTCACTGTGTTTANNN	TTTGCTGGTCACTGTTGTCATGG	5	D09	6060268	6060287	-	0	NGG
MYB44_sgRNA1	TTGGCTGCTCACTGTGTTTANNN	TTTGCTGGTCACTGTTGTCATGG	5	scaffold12140	1006	1025	+	0	NGG
MYB44_sgRNA1	TTGGCTGCTCACTGTGTTTANNN	TTTGCTTCTCAACCTGTTTAGGG	5	D12	41650368	41650387	-	0.0690502	NGG
MYB44_sgRNA1	TTGGCTGCTCACTGTGTTTANNN	TTTGCTTCTCATTTGGTTTAGGG	5	D13	862687	862706	-	0.00205128	NGG
MYB44_sgRNA1	TTGGCTGCTCACTGTGTTTANNN	TTTGCTTTTCATTGTGTTTCTGG	5	A09	67841768	67841787	+	0.0305944	NGG
MYB44_sgRNA1	TTGGCTGCTCACTGTGTTTANNN	TTTGCTTTTCATTGTGTTTCTGG	5	D09	42256992	42257011	+	0.0305944	NGG
MYB44_sgRNA1	TTGGCTGCTCACTGTGTTTANNN	TTTGGTGAGCACTGTGTTTTTGG	5	D06	27317485	27317504	-	0.0724286	NGG
MYB44_sgRNA1	TTGGCTGCTCACTGTGTTTANNN	TTTGTTACACACTGAGTTTACGG	5	A07	58206088	58206107	-	0.171053	NGG
MYB44_sgRNA1	TTGGCTGCTCACTGTGTTTANNN	TTTGTTATTCATTGTGTTTAAGG	5	scaffold3367_A12	147042	147061	+	0.149913	NGG
MYB44_sgRNA1	TTGGCTGCTCACTGTGTTTANNN	TTTGTTGCTTACTATGTCTATGG	5	D09	8022400	8022419	+	0.0962567	NGG
MYB44_sgRNA1	TTGGCTGCTCACTGTGTTTANNN	TTTGTTGTTCACTGTTTTTCGGG	5	D11	47784844	47784863	-	0	NGG
MYB44_sgRNA1	TTGGCTGCTCACTGTGTTTANNN	TTTGTTTCTGACTGTTTTTAGGG	5	D06	55973966	55973985	+	0	NGG
MYB44_sgRNA1	TTGGCTGCTCACTGTGTTTANNN	TTTTCTCCTCACTATCTTTACGG	5	A13	72079059	72079078	-	0	NGG
MYB44_sgRNA1	TTGGCTGCTCACTGTGTTTANNN	TTTTCTCCTCACTATCTTTATGG	5	D13	52378958	52378977	+	0	NGG
MYB44_sgRNA1	TTGGCTGCTCACTGTGTTTANNN	TTTTCTGAGCACTGTGTTTTTGG	5	D13	44532068	44532087	-	0.0438961	NGG
MYB44_sgRNA1	TTGGCTGCTCACTGTGTTTANNN	TTTTCTGCTCAATTTCTTTAGGG	5	D09	14666651	14666670	-	0	NGG
MYB44_sgRNA1	TTGGCTGCTCACTGTGTTTANNN	TTTTCTGCTCAGTTTCTTTAGGG	5	D13	28867479	28867498	+	0	NGG
MYB44_sgRNA1	TTGGCTGCTCACTGTGTTTANNN	TTTTCTTCTCACTGTTTTTGTGG	5	D04	7424736	7424755	+	0	NGG
MYB44_sgRNA1	TTGGCTGCTCACTGTGTTTANNN	TTTTCTTCTCTATGTGTTTAGGG	5	A09	71174235	71174254	+	0.0228343	NGG
MYB44_sgRNA1	TTGGCTGCTCACTGTGTTTANNN	TTTTGTGATCACTGTGTTTTTGG	5	A02	44491595	44491614	+	0.0425455	NGG
MYB44_sgRNA2	AACCCCCCACCACTCCCCGGNNN	AAACCCCCAACAGTCCACTGCGG	5	D02	31089893	31089912	-	0.0318653	NGG
MYB44_sgRNA2	AACCCCCCACCACTCCCCGGNNN	AAACCCCCACCACCCCACCATGG	5	D08	42960059	42960078	-	0.0485632	NGG
MYB44_sgRNA2	AACCCCCCACCACTCCCCGGNNN	AAACCCCTACCCGTCGCCGGAGG	5	scaffold1493_A06	1087775	1087794	-	0.0041866	NGG
MYB44_sgRNA2	AACCCCCCACCACTCCCCGGNNN	AAACCCCTCACACTCTCCGGTGG	5	scaffold3933_D03	143867	143886	-	0.115556	NGG
MYB44_sgRNA2	AACCCCCCACCACTCCCCGGNNN	AACACACCTTCACTCCTCGGGGG	5	D07	40996151	40996170	-	0.206068	NGG
MYB44_sgRNA2	AACCCCCCACCACTCCCCGGNNN	AACACCCCCCTCCTCCCGGGGGG	5	A07	36506463	36506482	+	0.00519517	NGG
MYB44_sgRNA2	AACCCCCCACCACTCCCCGGNNN	AACCACCCAAAACTCTCCTGGGG	5	A02	72990504	72990523	+	0.0761905	NGG
MYB44_sgRNA2	AACCCCCCACCACTCCCCGGNNN	AACCACCCACCAGTCATCGGTGG	4	A02	61149841	61149860	+	0.0363636	NGG
MYB44_sgRNA2	AACCCCCCACCACTCCCCGGNNN	AACCACCCCACACTCCCCACAGG	5	A01	37648940	37648959	-	0.0866306	NGG
MYB44_sgRNA2	AACCCCCCACCACTCCCCGGNNN	AACCCACCACCATTCCTTAGGGG	5	D04	43217580	43217599	-	0.139286	NGG
MYB44_sgRNA2	AACCCCCCACCACTCCCCGGNNN	AACCCCCAACCTGTTCCCGTAGG	5	A13	26037819	26037838	-	0.00137879	NGG
MYB44_sgRNA2	AACCCCCCACCACTCCCCGGNNN	AACCCCCCAACACCCCTTCGGGG	5	D13	56579168	56579187	+	0.0333005	NGG
MYB44_sgRNA2	AACCCCCCACCACTCCCCGGNNN	AACCCCCCAACACCCCTTCGGGG	5	D13	7558270	7558289	+	0.0333005	NGG
MYB44_sgRNA2	AACCCCCCACCACTCCCCGGNNN	AACCCCCCACCAAATCTCCGTGG	5	A12	6895256	6895275	+	0.00332056	NGG
MYB44_sgRNA2	AACCCCCCACCACTCCCCGGNNN	AACCCCCCACCACTCCCCGGTGG	0	A06	1366400	1366419	+	1	NGG
MYB44_sgRNA2	AACCCCCCACCACTCCCCGGNNN	AACCCCCCACCCCCTCCCCCTGG	5	scaffold1249_A05	12409	12428	-	0.000962999	NGG
MYB44_sgRNA2	AACCCCCCACCACTCCCCGGNNN	AACCCCCCACCCCTCCCAGAAGG	3	A12	719393	719412	+	0.132844	NGG
MYB44_sgRNA2	AACCCCCCACCACTCCCCGGNNN	AACCCCCCCACACTCACCCTCGG	5	D13	55915444	55915463	-	0.155402	NGG
MYB44_sgRNA2	AACCCCCCACCACTCCCCGGNNN	AACCCCCCCCCCCAACCCAGTGG	5	scaffold4492_D11	166106	166125	-	0.0147762	NGG
MYB44_sgRNA2	AACCCCCCACCACTCCCCGGNNN	AACCCCCCCCCGCCCCCCGCGGG	4	scaffold4002_D05	123764	123783	+	0.0505345	NGG
MYB44_sgRNA2	AACCCCCCACCACTCCCCGGNNN	AACCCCCTACTACTTTCAGGGGG	5	A10	70046744	70046763	-	0.00297375	NGG
MYB44_sgRNA2	AACCCCCCACCACTCCCCGGNNN	AACCCTCCCCCACTCCCTGTAGG	4	D10	919927	919946	-	0.238776	NGG
MYB44_sgRNA2	AACCCCCCACCACTCCCCGGNNN	AACCTCCCCCACCTCCCCNGAGG	5	A06	39554320	39554339	-	0	NGG
MYB44_sgRNA2	AACCCCCCACCACTCCCCGGNNN	AACCTCCGACCACCCACCGTCGG	5	A02	21998967	21998986	-	0.0818182	NGG
MYB44_sgRNA2	AACCCCCCACCACTCCCCGGNNN	AACGCCTCCCCACCGCCCGGTGG	5	D02	6737150	6737169	-	0.00331633	NGG
MYB44_sgRNA2	AACCCCCCACCACTCCCCGGNNN	AACGCCTCCCCACCGCCCGGTGG	5	scaffold3783_D02	3140	3159	-	0.00331633	NGG
MYB44_sgRNA2	AACCCCCCACCACTCCCCGGNNN	AACTCTCAACCAGTCCCCAGCGG	5	D12	9984080	9984099	-	0.0470315	NGG
MYB44_sgRNA2	AACCCCCCACCACTCCCCGGNNN	AACTCTCAACCAGTCCCCAGTGG	5	D09	11428709	11428728	+	0.0470315	NGG
MYB44_sgRNA2	AACCCCCCACCACTCCCCGGNNN	AACTTCCCACAAATCCCCGAGGG	5	A05	12594707	12594726	+	0.137675	NGG
MYB44_sgRNA2	AACCCCCCACCACTCCCCGGNNN	AACTTCCCACAAATCCCCGAGGG	5	D05	12534316	12534335	+	0.137675	NGG
MYB44_sgRNA2	AACCCCCCACCACTCCCCGGNNN	AAGCGCCCACCACCCCCCATGGG	5	A08	67235022	67235041	+	0.0428571	NGG
MYB44_sgRNA2	AACCCCCCACCACTCCCCGGNNN	AAGCGCCCACCACCCCCCATGGG	5	D08	38210740	38210759	+	0.0428571	NGG
MYB44_sgRNA2	AACCCCCCACCACTCCCCGGNNN	AATCCCCCAGCACTACCCAAGGG	5	A10	67048475	67048494	+	0.0397859	NGG
MYB44_sgRNA2	AACCCCCCACCACTCCCCGGNNN	AATCTCCGACCACTTCACGGCGG	5	D13	60324462	60324481	+	0.00875	NGG
MYB44_sgRNA2	AACCCCCCACCACTCCCCGGNNN	ACCCCCCCACCATCCCATGGAGG	5	A04	61283809	61283828	+	0.0471429	NGG
MYB44_sgRNA2	AACCCCCCACCACTCCCCGGNNN	ACCCCCCCCCCACCCCCCCGGGG	4	A07	57986719	57986738	-	0.0575048	NGG
MYB44_sgRNA2	AACCCCCCACCACTCCCCGGNNN	ACCCCCCCCCCACCCCCTGGTGG	4	D09	35602774	35602793	+	0.0824656	NGG
MYB44_sgRNA2	AACCCCCCACCACTCCCCGGNNN	ACCCCCCCCCCCCCCCCCCGCGG	5	D05	28634705	28634724	+	0.0151328	NGG
MYB44_sgRNA2	AACCCCCCACCACTCCCCGGNNN	ACCCCCCCCCCCCCCCCGGGGGG	5	A09	39958972	39958991	-	0.00450105	NGG
MYB44_sgRNA2	AACCCCCCACCACTCCCCGGNNN	ACCCCCCCTCCCCCCCCCCGGGG	5	D08	25152247	25152266	-	0.0158895	NGG
MYB44_sgRNA2	AACCCCCCACCACTCCCCGGNNN	ACCCCTCCAAAACCCCCCGGGGG	5	A02	80037273	80037292	+	0.135496	NGG
MYB44_sgRNA2	AACCCCCCACCACTCCCCGGNNN	AGCCCACCACCCTGCCCCGGAGG	5	A05	1438473	1438492	+	0	NGG
MYB44_sgRNA2	AACCCCCCACCACTCCCCGGNNN	AGCTGCTGACCACTCCCCGGTGG	5	A10	52353945	52353964	-	0.200571	NGG
MYB44_sgRNA2	AACCCCCCACCACTCCCCGGNNN	ATCCCCCCTCCACTCCTTGTCGG	5	A09	7913489	7913508	-	0.0916364	NGG
MYB44_sgRNA2	AACCCCCCACCACTCCCCGGNNN	ATCCCCCCTCCACTCCTTGTCGG	5	D09	7729127	7729146	-	0.0916364	NGG
MYB44_sgRNA2	AACCCCCCACCACTCCCCGGNNN	ATTCGCCCACCACACCCTGGCGG	5	A09	59620530	59620549	+	0.119388	NGG
MYB44_sgRNA2	AACCCCCCACCACTCCCCGGNNN	CAACCCCCACCACTCCCCGGCGG	2	D06	1191807	1191826	+	0.742857	NGG
MYB44_sgRNA2	AACCCCCCACCACTCCCCGGNNN	CAACCCCCACCACTCCCGGTGGG	4	D01	55912886	55912905	-	0.0693333	NGG
MYB44_sgRNA2	AACCCCCCACCACTCCCCGGNNN	CACCCACCACTGCTCTCCGGAGG	5	D10	10208444	10208463	-	0.0544218	NGG
MYB44_sgRNA2	AACCCCCCACCACTCCCCGGNNN	CACCCACGACCACTCGCCAGTGG	5	A01	93897250	93897269	-	0.0562266	NGG
MYB44_sgRNA2	AACCCCCCACCACTCCCCGGNNN	CACGCCTCCCCACTGCCCGGCGG	5	D01	28714857	28714876	-	0.00994898	NGG
MYB44_sgRNA2	AACCCCCCACCACTCCCCGGNNN	CACGCCTCCCCACTGCCCGGTGG	5	D05	30753567	30753586	+	0.00994898	NGG
MYB44_sgRNA2	AACCCCCCACCACTCCCCGGNNN	CACGCCTCCCCACTGCCCGGTGG	5	D13	27862949	27862968	+	0.00994898	NGG
MYB44_sgRNA2	AACCCCCCACCACTCCCCGGNNN	CAGCCCCCCCCTCCCCCCGGGGG	5	D07	26004332	26004351	+	0.0233236	NGG
MYB44_sgRNA2	AACCCCCCACCACTCCCCGGNNN	CCCCCCCCCCCACCCCCCGGTGG	4	A05	9705620	9705639	+	0.109954	NGG
MYB44_sgRNA2	AACCCCCCACCACTCCCCGGNNN	CCCCCCCCCCCCCCCCCCGGGGG	5	D10	34005127	34005146	+	0.0289353	NGG
MYB44_sgRNA2	AACCCCCCACCACTCCCCGGNNN	CCGCCACCACCACTCCCCGTTGG	5	D13	2537420	2537439	-	0.218878	NGG
MYB44_sgRNA2	AACCCCCCACCACTCCCCGGNNN	CGCCGGCCACCACTCACCGGTGG	5	D13	53078180	53078199	+	0.205714	NGG
MYB44_sgRNA2	AACCCCCCACCACTCCCCGGNNN	GACCCCCCAACAGTCCCTGAGGG	5	D13	10325008	10325027	+	0.0712256	NGG
MYB44_sgRNA2	AACCCCCCACCACTCCCCGGNNN	GTCCCCCCCCCTCCCCCCGGGGG	5	scaffold1211_A05	105747	105766	-	0.0395795	NGG
MYB44_sgRNA2	AACCCCCCACCACTCCCCGGNNN	TACCCCCAACCACTCCCTAGTGG	4	A07	64828980	64828999	+	0.298469	NGG
MYB44_sgRNA2	AACCCCCCACCACTCCCCGGNNN	TACCCCCCCCCCCCCCCCGGGGG	4	A09	39958973	39958992	-	0.0429646	NGG
MYB44_sgRNA2	AACCCCCCACCACTCCCCGGNNN	TACCCCCCCCCTCTCCCCTCGGG	5	A13	9292818	9292837	-	0.0544218	NGG
MYB44_sgRNA2	AACCCCCCACCACTCCCCGGNNN	TACGCTCCACCACCACCCGGTGG	5	A09	73712819	73712838	-	0.0294785	NGG
MYB44_sgRNA2	AACCCCCCACCACTCCCCGGNNN	TCCCCCCCCCCTCTCCCCCGGGG	5	A05	18621610	18621629	-	0.0670889	NGG
ARC_sgRNA1	GTCTACCATCAGTGTTCCCANNN	AGATACCATAAGTGTTCCCAAGG	4	A06	35657190	35657209	-	0.56784	NGG
ARC_sgRNA1	GTCTACCATCAGTGTTCCCANNN	ATACACCAGCAGTCTTCCCATGG	5	D07	47773464	47773483	-	0.133902	NGG
ARC_sgRNA1	GTCTACCATCAGTGTTCCCANNN	ATATACCATCAACGTTCTCAAGG	5	A10	96808643	96808662	+	0.369474	NGG
ARC_sgRNA1	GTCTACCATCAGTGTTCCCANNN	ATATACCATTAATGTTCTCAAGG	5	scaffold4402_D10	36671	36690	+	0.440471	NGG
ARC_sgRNA1	GTCTACCATCAGTGTTCCCANNN	ATCAACCATCAATGTGCCAATGG	5	A11	19574543	19574562	+	0.0593407	NGG
ARC_sgRNA1	GTCTACCATCAGTGTTCCCANNN	ATCAACCATCAATGTGCCAATGG	5	D11	16619191	16619210	+	0.0593407	NGG
ARC_sgRNA1	GTCTACCATCAGTGTTCCCANNN	ATCTACCAACATTCTTCCCATGG	4	D06	14486386	14486405	-	0.137755	NGG
ARC_sgRNA1	GTCTACCATCAGTGTTCCCANNN	ATCTACCATTACTTTTCTCATGG	5	A01	70341480	70341499	-	0.0768759	NGG
ARC_sgRNA1	GTCTACCATCAGTGTTCCCANNN	ATCTACCATTAGTTTTCTCGCGG	5	scaffold4982	20784	20803	+	0.111043	NGG
ARC_sgRNA1	GTCTACCATCAGTGTTCCCANNN	ATCTATCAGCATTCTTCCCATGG	5	D08	38913454	38913473	-	0.085277	NGG
ARC_sgRNA1	GTCTACCATCAGTGTTCCCANNN	ATCTGCCATGAGTGCTGCCATGG	5	A10	58816	58835	-	0.00404278	NGG
ARC_sgRNA1	GTCTACCATCAGTGTTCCCANNN	ATCTGCCATGAGTGCTGCCATGG	5	D10	45565	45584	-	0.00404278	NGG
ARC_sgRNA1	GTCTACCATCAGTGTTCCCANNN	ATGTACCATAACTGTTCCTATGG	5	A03	26760797	26760816	+	0.0952941	NGG
ARC_sgRNA1	GTCTACCATCAGTGTTCCCANNN	ATTTACCATTACTGTTCCCAAGG	4	A09	64611259	64611278	-	0.308304	NGG
ARC_sgRNA1	GTCTACCATCAGTGTTCCCANNN	ATTTACCATTACTGTTCCCAAGG	4	D09	39579827	39579846	-	0.308304	NGG
ARC_sgRNA1	GTCTACCATCAGTGTTCCCANNN	CTATACCATGAGAATTCCCAAGG	5	scaffold3524_A13	275321	275340	-	0.125	NGG
ARC_sgRNA1	GTCTACCATCAGTGTTCCCANNN	CTCCAACATCAATGTTCTCATGG	5	D11	7335675	7335694	+	0.257503	NGG
ARC_sgRNA1	GTCTACCATCAGTGTTCCCANNN	CTCCACCATCTTTGTTCACACGG	5	A11	85891685	85891704	+	0.0294519	NGG
ARC_sgRNA1	GTCTACCATCAGTGTTCCCANNN	CTCCACCATCTTTGTTCACAGGG	5	A11	86003729	86003748	+	0.0294519	NGG
ARC_sgRNA1	GTCTACCATCAGTGTTCCCANNN	CTCCTCCATTTGTGTTCCCATGG	5	D13	57388799	57388818	+	0.0486711	NGG
ARC_sgRNA1	GTCTACCATCAGTGTTCCCANNN	CTCTAAAATCACTGTTTCCAGGG	5	A07	67894485	67894504	+	0.122899	NGG
ARC_sgRNA1	GTCTACCATCAGTGTTCCCANNN	CTCTAAAATCACTGTTTCCAGGG	5	A13	68513414	68513433	-	0.122899	NGG
ARC_sgRNA1	GTCTACCATCAGTGTTCCCANNN	CTCTAACATCAGTGTCCCCATGG	3	D02	8172071	8172090	-	0.442177	NGG
ARC_sgRNA1	GTCTACCATCAGTGTTCCCANNN	CTCTAACATCAGTGTCCCTATGG	4	A02	8048574	8048593	-	0.204082	NGG
ARC_sgRNA1	GTCTACCATCAGTGTTCCCANNN	CTCTAATATCAGTGGTACCAAGG	5	scaffold3432_A13	151348	151367	+	0.0125744	NGG
ARC_sgRNA1	GTCTACCATCAGTGTTCCCANNN	CTCTAATATCAGTGGTACCAAGG	5	scaffold93_A01	147026	147045	+	0.0125744	NGG
ARC_sgRNA1	GTCTACCATCAGTGTTCCCANNN	CTCTACAATAAGAGTTCCCCAGG	5	D13	14147999	14148018	+	0.0730519	NGG
ARC_sgRNA1	GTCTACCATCAGTGTTCCCANNN	CTCTACCACCAATGCTCCAATGG	5	D12	2315712	2315731	+	0.0719281	NGG
ARC_sgRNA1	GTCTACCATCAGTGTTCCCANNN	CTCTACCAGCAGTGTGAACATGG	5	D11	7913583	7913602	+	0.0384615	NGG
ARC_sgRNA1	GTCTACCATCAGTGTTCCCANNN	CTCTACCATCAGAGTTGGAAAGG	5	scaffold1473_A06	321139	321158	-	0.0016622	NGG
ARC_sgRNA1	GTCTACCATCAGTGTTCCCANNN	CTCTACCATCAGAGTTGGAAAGG	5	scaffold1736_A07	171931	171950	+	0.0016622	NGG
ARC_sgRNA1	GTCTACCATCAGTGTTCCCANNN	CTCTACCATCAGAGTTGGAAAGG	5	scaffold2188_A08	9222	9241	-	0.0016622	NGG
ARC_sgRNA1	GTCTACCATCAGTGTTCCCANNN	CTCTACCATCAGAGTTGGAAAGG	5	scaffold2594_A10	4793	4812	-	0.0016622	NGG
ARC_sgRNA1	GTCTACCATCAGTGTTCCCANNN	CTCTACCATTGGTTTCCCCATGG	5	A04	50300218	50300237	+	0.0776844	NGG
ARC_sgRNA1	GTCTACCATCAGTGTTCCCANNN	CTCTAGTATCAGTGGTGCCAAGG	5	A09	17375743	17375762	+	0.000853466	NGG
ARC_sgRNA1	GTCTACCATCAGTGTTCCCANNN	CTCTTCCAGCAGTGTGCACATGG	5	D09	41738756	41738775	+	0.02997	NGG
ARC_sgRNA1	GTCTACCATCAGTGTTCCCANNN	CTCTTCCATCTGTGTCGCCAGGG	5	D13	57307827	57307846	+	0.00313412	NGG
ARC_sgRNA1	GTCTACCATCAGTGTTCCCANNN	CTGTACCTTCAGTTTTCACAGGG	5	A06	78371887	78371906	-	0.021978	NGG
ARC_sgRNA1	GTCTACCATCAGTGTTCCCANNN	CTTTACCAGCAGTGGTGCCACGG	5	D03	28528516	28528535	-	0.000894108	NGG
ARC_sgRNA1	GTCTACCATCAGTGTTCCCANNN	GACAACCATACATGTTCCCAAGG	5	A05	30981581	30981600	+	0.13037	NGG
ARC_sgRNA1	GTCTACCATCAGTGTTCCCANNN	GACAACCATACATGTTCCCAAGG	5	scaffold1312_A06	82467	82486	-	0.13037	NGG
ARC_sgRNA1	GTCTACCATCAGTGTTCCCANNN	GACCACCACGAGTGTTCTCATGG	5	scaffold1521_A06	20739	20758	-	0.126349	NGG
ARC_sgRNA1	GTCTACCATCAGTGTTCCCANNN	GACCACCATAAGTGTTCTCGTGG	5	A03	40212157	40212176	+	0.233267	NGG
ARC_sgRNA1	GTCTACCATCAGTGTTCCCANNN	GACCACCATGAGTGTTTTCATGG	5	scaffold3270_A12	7112	7131	+	0.0638763	NGG
ARC_sgRNA1	GTCTACCATCAGTGTTCCCANNN	GACTACCACCAGCACTCCCAGGG	5	A11	43164115	43164134	-	0.126129	NGG
ARC_sgRNA1	GTCTACCATCAGTGTTCCCANNN	GACTACCACTAGCATTCCCAGGG	5	A04	18618494	18618513	+	0.435268	NGG
ARC_sgRNA1	GTCTACCATCAGTGTTCCCANNN	GACTACCACTAGCATTCCCAGGG	5	scaffold4798	68289	68308	-	0.435268	NGG
ARC_sgRNA1	GTCTACCATCAGTGTTCCCANNN	GACTACCACTAGCATTCCCATGG	5	A01	26802624	26802643	+	0.435268	NGG
ARC_sgRNA1	GTCTACCATCAGTGTTCCCANNN	GACTACCATTAATATTGCCAGGG	5	A08	26899337	26899356	+	0.0327921	NGG
ARC_sgRNA1	GTCTACCATCAGTGTTCCCANNN	GACTACCATTAGCACTCCCAGGG	5	A02	32290399	32290418	+	0.128602	NGG
ARC_sgRNA1	GTCTACCATCAGTGTTCCCANNN	GACTACCATTAGCATTCTCAGGG	5	A12	17462136	17462155	-	0.303133	NGG
ARC_sgRNA1	GTCTACCATCAGTGTTCCCANNN	GACTGCCACTAGTATTCCCAGGG	5	A03	47978486	47978505	+	0.396965	NGG
ARC_sgRNA1	GTCTACCATCAGTGTTCCCANNN	GATTACCACCAGGGCTCCCAGGG	5	A12	85732028	85732047	-	0.0382043	NGG
ARC_sgRNA1	GTCTACCATCAGTGTTCCCANNN	GATTACCACCAGGGCTCCCAGGG	5	D12	57460859	57460878	-	0.0382043	NGG
ARC_sgRNA1	GTCTACCATCAGTGTTCCCANNN	GATTGCCAGCAGTGTTGCCATGG	5	A10	74085325	74085344	+	0.0152521	NGG
ARC_sgRNA1	GTCTACCATCAGTGTTCCCANNN	GATTGCCATGAGTGTTCTCATGG	5	scaffold4770	5665	5684	+	0.104712	NGG
ARC_sgRNA1	GTCTACCATCAGTGTTCCCANNN	GCCAACTATCAGTGTGCCAAAGG	5	D11	28589674	28589693	-	0.0491983	NGG
ARC_sgRNA1	GTCTACCATCAGTGTTCCCANNN	GCCGACCATGAGTGATCTCATGG	5	A01	23195871	23195890	-	0.0775376	NGG
ARC_sgRNA1	GTCTACCATCAGTGTTCCCANNN	GCCGACCATGAGTGATCTCATGG	5	scaffold3511_A13	91144	91163	+	0.0775376	NGG
ARC_sgRNA1	GTCTACCATCAGTGTTCCCANNN	GCCTAAAATCAGTGTTGTCAAGG	5	A05	87316292	87316311	+	0.0225733	NGG
ARC_sgRNA1	GTCTACCATCAGTGTTCCCANNN	GCCTAAAATCAGTGTTGTCAAGG	5	D04	3242769	3242788	+	0.0225733	NGG
ARC_sgRNA1	GTCTACCATCAGTGTTCCCANNN	GCCTACCTTCAGTTTTTGCAAGG	5	A12	76679137	76679156	+	0.00609524	NGG
ARC_sgRNA1	GTCTACCATCAGTGTTCCCANNN	GCCTACCTTCAGTTTTTGCAAGG	5	D12	49526692	49526711	+	0.00609524	NGG
ARC_sgRNA1	GTCTACCATCAGTGTTCCCANNN	GCCTACGATGAGTGTTCCTTCGG	5	A05	65394640	65394659	+	0.0434389	NGG
ARC_sgRNA1	GTCTACCATCAGTGTTCCCANNN	GCCTAGCCTCATTGTTCACACGG	5	A13	37678181	37678200	-	0.0380389	NGG
ARC_sgRNA1	GTCTACCATCAGTGTTCCCANNN	GGCCACATTCAGTGTACCCAAGG	5	A07	77428711	77428730	+	0.158824	NGG
ARC_sgRNA1	GTCTACCATCAGTGTTCCCANNN	GGCCACATTCAGTGTACCCAAGG	5	D07	54331201	54331220	+	0.158824	NGG
ARC_sgRNA1	GTCTACCATCAGTGTTCCCANNN	GGCCACCACGAGTGTTCTCATGG	5	scaffold1178_A05	281562	281581	-	0.12543	NGG
ARC_sgRNA1	GTCTACCATCAGTGTTCCCANNN	GGCCACCACGAGTGTTTCCATGG	5	A08	74801181	74801200	-	0.0910528	NGG
[truncated: 1,790 more rows]

## Sheet: Common
sgRNA	Off-target	Mis	Chromosome	Start	End	Strand	Score	PAM
[truncated: 1,462 more rows]

[truncated: 1 more sheets: Atleast]
